# Supplementary material for: KLF5 loss sensitizes cells to ATR inhibition and is synthetic lethal with ARID1A deficiency
Source: Nat Commun. 2025 Jan 8;16:480. doi: 10.1038/s41467-024-55637-5 (PMC11711288; doi:10.1038/s41467-024-55637-5)
Supplement: Supplementary file 3 — Supplementary Data 1 [file 41467_2024_55637_MOESM3_ESM.xlsx]

## Sheet: ARID1A KO ATRi vs  DMSO
GENE	sumZ	numObs	normZ	pval_synth	rank_synth	fdr_synth	pval_supp	rank_supp	fdr_supp
KEAP1	-18.04	4	-8.78	8.06e-19	1	1.61e-14	1	20008	1
USF2	-12.09	4	-5.86	2.29e-09	2	2.29e-05	1	20007	1
POLE4	-10.25	4	-4.96	3.54e-07	3	0.00236	1	20006	1
FOXD4L4	-10.09	4	-4.88	5.31e-07	4	0.00265	1	20005	1
ISG20L2	-9.5	4	-4.59	2.19e-06	5	0.00876	1	20004	1
XPO1	-8.02	3	-4.48	3.81e-06	6	0.0127	1	20003	1
TMEM106B	-9.07	4	-4.38	5.97e-06	7	0.0148	1	20002	1
GFPT1	-9.06	4	-4.38	6.04e-06	8	0.0148	1	20001	1
APEX2	-9.02	4	-4.36	6.64e-06	9	0.0148	1	20000	1
XRCC1	-8.47	4	-4.09	2.19e-05	10	0.0381	1	19999	1
PPM1G	-8.46	4	-4.08	2.25e-05	11	0.0381	1	19998	1
URM1	-8.45	4	-4.08	2.29e-05	12	0.0381	1	19997	1
DHFR	-8.41	4	-4.06	2.49e-05	13	0.0383	1	19996	1
LARP4	-8.36	4	-4.03	2.79e-05	14	0.0388	1	19995	1
POLE3	-8.34	4	-4.02	2.91e-05	15	0.0388	1	19994	1
PARP1	-8.17	4	-3.94	4.14e-05	16	0.0518	1	19993	1
LSM1	-6.97	3	-3.88	5.3e-05	17	0.059	1	19992	1
TYMS	-8.04	4	-3.88	5.3e-05	18	0.059	1	19991	1
GAK	-7.91	4	-3.81	6.96e-05	19	0.0675	1	19990	1
RPA2	-7.91	4	-3.81	6.98e-05	20	0.0675	1	19989	1
WDR88	-7.9	4	-3.81	7.08e-05	21	0.0675	1	19988	1
RAD18	-7.87	4	-3.79	7.47e-05	22	0.0679	1	19987	1
TEX10	-7.82	4	-3.76	8.35e-05	23	0.0726	1	19986	1
DCAF12	-7.79	4	-3.75	8.86e-05	24	0.0738	1	19985	1
ATOSB	-7.69	4	-3.7	0.000106	25	0.0833	1	19984	1
PLK4	-7.68	4	-3.7	0.000108	26	0.0833	1	19983	1
SPEF2	-7.57	4	-3.65	0.000134	27	0.099	1	19982	1
CENPF	-7.52	4	-3.62	0.000149	28	0.107	1	19981	1
MCM2	-7.44	4	-3.58	0.00017	29	0.118	1	19980	1
CSNK2A1	-7.39	4	-3.56	0.000188	30	0.125	1	19979	1
SDHA	-7.2	4	-3.46	0.000271	31	0.175	1	19978	1
ZNF207	-7.13	4	-3.43	0.000304	32	0.19	1	19977	1
RBM25	-7.08	4	-3.4	0.000334	33	0.197	1	19976	1
AMDHD1	-7.06	4	-3.39	0.000344	34	0.197	1	19975	1
HAPLN1	-7.06	4	-3.39	0.000344	35	0.197	1	19974	1
TRA2B	-7.05	4	-3.39	0.000354	36	0.197	1	19973	1
NOLC1	-6.98	4	-3.35	0.000399	37	0.216	1	19972	1
CNTNAP4	-6.96	4	-3.34	0.000414	38	0.218	1	19971	1
ACTR10	-6.91	4	-3.32	0.000448	39	0.229	1	19970	1
ZNF513	-6.9	4	-3.32	0.000458	40	0.229	1	19969	1
ZSCAN9	-6.86	4	-3.3	0.000489	41	0.23	1	19968	1
ARGLU1	-6.86	4	-3.29	0.000492	42	0.23	1	19967	1
GNB4	-6.86	4	-3.29	0.000494	43	0.23	1	19966	1
PDZD11	-6.84	4	-3.28	0.000511	44	0.233	0.999	19965	1
OR13C5	-6.8	4	-3.27	0.000544	45	0.242	0.999	19964	1
ZNF775	-6.79	4	-3.26	0.000559	46	0.243	0.999	19963	1
POU2F1	-6.77	4	-3.25	0.000579	47	0.247	0.999	19962	1
PHKG1	-6.75	4	-3.24	0.0006	48	0.248	0.999	19961	1
NFAT5	-6.73	4	-3.23	0.000616	49	0.248	0.999	19960	1
CENPX	-6.73	4	-3.23	0.00062	50	0.248	0.999	19959	1
ARHGAP23	-6.67	4	-3.2	0.000681	51	0.267	0.999	19958	1
PNMA6A	-6.66	4	-3.2	0.000694	52	0.267	0.999	19957	1
FAM204A	-6.63	4	-3.18	0.000733	53	0.271	0.999	19956	1
RAD17	-6.62	4	-3.18	0.000744	54	0.271	0.999	19955	1
RBM15	-6.62	4	-3.18	0.000747	55	0.271	0.999	19954	1
SPRING1	-6.6	4	-3.17	0.00077	56	0.271	0.999	19953	1
TOMM22	-6.6	4	-3.17	0.000772	57	0.271	0.999	19952	1
ATP6AP1	-6.59	4	-3.16	0.000788	58	0.272	0.999	19951	1
JMJD8	-6.56	4	-3.15	0.000828	59	0.281	0.999	19950	1
PRDM14	-6.48	4	-3.11	0.000935	60	0.312	0.999	19949	1
MFSD14A	-6.46	4	-3.1	0.000967	61	0.317	0.999	19948	1
NBN	-6.45	4	-3.09	0.000995	62	0.321	0.999	19947	1
PIM2	-6.41	4	-3.07	0.00105	63	0.33	0.999	19946	1
ALG1	-6.41	4	-3.07	0.00106	64	0.33	0.999	19945	1
RFWD3	-6.39	4	-3.06	0.00109	65	0.33	0.999	19944	1
PCDHA12	-6.39	4	-3.06	0.00109	66	0.33	0.999	19943	1
DCAF8	-6.38	4	-3.06	0.00111	67	0.33	0.999	19942	1
BIN2	-6.36	4	-3.05	0.00115	68	0.336	0.999	19941	1
LCN1	-6.35	4	-3.05	0.00116	69	0.336	0.999	19940	1
ZFP2	-6.34	4	-3.04	0.00118	70	0.336	0.999	19939	1
IGFBP6	-6.33	4	-3.04	0.00119	71	0.336	0.999	19938	1
SETD2	-6.33	4	-3.03	0.00121	72	0.336	0.999	19937	1
SBNO1	-6.32	4	-3.03	0.00123	73	0.337	0.999	19936	1
ZNF875	-6.29	4	-3.01	0.00129	74	0.348	0.999	19935	1
LIPK	-6.28	4	-3.01	0.00131	75	0.349	0.999	19934	1
RPL6	-6.26	4	-3	0.00136	76	0.349	0.999	19933	1
CDC42SE1	-6.25	4	-3	0.00136	77	0.349	0.999	19932	1
PCDHA2	-6.25	4	-3	0.00136	78	0.349	0.999	19931	1
PDHA1	-6.24	4	-2.99	0.00139	79	0.349	0.999	19930	1
EMC4	-6.24	4	-2.99	0.00139	80	0.349	0.999	19929	1
L3MBTL3	-6.22	4	-2.98	0.00144	81	0.351	0.999	19928	1
EPHA6	-6.22	4	-2.98	0.00144	82	0.351	0.999	19927	1
MORF4L1	-6.21	4	-2.97	0.00147	83	0.353	0.999	19926	1
CLEC3B	-6.19	4	-2.97	0.00151	84	0.353	0.998	19925	1
ITPR1	-6.19	4	-2.97	0.00151	85	0.353	0.998	19924	1
CYP2J2	-6.18	4	-2.96	0.00153	86	0.353	0.998	19923	1
TMBIM4	-6.18	4	-2.96	0.00153	87	0.353	0.998	19922	1
SKP1	-6.15	4	-2.95	0.0016	88	0.361	0.998	19921	1
PLEKHF2	-6.15	4	-2.95	0.00161	89	0.361	0.998	19920	1
KIAA2013	-6.14	4	-2.94	0.00164	90	0.364	0.998	19919	1
TNNI3K	-6.1	4	-2.92	0.00174	91	0.383	0.998	19918	1
LRRC66	-6.09	4	-2.92	0.00177	92	0.383	0.998	19917	1
OR56A3	-6.09	4	-2.91	0.00178	93	0.383	0.998	19916	1
HLA-DPA1	-6.06	4	-2.9	0.00185	94	0.391	0.998	19915	1
KPNB1	-6.06	4	-2.9	0.00186	95	0.391	0.998	19914	1
P2RY12	-6.05	4	-2.9	0.00188	96	0.391	0.998	19913	1
APEX1	-6.04	4	-2.89	0.0019	97	0.393	0.998	19912	1
SV2B	-5.98	4	-2.86	0.00211	98	0.43	0.998	19911	1
ISL1	-5.97	4	-2.86	0.00214	99	0.432	0.998	19910	1
OR10A5	-5.95	4	-2.85	0.00219	100	0.433	0.998	19909	1
RPL36	-5.95	4	-2.85	0.0022	101	0.433	0.998	19908	1
ENO1	-5.95	4	-2.85	0.00221	102	0.433	0.998	19907	1
DAPK2	-5.91	4	-2.83	0.00232	103	0.452	0.998	19906	1
TPSG1	-5.91	4	-2.83	0.00235	104	0.452	0.998	19905	1
REV1	-5.89	4	-2.82	0.0024	105	0.457	0.998	19904	1
TRIM11	-5.88	4	-2.81	0.00244	106	0.459	0.998	19903	1
PTDSS2	-5.88	4	-2.81	0.00245	107	0.459	0.998	19902	1
OR13H1	-5.87	4	-2.81	0.00248	108	0.46	0.998	19901	1
ANKMY2	-5.86	4	-2.8	0.00253	109	0.463	0.997	19900	1
ERMAP	-5.06	3	-2.79	0.00261	110	0.463	0.997	19899	1
TMIGD3	-5.84	4	-2.79	0.00262	111	0.463	0.997	19898	1
POLQ	-5.83	4	-2.79	0.00264	112	0.463	0.997	19897	1
CFAP298	-5.83	4	-2.79	0.00265	113	0.463	0.997	19896	1
Non-targeting1_102013	-2.91	1	-2.79	0.00266	114	0.463	0.997	19895	1
MED17	-5.82	4	-2.78	0.0027	115	0.463	0.997	19894	1
ZNF582	-5.81	4	-2.78	0.00271	116	0.463	0.997	19893	1
KAAG1	-5.81	4	-2.78	0.00271	117	0.463	0.997	19892	1
ZNF154	-5.79	4	-2.77	0.00279	118	0.473	0.997	19891	1
ENTPD8	-5.78	4	-2.76	0.00285	119	0.474	0.997	19890	1
FAM193A	-5.77	4	-2.76	0.00288	120	0.474	0.997	19889	1
VPS13C	-5.77	4	-2.76	0.00288	121	0.474	0.997	19888	1
UIMC1	-5.76	4	-2.76	0.00292	122	0.474	0.997	19887	1
BNC2	-5.76	4	-2.75	0.00296	123	0.474	0.997	19886	1
KCND1	-5.75	4	-2.75	0.003	124	0.474	0.997	19885	1
DDX3Y	-5.74	4	-2.75	0.003	125	0.474	0.997	19884	1
SLC35A5	-5.74	4	-2.75	0.00301	126	0.474	0.997	19883	1
NOP56	-5.74	4	-2.74	0.00304	127	0.474	0.997	19882	1
AKNA	-5.73	4	-2.74	0.00306	128	0.474	0.997	19881	1
C1D	-5.73	4	-2.74	0.00307	129	0.474	0.997	19880	1
KRTAP20-2	-5.73	4	-2.74	0.00309	130	0.474	0.997	19879	1
GABRA5	-5.72	4	-2.74	0.0031	131	0.474	0.997	19878	1
MIGA2	-5.72	4	-2.73	0.00313	132	0.474	0.997	19877	1
RPL18A	-5.71	4	-2.73	0.00317	133	0.477	0.997	19876	1
EFR3B	-5.69	4	-2.72	0.00327	134	0.48	0.997	19875	1
OR5L2	-5.68	4	-2.72	0.0033	135	0.48	0.997	19874	1
RNF130	-5.68	4	-2.72	0.0033	136	0.48	0.997	19873	1
C1GALT1C1	-5.67	4	-2.71	0.00335	137	0.48	0.997	19872	1
RNF103	-5.67	4	-2.71	0.00335	138	0.48	0.997	19871	1
RTEL1	-5.67	4	-2.71	0.00335	139	0.48	0.997	19870	1
TADA2B	-5.67	4	-2.71	0.00336	140	0.48	0.997	19869	1
C1orf141	-5.65	4	-2.7	0.00347	141	0.489	0.997	19868	1
ANKRD13A	-5.65	4	-2.7	0.00348	142	0.489	0.997	19867	1
DELE1	-5.63	4	-2.69	0.00354	143	0.489	0.996	19866	1
SLC16A13	-5.63	4	-2.69	0.00356	144	0.489	0.996	19865	1
WDR20	-5.62	4	-2.69	0.00359	145	0.489	0.996	19864	1
CELA3A	-5.62	4	-2.69	0.00361	146	0.489	0.996	19863	1
GAB4	-5.62	4	-2.69	0.00363	147	0.489	0.996	19862	1
SNRPD3	-4.87	3	-2.68	0.00363	148	0.489	0.996	19861	1
ARHGAP42	-7.94	8	-2.68	0.00364	149	0.489	0.996	19860	1
SLC35F2	-5.61	4	-2.68	0.00366	150	0.489	0.996	19859	1
OXR1	-5.58	4	-2.67	0.00381	151	0.505	0.996	19858	1
BMP10	-5.57	4	-2.66	0.00391	152	0.514	0.996	19857	1
XRCC4	-5.55	4	-2.65	0.00399	153	0.518	0.996	19856	1
CS	-5.55	4	-2.65	0.00401	154	0.518	0.996	19855	1
BRWD1	-5.55	4	-2.65	0.00402	155	0.518	0.996	19854	1
DDB2	-5.54	4	-2.65	0.00404	156	0.518	0.996	19853	1
CCDC30	-5.54	4	-2.65	0.00407	157	0.518	0.996	19852	1
AUP1	-5.54	4	-2.64	0.00409	158	0.518	0.996	19851	1
CASQ1	-5.53	4	-2.64	0.00412	159	0.519	0.996	19850	1
RECQL5	-5.52	4	-2.64	0.00419	160	0.523	0.996	19849	1
VAMP8	-5.52	4	-2.64	0.00421	161	0.523	0.996	19848	1
PIH1D1	-5.51	4	-2.63	0.00427	162	0.527	0.996	19847	1
GABRD	-5.5	4	-2.63	0.00431	163	0.529	0.996	19846	1
IFNAR2	-5.49	4	-2.62	0.00437	164	0.532	0.996	19845	1
SNRPA	-5.49	4	-2.62	0.00439	165	0.532	0.996	19844	1
Non-targeting1_102293	-2.74	1	-2.62	0.00441	166	0.532	0.996	19843	1
RITA1	-5.48	4	-2.62	0.00446	167	0.534	0.996	19842	1
APOBEC3G	-5.47	4	-2.61	0.0045	168	0.536	0.996	19841	1
UBE2K	-5.46	4	-2.61	0.00459	169	0.543	0.995	19840	1
FRMPD1	-5.45	4	-2.6	0.00464	170	0.544	0.995	19839	1
ZHX3	-5.44	4	-2.6	0.00467	171	0.544	0.995	19838	1
LTB	-5.44	4	-2.6	0.00473	172	0.544	0.995	19837	1
SCP2D1-AS1	-5.43	4	-2.59	0.00476	173	0.544	0.995	19836	1
Non-targeting1_102950	-2.71	1	-2.59	0.00478	174	0.544	0.995	19835	1
TEX30	-5.42	4	-2.59	0.0048	175	0.544	0.995	19834	1
IMPA2	-5.42	4	-2.59	0.00481	176	0.544	0.995	19833	1
RABGGTA	-5.42	4	-2.59	0.00483	177	0.544	0.995	19832	1
VENTX	-5.42	4	-2.59	0.00484	178	0.544	0.995	19831	1
MEGF9	-5.41	4	-2.58	0.0049	179	0.547	0.995	19830	1
PTPRQ	-5.41	4	-2.58	0.00492	180	0.547	0.995	19829	1
ZNF704	-5.4	4	-2.58	0.00499	181	0.552	0.995	19828	1
TRIM63	-5.39	4	-2.57	0.00504	182	0.554	0.995	19827	1
PKDCC	-5.39	4	-2.57	0.00507	183	0.554	0.995	19826	1
CASC3	-5.38	4	-2.57	0.00511	184	0.555	0.995	19825	1
SNX10	-5.37	4	-2.56	0.00517	185	0.558	0.995	19824	1
SASH3	-5.37	4	-2.56	0.00519	186	0.558	0.995	19823	1
HADH	-5.36	4	-2.56	0.00522	187	0.558	0.995	19822	1
HSPG2	-5.36	4	-2.56	0.00525	188	0.558	0.995	19821	1
CCDC86	-5.36	4	-2.56	0.00527	189	0.558	0.995	19820	1
CYP2D6	-5.35	4	-2.55	0.00532	190	0.56	0.995	19819	1
RNF24	-5.34	4	-2.55	0.0054	191	0.564	0.995	19818	1
CTSG	-5.34	4	-2.55	0.00542	192	0.564	0.995	19817	1
FCER1G	-5.33	4	-2.54	0.00552	193	0.567	0.994	19816	1
EPHA2	-5.32	4	-2.54	0.00558	194	0.567	0.994	19815	1
NF2	-5.32	4	-2.54	0.00559	195	0.567	0.994	19814	1
CYP2R1	-5.31	4	-2.54	0.00561	196	0.567	0.994	19813	1
RRP8	-5.31	4	-2.54	0.00562	197	0.567	0.994	19812	1
CSNK2A3	-5.31	4	-2.53	0.00563	198	0.567	0.994	19811	1
FAM167A	-5.31	4	-2.53	0.00564	199	0.567	0.994	19810	1
MED4	-5.31	4	-2.53	0.00567	200	0.568	0.994	19809	1
POTEB3	-5.3	4	-2.53	0.00571	201	0.568	0.994	19808	1
AP1S1	-5.28	4	-2.52	0.00587	202	0.581	0.994	19807	1
SREBF2	-5.27	4	-2.52	0.00594	203	0.585	0.994	19806	1
PEF1	-5.27	4	-2.51	0.006	204	0.589	0.994	19805	1
GPR101	-5.25	4	-2.5	0.00614	205	0.599	0.994	19804	1
OR10Q1	-5.24	4	-2.5	0.00626	206	0.608	0.994	19803	1
EI24	-5.23	4	-2.49	0.0063	207	0.609	0.994	19802	1
TUBA1C	-5.22	4	-2.49	0.00637	208	0.61	0.994	19801	1
TUBB	-4.52	3	-2.49	0.00637	209	0.61	0.994	19800	1
CEMIP	-5.22	4	-2.49	0.0064	210	0.61	0.994	19799	1
WIPF1	-5.21	4	-2.49	0.00647	211	0.612	0.994	19798	1
MX2	-5.21	4	-2.48	0.00649	212	0.612	0.994	19797	1
HELQ	-5.2	4	-2.48	0.0066	213	0.62	0.993	19796	1
RETNLB	-5.19	4	-2.47	0.00666	214	0.621	0.993	19795	1
TRDN	-5.19	4	-2.47	0.00667	215	0.621	0.993	19794	1
OR2A25	-5.18	4	-2.47	0.0068	216	0.625	0.993	19793	1
BTD	-5.17	4	-2.47	0.00683	217	0.625	0.993	19792	1
PDS5A	-5.17	4	-2.46	0.00686	218	0.625	0.993	19791	1
CTXN1	-5.17	4	-2.46	0.00688	219	0.625	0.993	19790	1
TBXA2R	-5.16	4	-2.46	0.0069	220	0.625	0.993	19789	1
DDB1	-5.16	4	-2.46	0.00692	221	0.625	0.993	19788	1
EPHB1	-5.16	4	-2.46	0.00694	222	0.625	0.993	19787	1
HEG1	-5.15	4	-2.46	0.00702	223	0.627	0.993	19786	1
ESD	-5.15	4	-2.46	0.00702	224	0.627	0.993	19785	1
CCT7	-5.15	4	-2.45	0.00707	225	0.628	0.993	19784	1
EXOC6	-5.14	4	-2.45	0.00715	226	0.629	0.993	19783	1
REPIN1	-5.14	4	-2.45	0.00716	227	0.629	0.993	19782	1
ATM	-5.14	4	-2.45	0.00717	228	0.629	0.993	19781	1
ARHGEF19	-5.13	4	-2.44	0.00728	229	0.632	0.993	19780	1
C12orf42	-5.12	4	-2.44	0.00729	230	0.632	0.993	19779	1
SYT9	-5.12	4	-2.44	0.00733	231	0.632	0.993	19778	1
NAA40	-5.12	4	-2.44	0.00734	232	0.632	0.993	19777	1
ANAPC4	-5.12	4	-2.44	0.00736	233	0.632	0.993	19776	1
ACAT1	-5.11	4	-2.44	0.00742	234	0.634	0.993	19775	1
C2CD5	-5.1	4	-2.43	0.00751	235	0.639	0.992	19774	1
EFCAB14	-5.1	4	-2.43	0.00754	236	0.639	0.992	19773	1
SLC16A3	-5.09	4	-2.43	0.00763	237	0.641	0.992	19772	1
RPP25L	-5.09	4	-2.43	0.00764	238	0.641	0.992	19771	1
MT1HL1	-5.08	4	-2.42	0.00769	239	0.641	0.992	19770	1
SBSN	-5.08	4	-2.42	0.00769	240	0.641	0.992	19769	1
MTPAP	-5.07	4	-2.42	0.0078	241	0.648	0.992	19768	1
ZNF470	-5.07	4	-2.42	0.00785	242	0.649	0.992	19767	1
NIM1K	-5.06	4	-2.41	0.00791	243	0.651	0.992	19766	1
Non-targeting1_102241	-2.53	1	-2.41	0.00803	244	0.658	0.992	19765	1
MYOG	-5.05	4	-2.41	0.00808	245	0.658	0.992	19764	1
Non-targeting1_102452	-2.52	1	-2.4	0.00809	246	0.658	0.992	19763	1
EDDM3A	-5.04	4	-2.4	0.0082	247	0.663	0.992	19762	1
NRIP2	-5.03	4	-2.4	0.00826	248	0.663	0.992	19761	1
ZNF626	-5.03	4	-2.4	0.00831	249	0.663	0.992	19760	1
PLA1A	-5.02	4	-2.39	0.00834	250	0.663	0.992	19759	1
SDHAF2	-5.02	4	-2.39	0.00837	251	0.663	0.992	19758	1
CITED2	-5.02	4	-2.39	0.00839	252	0.663	0.992	19757	1
CLEC2L	-5.02	4	-2.39	0.00842	253	0.663	0.992	19756	1
TMPRSS5	-5.02	4	-2.39	0.00845	254	0.663	0.992	19755	1
SENP8	-5.01	4	-2.39	0.00845	255	0.663	0.992	19754	1
TOP1MT	-5.01	4	-2.39	0.00852	256	0.666	0.991	19753	1
CPEB4	-5	4	-2.38	0.00861	257	0.666	0.991	19752	1
VEPH1	-5	4	-2.38	0.00861	258	0.666	0.991	19751	1
TNIP1	-5	4	-2.38	0.00864	259	0.666	0.991	19750	1
PTBP1	-5	4	-2.38	0.00865	260	0.666	0.991	19749	1
OR1L1	-4.99	4	-2.38	0.00875	261	0.67	0.991	19748	1
SCAMP1	-4.99	4	-2.37	0.00878	262	0.67	0.991	19747	1
TMEM63C	-4.98	4	-2.37	0.00883	263	0.671	0.991	19746	1
LCN6	-4.98	4	-2.37	0.00886	264	0.671	0.991	19745	1
FCER1A	-4.97	4	-2.37	0.00895	265	0.676	0.991	19744	1
DOCK5	-4.97	4	-2.37	0.009	266	0.677	0.991	19743	1
TLE1	-4.96	4	-2.36	0.00906	267	0.678	0.991	19742	1
KIRREL2	-4.96	4	-2.36	0.00908	268	0.678	0.991	19741	1
SMO	-4.95	4	-2.36	0.00919	269	0.68	0.991	19740	1
KCNJ11	-4.95	4	-2.36	0.00922	270	0.68	0.991	19739	1
TAF5L	-4.95	4	-2.36	0.00923	271	0.68	0.991	19738	1
CHRDL1	-4.95	4	-2.36	0.00925	272	0.68	0.991	19737	1
TMEM262	-4.94	4	-2.35	0.00929	273	0.68	0.991	19736	1
BORCS8-MEF2B	-4.94	4	-2.35	0.00934	274	0.68	0.991	19735	1
MAGED4	-4.94	4	-2.35	0.00936	275	0.68	0.991	19734	1
FGB	-4.93	4	-2.35	0.0094	276	0.68	0.991	19733	1
POC1B-GALNT4	-4.93	4	-2.35	0.00945	277	0.68	0.991	19732	1
ZNRF4	-4.93	4	-2.35	0.00945	278	0.68	0.991	19731	1
BRINP3	-4.92	4	-2.34	0.00956	279	0.686	0.99	19730	1
MVD	-4.91	4	-2.34	0.0097	280	0.691	0.99	19729	1
DAZAP1	-4.91	4	-2.34	0.00971	281	0.691	0.99	19728	1
RANBP10	-4.9	4	-2.33	0.0099	282	0.699	0.99	19727	1
RALGDS	-4.89	4	-2.33	0.00992	283	0.699	0.99	19726	1
CYB5R3	-4.89	4	-2.33	0.00995	284	0.699	0.99	19725	1
ATP6V1F	-4.89	4	-2.33	0.00996	285	0.699	0.99	19724	1
PVR	-4.89	4	-2.33	0.01	286	0.701	0.99	19723	1
FOXN4	-4.88	4	-2.32	0.0101	287	0.705	0.99	19722	1
FOXD1	-4.88	4	-2.32	0.0101	288	0.705	0.99	19721	1
HARBI1	-4.87	4	-2.32	0.0102	289	0.705	0.99	19720	1
AIRE	-4.87	4	-2.32	0.0102	290	0.705	0.99	19719	1
DBNL	-4.87	4	-2.32	0.0103	291	0.705	0.99	19718	1
HPDL	-4.86	4	-2.31	0.0103	292	0.705	0.99	19717	1
LMNA	-4.21	3	-2.31	0.0104	293	0.705	0.99	19716	1
SMAD2	-4.86	4	-2.31	0.0104	294	0.705	0.99	19715	1
UBXN7	-4.86	4	-2.31	0.0104	295	0.705	0.99	19714	1
TSPAN18	-4.86	4	-2.31	0.0104	296	0.705	0.99	19713	1
RECQL4	-4.85	4	-2.31	0.0105	297	0.707	0.989	19712	1
COMMD2	-4.85	4	-2.31	0.0105	298	0.707	0.989	19711	1
RPA1	-4.84	4	-2.3	0.0107	299	0.71	0.989	19710	1
Non-targeting1_102302	-2.42	1	-2.3	0.0107	300	0.71	0.989	19709	1
TEDC2	-4.84	4	-2.3	0.0107	301	0.71	0.989	19708	1
CIP2A	-4.83	4	-2.3	0.0108	302	0.714	0.989	19707	1
GSPT1	-4.82	4	-2.29	0.0109	303	0.719	0.989	19706	1
USP34	-4.81	4	-2.29	0.011	304	0.72	0.989	19705	1
BARD1	-4.81	4	-2.29	0.011	305	0.72	0.989	19704	1
RAET1G	-4.81	4	-2.29	0.011	306	0.72	0.989	19703	1
FUS	-4.81	4	-2.29	0.0111	307	0.723	0.989	19702	1
OR8B4	-4.8	4	-2.28	0.0112	308	0.724	0.989	19701	1
ROPN1	-4.8	4	-2.28	0.0112	309	0.724	0.989	19700	1
C1orf226	-4.79	4	-2.28	0.0114	310	0.728	0.989	19699	1
SIGLEC10-AS1	-4.79	4	-2.28	0.0114	311	0.728	0.989	19698	1
Non-targeting1_102895	-2.39	1	-2.28	0.0114	312	0.728	0.989	19697	1
MRPS18C	-4.78	4	-2.28	0.0114	313	0.728	0.989	19696	1
ZMIZ2	-4.78	4	-2.27	0.0115	314	0.728	0.989	19695	1
SLC45A1	-4.78	4	-2.27	0.0116	315	0.728	0.988	19694	1
G3BP1	-4.77	4	-2.27	0.0116	316	0.728	0.988	19693	1
TMEM171	-4.77	4	-2.27	0.0117	317	0.728	0.988	19692	1
DUOX1	-4.77	4	-2.27	0.0117	318	0.728	0.988	19691	1
SF3A1	-4.76	4	-2.27	0.0117	319	0.728	0.988	19690	1
CHERP	-4.76	4	-2.27	0.0117	320	0.728	0.988	19689	1
PRR27	-4.76	4	-2.27	0.0117	321	0.728	0.988	19688	1
CCNL1	-4.76	4	-2.26	0.0118	322	0.728	0.988	19687	1
PALB2	-4.76	4	-2.26	0.0118	323	0.728	0.988	19686	1
NUP93	-4.75	4	-2.26	0.0119	324	0.728	0.988	19685	1
SIRT4	-4.75	4	-2.26	0.0119	325	0.728	0.988	19684	1
PCNP	-4.75	4	-2.26	0.0119	326	0.728	0.988	19683	1
EIF5AL1	-4.75	4	-2.26	0.0119	327	0.728	0.988	19682	1
DIPK2B	-4.75	4	-2.26	0.012	328	0.732	0.988	19681	1
RAB3A	-4.74	4	-2.26	0.012	329	0.732	0.988	19680	1
ZNF625	-4.74	4	-2.25	0.0121	330	0.734	0.988	19679	1
KL	-4.73	4	-2.25	0.0122	331	0.734	0.988	19678	1
NPFFR2	-4.73	4	-2.25	0.0122	332	0.734	0.988	19677	1
KHNYN	-4.73	4	-2.25	0.0123	333	0.74	0.988	19676	1
TCFL5	-6.67	8	-2.24	0.0124	334	0.74	0.988	19675	1
TAC4	-4.72	4	-2.24	0.0125	335	0.74	0.988	19674	1
RAB6B	-4.72	4	-2.24	0.0125	336	0.74	0.988	19673	1
VPS37B	-4.71	4	-2.24	0.0125	337	0.74	0.987	19672	1
TWF2	-4.71	4	-2.24	0.0125	338	0.74	0.987	19671	1
MSH5	-4.71	4	-2.24	0.0125	339	0.74	0.987	19670	1
BSN	-4.7	4	-2.24	0.0127	340	0.745	0.987	19669	1
FAM32A	-4.7	4	-2.24	0.0127	341	0.745	0.987	19668	1
SPRY4	-4.7	4	-2.23	0.0128	342	0.746	0.987	19667	1
TSSC4	-4.7	4	-2.23	0.0128	343	0.747	0.987	19666	1
PPM1A	-4.69	4	-2.23	0.0129	344	0.747	0.987	19665	1
FOXL2	-4.69	4	-2.23	0.0129	345	0.747	0.987	19664	1
TAS2R9	-4.69	4	-2.23	0.0129	346	0.747	0.987	19663	1
CCDC83	-4.69	4	-2.23	0.013	347	0.747	0.987	19662	1
TBC1D10A	-4.68	4	-2.22	0.013	348	0.75	0.987	19661	1
LYPLA1	-4.68	4	-2.22	0.0131	349	0.75	0.987	19660	1
RPRML	-4.67	4	-2.22	0.0132	350	0.756	0.987	19659	1
IFT70B	-4.66	4	-2.22	0.0133	351	0.756	0.987	19658	1
TOR1A	-4.66	4	-2.22	0.0133	352	0.756	0.987	19657	1
EYA2	-4.66	4	-2.21	0.0134	353	0.759	0.987	19656	1
PADI2	-4.65	4	-2.21	0.0135	354	0.759	0.986	19655	1
TMEM217	-4.65	4	-2.21	0.0136	355	0.759	0.986	19654	1
GLP1R	-4.64	4	-2.21	0.0137	356	0.759	0.986	19653	1
MCM9	-4.64	4	-2.2	0.0138	357	0.759	0.986	19652	1
AMIGO2	-4.63	4	-2.2	0.0138	358	0.759	0.986	19651	1
SELENOS	-4.63	4	-2.2	0.0138	359	0.759	0.986	19650	1
EXO1	-4.63	4	-2.2	0.0139	360	0.759	0.986	19649	1
EIF3K	-4.63	4	-2.2	0.0139	361	0.759	0.986	19648	1
ZNF701	-4.63	4	-2.2	0.014	362	0.759	0.986	19647	1
ODF3	-4.63	4	-2.2	0.014	363	0.759	0.986	19646	1
TMIE	-4.62	4	-2.2	0.014	364	0.759	0.986	19645	1
NAA15	-4.62	4	-2.2	0.014	365	0.759	0.986	19644	1
NHEJ1	-4.62	4	-2.2	0.014	366	0.759	0.986	19643	1
TLK2	-4.62	4	-2.2	0.014	367	0.759	0.986	19642	1
RFPL4B	-4.62	4	-2.2	0.0141	368	0.759	0.986	19641	1
GLIS2	-4.62	4	-2.2	0.0141	369	0.759	0.986	19640	1
RHD	-4.62	4	-2.2	0.0141	370	0.759	0.986	19639	1
ATP6V1E1	-4.62	4	-2.19	0.0141	371	0.759	0.986	19638	1
CAPZA1	-4.62	4	-2.19	0.0141	372	0.759	0.986	19637	1
H2BW1	-4.61	4	-2.19	0.0142	373	0.761	0.986	19636	1
SNRPD1	-4.61	4	-2.19	0.0142	374	0.761	0.986	19635	1
TRIM55	-4.6	4	-2.19	0.0143	375	0.764	0.986	19634	1
SKIL	-4.6	4	-2.19	0.0144	376	0.764	0.986	19633	1
UBE2N	-4.6	4	-2.19	0.0144	377	0.764	0.986	19632	1
ZNF596	-4.6	4	-2.19	0.0144	378	0.764	0.986	19631	1
SLC17A3	-4.58	4	-2.18	0.0147	379	0.777	0.985	19630	1
PARP8	-4.58	4	-2.18	0.0148	380	0.777	0.985	19629	1
SNX7	-4.58	4	-2.17	0.0149	381	0.777	0.985	19628	1
EGFR	-4.57	4	-2.17	0.0149	382	0.777	0.985	19627	1
QRFP	-4.57	4	-2.17	0.0149	383	0.777	0.985	19626	1
BRIP1	-4.57	4	-2.17	0.0149	384	0.777	0.985	19625	1
OAF	-4.57	4	-2.17	0.0149	385	0.777	0.985	19624	1
UBIAD1	-4.57	4	-2.17	0.015	386	0.777	0.985	19623	1
PRICKLE1	-4.56	4	-2.17	0.0151	387	0.78	0.985	19622	1
SFMBT1	-4.56	4	-2.17	0.0151	388	0.78	0.985	19621	1
CLRN2	-4.56	4	-2.17	0.0152	389	0.78	0.985	19620	1
RBM11	-4.56	4	-2.16	0.0152	390	0.781	0.985	19619	1
TECR	-4.56	4	-2.16	0.0153	391	0.781	0.985	19618	1
PPP1R37	-4.54	4	-2.16	0.0155	392	0.792	0.984	19617	1
RASSF5	-4.54	4	-2.16	0.0156	393	0.792	0.984	19616	1
AXIN1	-4.53	4	-2.15	0.0157	394	0.795	0.984	19615	1
FABP7	-3.92	3	-2.15	0.0158	395	0.798	0.984	19614	1
CATSPER4	-4.52	4	-2.15	0.0158	396	0.798	0.984	19613	1
BNC1	-4.52	4	-2.15	0.0159	397	0.798	0.984	19612	1
MDP1	-4.52	4	-2.15	0.0159	398	0.798	0.984	19611	1
CDIP1	-4.52	4	-2.15	0.016	399	0.798	0.984	19610	1
LDLRAD4	-4.52	4	-2.15	0.016	400	0.798	0.984	19609	1
RAET1E	-4.51	4	-2.14	0.016	401	0.798	0.984	19608	1
SLC25A22	-4.51	4	-2.14	0.0161	402	0.798	0.984	19607	1
GUCA2A	-4.51	4	-2.14	0.0161	403	0.798	0.984	19606	1
SLC1A5	-4.51	4	-2.14	0.0162	404	0.798	0.984	19605	1
MSANTD3-TMEFF1	-4.5	4	-2.14	0.0162	405	0.798	0.984	19604	1
MTHFD1	-4.5	4	-2.14	0.0163	406	0.798	0.984	19603	1
H1-7	-4.5	4	-2.14	0.0163	407	0.798	0.984	19602	1
CSE1L	-4.5	4	-2.14	0.0163	408	0.798	0.984	19601	1
MBNL1	-4.5	4	-2.13	0.0164	409	0.798	0.984	19600	1
SERPINB5	-4.5	4	-2.13	0.0164	410	0.798	0.984	19599	1
RRP9	-4.49	4	-2.13	0.0165	411	0.798	0.984	19598	1
LZIC	-4.49	4	-2.13	0.0165	412	0.798	0.984	19597	1
POSTN	-4.49	4	-2.13	0.0165	413	0.798	0.983	19596	1
FGFR1	-4.49	4	-2.13	0.0165	414	0.798	0.983	19595	1
PLXNA1	-4.49	4	-2.13	0.0166	415	0.798	0.983	19594	1
TP53TG3C	-4.48	4	-2.13	0.0167	416	0.803	0.983	19593	1
RHOXF2B	-4.48	4	-2.13	0.0168	417	0.804	0.983	19592	1
AP2S1	-4.48	4	-2.12	0.0168	418	0.804	0.983	19591	1
PRR23B	-4.48	4	-2.12	0.0168	419	0.804	0.983	19590	1
WEE1	-4.47	4	-2.12	0.017	420	0.806	0.983	19589	1
DCHS1	-4.47	4	-2.12	0.017	421	0.806	0.983	19588	1
MMP21	-4.47	4	-2.12	0.017	422	0.806	0.983	19587	1
RCC2	-4.46	4	-2.12	0.0171	423	0.806	0.983	19586	1
MSX1	-4.46	4	-2.12	0.0172	424	0.806	0.983	19585	1
TRIM6-TRIM34	-4.45	4	-2.11	0.0173	425	0.806	0.983	19584	1
SNF8	-4.45	4	-2.11	0.0174	426	0.806	0.983	19583	1
EDRF1	-4.45	4	-2.11	0.0174	427	0.806	0.983	19582	1
MRGBP	-4.45	4	-2.11	0.0174	428	0.806	0.983	19581	1
OR6A2	-4.45	4	-2.11	0.0174	429	0.806	0.983	19580	1
LYPD2	-4.45	4	-2.11	0.0174	430	0.806	0.983	19579	1
MXRA8	-4.45	4	-2.11	0.0174	431	0.806	0.983	19578	1
PSIP1	-4.44	4	-2.11	0.0175	432	0.806	0.983	19577	1
PLPPR4	-4.44	4	-2.11	0.0175	433	0.806	0.982	19576	1
DZIP1L	-4.44	4	-2.11	0.0175	434	0.806	0.982	19575	1
MUC20	-4.44	4	-2.11	0.0176	435	0.806	0.982	19574	1
DEFB105A	-4.44	4	-2.11	0.0176	436	0.806	0.982	19573	1
Non-targeting1_102388	-2.22	1	-2.11	0.0176	437	0.806	0.982	19572	1
SEZ6L	-4.43	4	-2.1	0.0178	438	0.806	0.982	19571	1
CHMP7	-4.43	4	-2.1	0.0178	439	0.806	0.982	19570	1
Non-targeting1_102021	-2.21	1	-2.1	0.0178	440	0.806	0.982	19569	1
CSNK2A2	-4.43	4	-2.1	0.0178	441	0.806	0.982	19568	1
INTS15	-4.43	4	-2.1	0.0179	442	0.806	0.982	19567	1
ERN1	-3.83	3	-2.1	0.0179	443	0.806	0.982	19566	1
BBOX1	-4.42	4	-2.1	0.0179	444	0.806	0.982	19565	1
VIRMA	-4.42	4	-2.1	0.018	445	0.807	0.982	19564	1
TERF2IP	-4.42	4	-2.1	0.0181	446	0.807	0.982	19563	1
YTHDC2	-4.42	4	-2.09	0.0181	447	0.807	0.982	19562	1
TMX4	-4.41	4	-2.09	0.0181	448	0.807	0.982	19561	1
KEL	-4.41	4	-2.09	0.0182	449	0.807	0.982	19560	1
FLVCR1	-4.41	4	-2.09	0.0182	450	0.807	0.982	19559	1
CRYBG2	-4.41	4	-2.09	0.0182	451	0.807	0.982	19558	1
KRTAP23-1	-4.41	4	-2.09	0.0183	452	0.807	0.982	19557	1
ADIG	-4.41	4	-2.09	0.0183	453	0.807	0.982	19556	1
TDRKH	-4.4	4	-2.09	0.0183	454	0.807	0.982	19555	1
BIRC5	-4.4	4	-2.09	0.0184	455	0.807	0.982	19554	1
OR5D16	-4.4	4	-2.09	0.0184	456	0.808	0.982	19553	1
NPW	-4.4	4	-2.09	0.0185	457	0.81	0.981	19552	1
AMN	-4.39	4	-2.08	0.0186	458	0.812	0.981	19551	1
MIER2	-4.38	4	-2.08	0.0189	459	0.813	0.981	19550	1
AFAP1L1	-4.38	4	-2.08	0.0189	460	0.813	0.981	19549	1
WNT8A	-4.38	4	-2.08	0.0189	461	0.813	0.981	19548	1
SPO11	-4.38	4	-2.08	0.0189	462	0.813	0.981	19547	1
ELOVL1	-4.38	4	-2.08	0.0189	463	0.813	0.981	19546	1
MIDN	-4.38	4	-2.08	0.019	464	0.813	0.981	19545	1
HSPA13	-4.37	4	-2.07	0.019	465	0.813	0.981	19544	1
GATC	-4.37	4	-2.07	0.019	466	0.813	0.981	19543	1
CDH7	-4.37	4	-2.07	0.019	467	0.813	0.981	19542	1
PAF1	-4.37	4	-2.07	0.0191	468	0.813	0.981	19541	1
SHC2	-4.37	4	-2.07	0.0191	469	0.813	0.981	19540	1
RAB28	-4.37	4	-2.07	0.0192	470	0.813	0.981	19539	1
LEPROT	-4.37	4	-2.07	0.0192	471	0.813	0.981	19538	1
CNR1	-4.36	4	-2.07	0.0193	472	0.813	0.981	19537	1
SSBP2	-4.36	4	-2.07	0.0193	473	0.813	0.981	19536	1
MSRB1	-4.36	4	-2.07	0.0193	474	0.813	0.981	19535	1
UBE2J1	-4.36	4	-2.07	0.0193	475	0.813	0.981	19534	1
ZNF502	-3.08	2	-2.07	0.0193	476	0.813	0.981	19533	1
OR5K4	-4.36	4	-2.07	0.0194	477	0.814	0.981	19532	1
PRAM1	-4.36	4	-2.07	0.0194	478	0.814	0.981	19531	1
FUNDC1	-4.35	4	-2.06	0.0195	479	0.815	0.98	19530	1
PCSK6	-4.35	4	-2.06	0.0195	480	0.815	0.98	19529	1
SETD1A	-4.35	4	-2.06	0.0197	481	0.816	0.98	19528	1
FGFRL1	-4.34	4	-2.06	0.0197	482	0.816	0.98	19527	1
ACOD1	-4.34	4	-2.06	0.0199	483	0.816	0.98	19526	1
PAQR3	-4.34	4	-2.06	0.0199	484	0.816	0.98	19525	1
TFAP2E	-4.34	4	-2.06	0.0199	485	0.816	0.98	19524	1
PCDHB1	-4.33	4	-2.05	0.0199	486	0.816	0.98	19523	1
TTLL12	-4.33	4	-2.05	0.02	487	0.816	0.98	19522	1
KLHDC8B	-4.33	4	-2.05	0.02	488	0.816	0.98	19521	1
CMPK1	-4.33	4	-2.05	0.0201	489	0.816	0.98	19520	1
VPS72	-4.33	4	-2.05	0.0201	490	0.816	0.98	19519	1
PGLS	-4.32	4	-2.05	0.0202	491	0.816	0.98	19518	1
MOCS2	-4.32	4	-2.05	0.0203	492	0.816	0.98	19517	1
TPBGL	-4.32	4	-2.05	0.0203	493	0.816	0.98	19516	1
ERCC6L2	-4.32	4	-2.05	0.0203	494	0.816	0.98	19515	1
TRAPPC14	-4.32	4	-2.05	0.0203	495	0.816	0.98	19514	1
LRRC10B	-4.31	4	-2.04	0.0205	496	0.816	0.98	19513	1
SLC25A53	-4.31	4	-2.04	0.0205	497	0.816	0.979	19512	1
ANKRA2	-4.31	4	-2.04	0.0205	498	0.816	0.979	19511	1
TSHZ2	-4.31	4	-2.04	0.0205	499	0.816	0.979	19510	1
TBC1D3K	-4.31	4	-2.04	0.0206	500	0.816	0.979	19509	1
NEUROD4	-4.31	4	-2.04	0.0206	501	0.816	0.979	19508	1
TTC32	-4.31	4	-2.04	0.0206	502	0.816	0.979	19507	1
NCF2	-4.3	4	-2.04	0.0207	503	0.816	0.979	19506	1
EFCAB6	-4.3	4	-2.04	0.0207	504	0.816	0.979	19505	1
LINC03034	-4.3	4	-2.04	0.0207	505	0.816	0.979	19504	1
NBPF4	-4.3	4	-2.04	0.0207	506	0.816	0.979	19503	1
PRKD3	-4.3	4	-2.04	0.0207	507	0.816	0.979	19502	1
OR2W5P	-4.3	4	-2.04	0.0208	508	0.816	0.979	19501	1
VPS18	-4.3	4	-2.04	0.0209	509	0.816	0.979	19500	1
SNAP47	-4.3	4	-2.04	0.0209	510	0.816	0.979	19499	1
PDHB	-4.29	4	-2.03	0.0209	511	0.816	0.979	19498	1
KRTAP4-4	-4.29	4	-2.03	0.021	512	0.816	0.979	19497	1
DPPA4	-4.29	4	-2.03	0.021	513	0.816	0.979	19496	1
SLC22A24	-4.29	4	-2.03	0.021	514	0.816	0.979	19495	1
DOCK4	-4.29	4	-2.03	0.021	515	0.816	0.979	19494	1
TNFSF13	-4.29	4	-2.03	0.0211	516	0.816	0.979	19493	1
NAE1	-4.28	4	-2.03	0.0212	517	0.817	0.979	19492	1
LMAN1	-4.28	4	-2.03	0.0212	518	0.817	0.979	19491	1
NDUFA10	-4.28	4	-2.03	0.0212	519	0.817	0.979	19490	1
KRTAP19-8	-4.28	4	-2.03	0.0213	520	0.817	0.979	19489	1
AJM1	-4.28	4	-2.03	0.0213	521	0.817	0.979	19488	1
CCDC22	-4.27	4	-2.02	0.0215	522	0.819	0.979	19487	1
SCN3B	-3.7	3	-2.02	0.0215	523	0.819	0.978	19486	1
HHAT	-4.27	4	-2.02	0.0215	524	0.819	0.978	19485	1
SERPINF1	-4.27	4	-2.02	0.0217	525	0.819	0.978	19484	1
AMACR	-4.26	4	-2.02	0.0217	526	0.819	0.978	19483	1
Non-targeting1_102629	-2.13	1	-2.02	0.0217	527	0.819	0.978	19482	1
SLC37A1	-4.26	4	-2.02	0.0218	528	0.819	0.978	19481	1
TRIM34	-4.26	4	-2.02	0.0218	529	0.819	0.978	19480	1
GTF3C3	-4.26	4	-2.02	0.0219	530	0.819	0.978	19479	1
MID1	-4.26	4	-2.02	0.0219	531	0.819	0.978	19478	1
UBE2I	-4.26	4	-2.02	0.0219	532	0.819	0.978	19477	1
TRIM16L	-4.26	4	-2.02	0.0219	533	0.819	0.978	19476	1
PDE11A	-4.25	4	-2.02	0.0219	534	0.819	0.978	19475	1
SLC38A1	-4.25	4	-2.02	0.0219	535	0.819	0.978	19474	1
POLD2	-4.25	4	-2.01	0.022	536	0.819	0.978	19473	1
TAS2R8	-4.25	4	-2.01	0.022	537	0.819	0.978	19472	1
RPL22	-4.24	4	-2.01	0.0222	538	0.82	0.978	19471	1
KIF25	-4.24	4	-2.01	0.0222	539	0.82	0.978	19470	1
PCARE	-4.24	4	-2.01	0.0222	540	0.82	0.978	19469	1
SKIC8	-4.24	4	-2.01	0.0222	541	0.82	0.978	19468	1
Non-targeting1_102399	-2.12	1	-2.01	0.0223	542	0.82	0.978	19467	1
SIAH1	-4.24	4	-2.01	0.0224	543	0.82	0.978	19466	1
RAD23B	-4.24	4	-2.01	0.0224	544	0.82	0.978	19465	1
ZFYVE1	-4.24	4	-2.01	0.0224	545	0.82	0.978	19464	1
GADL1	-4.24	4	-2.01	0.0224	546	0.82	0.978	19463	1
CCDC74A	-4.24	4	-2.01	0.0224	547	0.82	0.978	19462	1
ZNF746	-4.23	4	-2.01	0.0225	548	0.82	0.978	19461	1
CSPG4	-4.23	4	-2	0.0227	549	0.826	0.977	19460	1
RPL14	-3.65	3	-2	0.0229	550	0.828	0.977	19459	1
Non-targeting1_102980	-2.11	1	-2	0.0229	551	0.828	0.977	19458	1
MARCHF6	-4.22	4	-2	0.0229	552	0.828	0.977	19457	1
SLC6A9	-4.22	4	-2	0.0229	553	0.828	0.977	19456	1
ATXN7	-4.22	4	-2	0.023	554	0.828	0.977	19455	1
SAYSD1	-4.21	4	-2	0.023	555	0.828	0.977	19454	1
BICRAL	-4.21	4	-1.99	0.023	556	0.828	0.977	19453	1
SIX2	-4.21	4	-1.99	0.0231	557	0.828	0.977	19452	1
AGAP4	-4.21	4	-1.99	0.0232	558	0.831	0.977	19451	1
CHMP6	-4.21	4	-1.99	0.0232	559	0.831	0.977	19450	1
EIF3L	-4.2	4	-1.99	0.0233	560	0.831	0.977	19449	1
IVL	-4.2	4	-1.99	0.0233	561	0.831	0.977	19448	1
CD93	-4.2	4	-1.99	0.0234	562	0.832	0.977	19447	1
TRMT10B	-4.2	4	-1.99	0.0234	563	0.832	0.977	19446	1
SRPK3	-4.19	4	-1.99	0.0235	564	0.835	0.976	19445	1
LRRN1	-4.19	4	-1.98	0.0236	565	0.836	0.976	19444	1
MELTF	-4.19	4	-1.98	0.0237	566	0.836	0.976	19443	1
OTOF	-4.19	4	-1.98	0.0237	567	0.837	0.976	19442	1
IFNA8	-4.18	4	-1.98	0.0238	568	0.837	0.976	19441	1
TPRN	-4.18	4	-1.98	0.0238	569	0.837	0.976	19440	1
NUCKS1	-4.18	4	-1.98	0.0239	570	0.838	0.976	19439	1
SLC44A3	-4.18	4	-1.98	0.024	571	0.839	0.976	19438	1
DHRS4L1	-4.18	4	-1.98	0.024	572	0.839	0.976	19437	1
KCNK16	-4.17	4	-1.98	0.024	573	0.839	0.976	19436	1
RIPOR1	-4.17	4	-1.98	0.0241	574	0.839	0.976	19435	1
PRTFDC1	-4.16	4	-1.97	0.0243	575	0.844	0.976	19434	1
INPPL1	-4.16	4	-1.97	0.0245	576	0.844	0.976	19433	1
CACNA1A	-3.6	3	-1.97	0.0245	577	0.844	0.976	19432	1
SYT10	-4.16	4	-1.97	0.0245	578	0.844	0.976	19431	1
GAMT	-4.16	4	-1.97	0.0245	579	0.844	0.976	19430	1
CPZ	-4.16	4	-1.97	0.0245	580	0.844	0.975	19429	1
TTC23L	-4.16	4	-1.97	0.0246	581	0.844	0.975	19428	1
VNN2	-4.16	4	-1.97	0.0246	582	0.844	0.975	19427	1
SCMH1	-4.15	4	-1.97	0.0247	583	0.844	0.975	19426	1
HMOX2	-4.15	4	-1.97	0.0247	584	0.844	0.975	19425	1
CCDC80	-4.15	4	-1.96	0.0247	585	0.844	0.975	19424	1
XRN2	-4.15	4	-1.96	0.0247	586	0.844	0.975	19423	1
CCDC32	-4.15	4	-1.96	0.0248	587	0.844	0.975	19422	1
HIVEP1	-4.15	4	-1.96	0.0248	588	0.844	0.975	19421	1
BRSK2	-4.15	4	-1.96	0.0249	589	0.844	0.975	19420	1
PBK	-4.14	4	-1.96	0.0251	590	0.851	0.975	19419	1
OGDHL	-4.14	4	-1.96	0.0251	591	0.851	0.975	19418	1
POMGNT2	-4.13	4	-1.95	0.0253	592	0.851	0.975	19417	1
XAGE1B	-4.13	4	-1.95	0.0253	593	0.851	0.975	19416	1
ZNF385C	-4.13	4	-1.95	0.0254	594	0.851	0.975	19415	1
AKR7A2	-4.13	4	-1.95	0.0254	595	0.851	0.975	19414	1
ANKLE2	-4.12	4	-1.95	0.0255	596	0.851	0.975	19413	1
ZNF442	-4.12	4	-1.95	0.0255	597	0.851	0.975	19412	1
MAST2	-4.12	4	-1.95	0.0255	598	0.851	0.975	19411	1
POLR2E	-4.12	4	-1.95	0.0255	599	0.851	0.975	19410	1
MAPK8IP2	-4.12	4	-1.95	0.0255	600	0.851	0.974	19409	1
Non-targeting1_102281	-2.06	1	-1.95	0.0257	601	0.852	0.974	19408	1
ZNF687	-4.12	4	-1.95	0.0257	602	0.852	0.974	19407	1
DEFB119	-4.11	4	-1.95	0.0258	603	0.852	0.974	19406	1
Non-targeting1_102839	-2.06	1	-1.95	0.0258	604	0.852	0.974	19405	1
RRP1	-4.11	4	-1.95	0.0259	605	0.852	0.974	19404	1
NEBL	-4.11	4	-1.95	0.0259	606	0.852	0.974	19403	1
TMEM183A	-4.11	4	-1.94	0.026	607	0.852	0.974	19402	1
ZC3H7A	-4.11	4	-1.94	0.026	608	0.852	0.974	19401	1
PUM1	-4.11	4	-1.94	0.026	609	0.852	0.974	19400	1
HGD	-4.1	4	-1.94	0.0261	610	0.852	0.974	19399	1
USP14	-4.1	4	-1.94	0.0261	611	0.852	0.974	19398	1
SLC39A7	-4.1	4	-1.94	0.0262	612	0.852	0.974	19397	1
OR2V1	-4.1	4	-1.94	0.0262	613	0.852	0.974	19396	1
SOX5	-4.1	4	-1.94	0.0263	614	0.852	0.974	19395	1
HSD17B10	-3.55	3	-1.94	0.0263	615	0.852	0.974	19394	1
SAMD7	-4.1	4	-1.94	0.0263	616	0.852	0.974	19393	1
SETDB2	-4.09	4	-1.93	0.0265	617	0.852	0.973	19392	1
ZNF565	-4.09	4	-1.93	0.0265	618	0.852	0.973	19391	1
C16orf86	-4.09	4	-1.93	0.0266	619	0.852	0.973	19390	1
RSRP1	-4.09	4	-1.93	0.0266	620	0.852	0.973	19389	1
MORC1	-4.08	4	-1.93	0.0267	621	0.852	0.973	19388	1
GOLGA6D	-4.08	4	-1.93	0.0267	622	0.852	0.973	19387	1
CHCHD3	-4.08	4	-1.93	0.0267	623	0.852	0.973	19386	1
DUSP1	-4.08	4	-1.93	0.0268	624	0.852	0.973	19385	1
CTNNA2	-4.08	4	-1.93	0.0268	625	0.852	0.973	19384	1
PCGF1	-4.08	4	-1.93	0.0269	626	0.852	0.973	19383	1
FLYWCH2	-4.08	4	-1.93	0.0269	627	0.852	0.973	19382	1
MAGEC3	-4.08	4	-1.93	0.027	628	0.852	0.973	19381	1
NUDT17	-4.07	4	-1.93	0.027	629	0.852	0.973	19380	1
GSTK1	-4.07	4	-1.93	0.027	630	0.852	0.973	19379	1
JUNB	-4.07	4	-1.93	0.0271	631	0.852	0.973	19378	1
CTRC	-4.07	4	-1.93	0.0271	632	0.852	0.973	19377	1
SLF2	-4.07	4	-1.93	0.0271	633	0.852	0.973	19376	1
BMP1	-3.52	3	-1.92	0.0271	634	0.852	0.973	19375	1
COL23A1	-4.07	4	-1.92	0.0271	635	0.852	0.973	19374	1
FCGRT	-4.07	4	-1.92	0.0272	636	0.852	0.973	19373	1
MDH2	-4.07	4	-1.92	0.0272	637	0.852	0.973	19372	1
NTS	-4.07	4	-1.92	0.0272	638	0.852	0.973	19371	1
ECHDC2	-4.06	4	-1.92	0.0273	639	0.852	0.973	19370	1
HOGA1	-4.06	4	-1.92	0.0273	640	0.852	0.973	19369	1
LMO1	-4.06	4	-1.92	0.0273	641	0.852	0.973	19368	1
KRT1	-4.06	4	-1.92	0.0274	642	0.853	0.973	19367	1
IZUMO3	-4.06	4	-1.92	0.0275	643	0.853	0.972	19366	1
OR10S1	-4.06	4	-1.92	0.0275	644	0.853	0.972	19365	1
BANF1	-4.06	4	-1.92	0.0275	645	0.853	0.972	19364	1
H3C10	-4.05	4	-1.92	0.0276	646	0.853	0.972	19363	1
RAC1	-4.05	4	-1.92	0.0277	647	0.853	0.972	19362	1
DNAAF11	-4.05	4	-1.92	0.0277	648	0.853	0.972	19361	1
GARIN5A	-4.05	4	-1.91	0.0278	649	0.853	0.972	19360	1
CLDN1	-4.05	4	-1.91	0.0278	650	0.853	0.972	19359	1
Non-targeting1_102771	-2.02	1	-1.91	0.0278	651	0.853	0.972	19358	1
DAZ4	-4.05	4	-1.91	0.0278	652	0.853	0.972	19357	1
SMIM13	-4.05	4	-1.91	0.0278	653	0.853	0.972	19356	1
ST6GALNAC5	-4.04	4	-1.91	0.028	654	0.856	0.972	19355	1
SFT2D2	-4.04	4	-1.91	0.0281	655	0.856	0.972	19354	1
ABCB5	-3.49	3	-1.91	0.0282	656	0.856	0.972	19353	1
KLRD1	-4.03	4	-1.91	0.0283	657	0.856	0.972	19352	1
USP18	-4.03	4	-1.91	0.0283	658	0.856	0.972	19351	1
WT1	-4.03	4	-1.91	0.0283	659	0.856	0.972	19350	1
AKR1B1	-4.03	4	-1.91	0.0283	660	0.856	0.972	19349	1
ZC2HC1C	-4.03	4	-1.9	0.0284	661	0.856	0.972	19348	1
CADM1	-4.03	4	-1.9	0.0285	662	0.856	0.971	19347	1
PRPS2	-4.03	4	-1.9	0.0285	663	0.856	0.971	19346	1
PBX1	-4.03	4	-1.9	0.0285	664	0.856	0.971	19345	1
PLCXD2	-4.02	4	-1.9	0.0286	665	0.856	0.971	19344	1
HOXD1	-4.02	4	-1.9	0.0286	666	0.856	0.971	19343	1
KICS2	-4.02	4	-1.9	0.0286	667	0.856	0.971	19342	1
CLEC7A	-4.02	4	-1.9	0.0286	668	0.856	0.971	19341	1
MIEF1	-4.02	4	-1.9	0.0287	669	0.856	0.971	19340	1
Non-targeting1_102057	-2.01	1	-1.9	0.0287	670	0.856	0.971	19339	1
APLP1	-4.02	4	-1.9	0.0287	671	0.856	0.971	19338	1
ANGPT1	-4.02	4	-1.9	0.0288	672	0.856	0.971	19337	1
MGAT3	-4.02	4	-1.9	0.0288	673	0.856	0.971	19336	1
DGKB	-4.01	4	-1.9	0.0289	674	0.856	0.971	19335	1
AOC1	-4.01	4	-1.89	0.0291	675	0.856	0.971	19334	1
TFF3	-4.01	4	-1.89	0.0291	676	0.856	0.971	19333	1
MPPED2	-4.01	4	-1.89	0.0291	677	0.856	0.971	19332	1
ISYNA1	-4.01	4	-1.89	0.0292	678	0.856	0.971	19331	1
TOMM40	-4	4	-1.89	0.0292	679	0.856	0.971	19330	1
SGSM1	-4	4	-1.89	0.0293	680	0.856	0.971	19329	1
SLC7A14	-4	4	-1.89	0.0293	681	0.856	0.971	19328	1
SBF2	-4	4	-1.89	0.0293	682	0.856	0.971	19327	1
MCOLN3	-4	4	-1.89	0.0294	683	0.856	0.971	19326	1
HGF	-4	4	-1.89	0.0295	684	0.856	0.971	19325	1
SLC9A1	-3.99	4	-1.89	0.0295	685	0.856	0.97	19324	1
Non-targeting1_102923	-2	1	-1.89	0.0295	686	0.856	0.97	19323	1
Non-targeting1_102657	-2	1	-1.89	0.0295	687	0.856	0.97	19322	1
AP1AR	-3.99	4	-1.89	0.0295	688	0.856	0.97	19321	1
GPR50	-3.99	4	-1.89	0.0296	689	0.856	0.97	19320	1
XDH	-3.99	4	-1.89	0.0296	690	0.856	0.97	19319	1
L3MBTL1	-3.99	4	-1.89	0.0296	691	0.856	0.97	19318	1
TPPP2	-3.99	4	-1.89	0.0296	692	0.856	0.97	19317	1
Non-targeting1_102743	-2	1	-1.89	0.0297	693	0.856	0.97	19316	1
MTCH2	-3.98	4	-1.88	0.0298	694	0.859	0.97	19315	1
ZNF730	-3.98	4	-1.88	0.0299	695	0.859	0.97	19314	1
PTPDC1	-3.98	4	-1.88	0.0299	696	0.859	0.97	19313	1
SPTBN5	-3.98	4	-1.88	0.03	697	0.859	0.97	19312	1
KCNJ1	-3.98	4	-1.88	0.03	698	0.859	0.97	19311	1
ANKRD27	-3.98	4	-1.88	0.03	699	0.859	0.97	19310	1
NPVF	-3.98	4	-1.88	0.0301	700	0.859	0.97	19309	1
OR51E2	-3.98	4	-1.88	0.0301	701	0.859	0.97	19308	1
H3C13	-3.97	4	-1.88	0.0303	702	0.862	0.97	19307	1
AHSA1	-3.97	4	-1.88	0.0304	703	0.862	0.97	19306	1
ITGAL	-3.97	4	-1.87	0.0304	704	0.862	0.97	19305	1
MICALL1	-3.97	4	-1.87	0.0304	705	0.862	0.97	19304	1
RPL18	-3.97	4	-1.87	0.0304	706	0.862	0.97	19303	1
PKP3	-3.96	4	-1.87	0.0306	707	0.863	0.969	19302	1
SLC6A3	-3.96	4	-1.87	0.0306	708	0.863	0.969	19301	1
TBC1D23	-3.96	4	-1.87	0.0307	709	0.863	0.969	19300	1
SORCS3	-3.96	4	-1.87	0.0307	710	0.863	0.969	19299	1
PCDHB16	-3.96	4	-1.87	0.0307	711	0.863	0.969	19298	1
CFAP36	-3.96	4	-1.87	0.0308	712	0.863	0.969	19297	1
MTUS2	-3.95	4	-1.87	0.0308	713	0.863	0.969	19296	1
ACTN1	-3.95	4	-1.87	0.0309	714	0.863	0.969	19295	1
ZNF281	-3.95	4	-1.87	0.0309	715	0.863	0.969	19294	1
EMP1	-3.95	4	-1.87	0.0309	716	0.863	0.969	19293	1
OR10G9	-3.95	4	-1.87	0.0311	717	0.863	0.969	19292	1
GMPR2	-3.95	4	-1.87	0.0311	718	0.863	0.969	19291	1
CFAP46	-3.95	4	-1.87	0.0311	719	0.863	0.969	19290	1
HMMR	-3.95	4	-1.87	0.0311	720	0.863	0.969	19289	1
EIF3A	-3.95	4	-1.86	0.0311	721	0.863	0.969	19288	1
DUSP21	-3.95	4	-1.86	0.0312	722	0.863	0.969	19287	1
INPP4B	-3.94	4	-1.86	0.0312	723	0.863	0.969	19286	1
CCDC88C	-3.94	4	-1.86	0.0314	724	0.866	0.969	19285	1
DVL1	-3.94	4	-1.86	0.0314	725	0.866	0.969	19284	1
PLLP	-3.94	4	-1.86	0.0314	726	0.866	0.969	19283	1
HAS3	-3.93	4	-1.86	0.0315	727	0.866	0.968	19282	1
SRFBP1	-3.93	4	-1.86	0.0316	728	0.866	0.968	19281	1
KCNK13	-3.93	4	-1.86	0.0316	729	0.866	0.968	19280	1
NBL1	-3.93	4	-1.86	0.0317	730	0.866	0.968	19279	1
KLHL17	-3.93	4	-1.86	0.0317	731	0.866	0.968	19278	1
BICDL1	-3.93	4	-1.85	0.0318	732	0.866	0.968	19277	1
LMO3	-3.93	4	-1.85	0.0318	733	0.866	0.968	19276	1
JAML	-3.93	4	-1.85	0.0318	734	0.866	0.968	19275	1
DNAAF6	-3.92	4	-1.85	0.0319	735	0.866	0.968	19274	1
FCHO2	-3.92	4	-1.85	0.0319	736	0.866	0.968	19273	1
GAB3	-3.92	4	-1.85	0.0319	737	0.866	0.968	19272	1
KNG1	-3.92	4	-1.85	0.032	738	0.866	0.968	19271	1
ZNF524	-3.92	4	-1.85	0.032	739	0.866	0.968	19270	1
ARHGAP21	-3.92	4	-1.85	0.0321	740	0.868	0.968	19269	1
RPRM	-3.92	4	-1.85	0.0322	741	0.869	0.968	19268	1
ABITRAM	-3.92	4	-1.85	0.0322	742	0.869	0.968	19267	1
PDE7B	-3.91	4	-1.85	0.0323	743	0.869	0.968	19266	1
TPSB2	-3.91	4	-1.85	0.0324	744	0.87	0.968	19265	1
RAD51D	-3.91	4	-1.85	0.0324	745	0.87	0.968	19264	1
KHSRP	-3.91	4	-1.85	0.0324	746	0.87	0.968	19263	1
ZHX2	-3.91	4	-1.85	0.0325	747	0.87	0.968	19262	1
Non-targeting1_102932	-1.95	1	-1.84	0.0326	748	0.872	0.967	19261	1
DGCR6L	-3.9	4	-1.84	0.0326	749	0.872	0.967	19260	1
HOXC11	-3.9	4	-1.84	0.0327	750	0.872	0.967	19259	1
TARS2	-3.9	4	-1.84	0.0327	751	0.872	0.967	19258	1
ALDOA	-3.9	4	-1.84	0.0328	752	0.872	0.967	19257	1
PLEKHA8	-3.9	4	-1.84	0.0329	753	0.873	0.967	19256	1
HMX2	-3.9	4	-1.84	0.0329	754	0.873	0.967	19255	1
SARDH	-3.89	4	-1.84	0.033	755	0.873	0.967	19254	1
RNASEK	-3.89	4	-1.84	0.033	756	0.874	0.967	19253	1
PSMC3	-3.89	4	-1.84	0.0331	757	0.875	0.967	19252	1
UBE2V1	-3.89	4	-1.84	0.0332	758	0.875	0.967	19251	1
H2AC15	-3.89	4	-1.83	0.0333	759	0.875	0.967	19250	1
TASP1	-3.88	4	-1.83	0.0333	760	0.875	0.967	19249	1
RPL27	-3.88	4	-1.83	0.0334	761	0.875	0.967	19248	1
Non-targeting1_102644	-1.94	1	-1.83	0.0335	762	0.875	0.967	19247	1
NOL11	-3.88	4	-1.83	0.0335	763	0.875	0.967	19246	1
SSPN	-3.36	3	-1.83	0.0335	764	0.875	0.967	19245	1
SCEL	-3.36	3	-1.83	0.0335	765	0.875	0.967	19244	1
ZBTB34	-3.88	4	-1.83	0.0335	766	0.875	0.966	19243	1
HPN	-3.88	4	-1.83	0.0336	767	0.875	0.966	19242	1
SELENOT	-3.88	4	-1.83	0.0336	768	0.875	0.966	19241	1
H2AP	-3.88	4	-1.83	0.0336	769	0.875	0.966	19240	1
IKBIP	-3.87	4	-1.83	0.0337	770	0.875	0.966	19239	1
GRSF1	-3.87	4	-1.83	0.0338	771	0.878	0.966	19238	1
C21orf62	-3.87	4	-1.83	0.0339	772	0.878	0.966	19237	1
RNF8	-3.87	4	-1.83	0.0339	773	0.878	0.966	19236	1
SORD	-3.87	4	-1.83	0.034	774	0.879	0.966	19235	1
UNG	-3.87	4	-1.82	0.034	775	0.879	0.966	19234	1
GNLY	-3.86	4	-1.82	0.0343	776	0.88	0.966	19233	1
HSF1	-3.86	4	-1.82	0.0343	777	0.88	0.966	19232	1
RPS12	-3.86	4	-1.82	0.0344	778	0.88	0.966	19231	1
PSMA5	-3.86	4	-1.82	0.0344	779	0.88	0.966	19230	1
OR51B6	-3.86	4	-1.82	0.0344	780	0.88	0.966	19229	1
SDR42E1	-3.86	4	-1.82	0.0344	781	0.88	0.966	19228	1
TTC9C	-3.85	4	-1.82	0.0344	782	0.88	0.966	19227	1
CD164	-3.85	4	-1.82	0.0345	783	0.88	0.966	19226	1
ANKRD66	-3.85	4	-1.82	0.0345	784	0.88	0.965	19225	1
ZNF710	-3.85	4	-1.82	0.0345	785	0.88	0.965	19224	1
EMB	-3.85	4	-1.82	0.0346	786	0.881	0.965	19223	1
TNNT1	-3.85	4	-1.82	0.0347	787	0.881	0.965	19222	1
FLRT1	-3.84	4	-1.81	0.0349	788	0.884	0.965	19221	1
FUT7	-3.84	4	-1.81	0.0349	789	0.884	0.965	19220	1
ODF4	-3.84	4	-1.81	0.0349	790	0.884	0.965	19219	1
GPR107	-3.84	4	-1.81	0.0349	791	0.884	0.965	19218	1
HMGCS2	-3.84	4	-1.81	0.035	792	0.884	0.965	19217	1
MED28	-3.84	4	-1.81	0.0351	793	0.884	0.965	19216	1
RNF31	-3.84	4	-1.81	0.0351	794	0.884	0.965	19215	1
CEP83	-3.84	4	-1.81	0.0351	795	0.884	0.965	19214	1
SLC39A2	-3.83	4	-1.81	0.0352	796	0.885	0.965	19213	1
BTG3	-3.83	4	-1.81	0.0353	797	0.885	0.965	19212	1
AP4E1	-3.83	4	-1.81	0.0353	798	0.886	0.965	19211	1
Non-targeting1_102907	-1.91	1	-1.8	0.0355	799	0.888	0.964	19210	1
IMMP2L	-3.82	4	-1.8	0.0356	800	0.888	0.964	19209	1
NECAB1	-3.82	4	-1.8	0.0356	801	0.888	0.964	19208	1
NCR1	-3.82	4	-1.8	0.0357	802	0.888	0.964	19207	1
PPEF1	-3.82	4	-1.8	0.0357	803	0.888	0.964	19206	1
NSUN6	-3.82	4	-1.8	0.0358	804	0.888	0.964	19205	1
KCNJ9	-3.82	4	-1.8	0.0358	805	0.888	0.964	19204	1
LINC02872	-3.82	4	-1.8	0.0358	806	0.888	0.964	19203	1
SEMA3E	-3.82	4	-1.8	0.0359	807	0.888	0.964	19202	1
FYTTD1	-3.81	4	-1.8	0.036	808	0.888	0.964	19201	1
TOPBP1	-3.81	4	-1.8	0.036	809	0.888	0.964	19200	1
ZNF417	-3.81	4	-1.8	0.0361	810	0.888	0.964	19199	1
KRTAP26-1	-3.81	4	-1.8	0.0361	811	0.888	0.964	19198	1
KDELR3	-3.81	4	-1.8	0.0361	812	0.888	0.964	19197	1
MTMR6	-3.81	4	-1.8	0.0362	813	0.888	0.964	19196	1
TMEM190	-3.81	4	-1.8	0.0362	814	0.888	0.964	19195	1
POU4F1	-3.81	4	-1.8	0.0363	815	0.888	0.964	19194	1
INO80	-3.81	4	-1.8	0.0363	816	0.888	0.964	19193	1
Non-targeting1_102546	-1.9	1	-1.79	0.0364	817	0.888	0.964	19192	1
HPS5	-3.8	4	-1.79	0.0365	818	0.888	0.964	19191	1
ZBTB6	-3.8	4	-1.79	0.0365	819	0.888	0.963	19190	1
SYNDIG1L	-3.8	4	-1.79	0.0365	820	0.888	0.963	19189	1
THAP6	-3.8	4	-1.79	0.0365	821	0.888	0.963	19188	1
EFCAB11	-3.8	4	-1.79	0.0366	822	0.888	0.963	19187	1
POLK	-3.8	4	-1.79	0.0366	823	0.888	0.963	19186	1
CBS	-3.8	4	-1.79	0.0367	824	0.888	0.963	19185	1
AZIN2	-3.79	4	-1.79	0.0368	825	0.888	0.963	19184	1
ATG9A	-3.79	4	-1.79	0.0368	826	0.888	0.963	19183	1
PSG2	-3.79	4	-1.79	0.0369	827	0.888	0.963	19182	1
ERBB4	-3.79	4	-1.79	0.037	828	0.888	0.963	19181	1
DARS1	-3.79	4	-1.79	0.037	829	0.888	0.963	19180	1
RERG	-3.79	4	-1.79	0.037	830	0.888	0.963	19179	1
BMPR2	-3.79	4	-1.79	0.037	831	0.888	0.963	19178	1
ACAT2	-3.79	4	-1.79	0.0371	832	0.888	0.963	19177	1
Non-targeting1_102634	-1.89	1	-1.79	0.0371	833	0.888	0.963	19176	1
FAM120A	-5.35	8	-1.79	0.0371	834	0.888	0.963	19175	1
SPPL3	-3.78	4	-1.78	0.0371	835	0.888	0.963	19174	1
NR3C1	-3.78	4	-1.78	0.0372	836	0.888	0.963	19173	1
HAAO	-3.78	4	-1.78	0.0373	837	0.888	0.963	19172	1
AMBRA1	-3.78	4	-1.78	0.0374	838	0.888	0.963	19171	1
PSENEN	-3.78	4	-1.78	0.0374	839	0.888	0.963	19170	1
TOLLIP	-3.78	4	-1.78	0.0374	840	0.888	0.963	19169	1
TBC1D17	-3.78	4	-1.78	0.0375	841	0.888	0.963	19168	1
CNOT6L	-3.78	4	-1.78	0.0375	842	0.888	0.962	19167	1
PMS2	-3.77	4	-1.78	0.0376	843	0.888	0.962	19166	1
SNX29	-3.77	4	-1.78	0.0376	844	0.888	0.962	19165	1
KRTAP10-10	-3.77	4	-1.78	0.0376	845	0.888	0.962	19164	1
TAMM41	-3.77	4	-1.78	0.0376	846	0.888	0.962	19163	1
CLDN8	-3.77	4	-1.78	0.0376	847	0.888	0.962	19162	1
ASRGL1	-3.77	4	-1.78	0.0377	848	0.888	0.962	19161	1
RPF2	-3.77	4	-1.78	0.0377	849	0.888	0.962	19160	1
GALNT2	-3.77	4	-1.78	0.0378	850	0.889	0.962	19159	1
LCE5A	-3.77	4	-1.78	0.0378	851	0.889	0.962	19158	1
CNTN4	-3.76	4	-1.78	0.0379	852	0.89	0.962	19157	1
CKM	-3.76	4	-1.78	0.0379	853	0.89	0.962	19156	1
C18orf63	-3.76	4	-1.77	0.0383	854	0.895	0.962	19155	1
USH1G	-3.76	4	-1.77	0.0383	855	0.895	0.962	19154	1
C8orf58	-3.75	4	-1.77	0.0384	856	0.895	0.962	19153	1
DDX10	-3.75	4	-1.77	0.0384	857	0.895	0.962	19152	1
CPSF4L	-3.75	4	-1.77	0.0384	858	0.895	0.962	19151	1
NIPSNAP3B	-3.75	4	-1.77	0.0384	859	0.895	0.962	19150	1
RAB13	-3.75	4	-1.77	0.0385	860	0.896	0.961	19149	1
SLC30A3	-3.75	4	-1.77	0.0386	861	0.896	0.961	19148	1
LIAS	-3.75	4	-1.77	0.0386	862	0.896	0.961	19147	1
MYOM3	-3.75	4	-1.77	0.0387	863	0.896	0.961	19146	1
GABRG3	-3.75	4	-1.77	0.0387	864	0.896	0.961	19145	1
C16orf90	-3.74	4	-1.77	0.0388	865	0.896	0.961	19144	1
ARMH1	-3.74	4	-1.77	0.0388	866	0.896	0.961	19143	1
ADSS2	-3.74	4	-1.76	0.0388	867	0.896	0.961	19142	1
COPS8	-3.74	4	-1.76	0.0389	868	0.897	0.961	19141	1
NDUFC2	-3.74	4	-1.76	0.0391	869	0.897	0.961	19140	1
CARMIL3	-3.74	4	-1.76	0.0391	870	0.897	0.961	19139	1
FAM104A	-3.74	4	-1.76	0.0391	871	0.897	0.961	19138	1
IL1RN	-3.73	4	-1.76	0.0392	872	0.897	0.961	19137	1
WDR64	-3.73	4	-1.76	0.0392	873	0.897	0.961	19136	1
MTRF1	-3.73	4	-1.76	0.0392	874	0.897	0.961	19135	1
H2BW2	-3.73	4	-1.76	0.0394	875	0.897	0.961	19134	1
RGS16	-3.73	4	-1.76	0.0394	876	0.897	0.961	19133	1
RAB3IL1	-3.73	4	-1.76	0.0395	877	0.897	0.961	19132	1
PDLIM7	-3.73	4	-1.76	0.0395	878	0.897	0.961	19131	1
FABP2	-3.73	4	-1.76	0.0395	879	0.897	0.961	19130	1
FAAP100	-3.73	4	-1.76	0.0395	880	0.897	0.96	19129	1
FCF1	-3.73	4	-1.76	0.0395	881	0.897	0.96	19128	1
SDC2	-3.73	4	-1.76	0.0396	882	0.897	0.96	19127	1
GALNT7	-3.72	4	-1.76	0.0396	883	0.897	0.96	19126	1
SUPT20HL1	-3.72	4	-1.75	0.0397	884	0.897	0.96	19125	1
BUB1B	-3.72	4	-1.75	0.0397	885	0.897	0.96	19124	1
C3	-3.72	4	-1.75	0.0397	886	0.897	0.96	19123	1
TAS1R1	-3.72	4	-1.75	0.0397	887	0.897	0.96	19122	1
CTAGE6	-3.72	4	-1.75	0.0399	888	0.898	0.96	19121	1
C1QTNF9B	-3.72	4	-1.75	0.0399	889	0.898	0.96	19120	1
RPL35A	-3.72	4	-1.75	0.04	890	0.898	0.96	19119	1
GRAMD2B	-3.71	4	-1.75	0.04	891	0.898	0.96	19118	1
SLC2A14	-3.71	4	-1.75	0.0401	892	0.898	0.96	19117	1
MAFA	-3.71	4	-1.75	0.0401	893	0.898	0.96	19116	1
TIAM2	-3.71	4	-1.75	0.0401	894	0.898	0.96	19115	1
EBAG9	-3.71	4	-1.75	0.0404	895	0.902	0.96	19114	1
ARL2BP	-3.7	4	-1.75	0.0404	896	0.902	0.96	19113	1
FANCB	-3.7	4	-1.75	0.0405	897	0.902	0.96	19112	1
RAB8A	-3.7	4	-1.75	0.0405	898	0.902	0.96	19111	1
TMEM249	-3.7	4	-1.74	0.0406	899	0.903	0.959	19110	1
CLDN24	-3.7	4	-1.74	0.0407	900	0.904	0.959	19109	1
SMC5	-3.69	4	-1.74	0.0409	901	0.904	0.959	19108	1
FXR1	-3.69	4	-1.74	0.0409	902	0.904	0.959	19107	1
TACC1	-3.69	4	-1.74	0.0409	903	0.904	0.959	19106	1
SLC13A1	-3.69	4	-1.74	0.041	904	0.904	0.959	19105	1
PPP1R42	-3.69	4	-1.74	0.041	905	0.904	0.959	19104	1
MED25	-3.69	4	-1.74	0.041	906	0.904	0.959	19103	1
PAFAH1B3	-3.69	4	-1.74	0.0412	907	0.904	0.959	19102	1
RAB2A	-3.69	4	-1.74	0.0412	908	0.904	0.959	19101	1
CBLL2	-3.69	4	-1.74	0.0412	909	0.904	0.959	19100	1
PPT1	-3.68	4	-1.73	0.0414	910	0.904	0.959	19099	1
ASB7	-3.68	4	-1.73	0.0414	911	0.904	0.959	19098	1
TMED6	-3.68	4	-1.73	0.0415	912	0.904	0.959	19097	1
FAM177A1	-3.68	4	-1.73	0.0416	913	0.904	0.958	19096	1
MAGEE1	-3.68	4	-1.73	0.0417	914	0.904	0.958	19095	1
TMEM132B	-3.67	4	-1.73	0.0418	915	0.904	0.958	19094	1
ATG14	-3.67	4	-1.73	0.0418	916	0.904	0.958	19093	1
DOK1	-3.67	4	-1.73	0.0418	917	0.904	0.958	19092	1
CAMP	-3.67	4	-1.73	0.0418	918	0.904	0.958	19091	1
BCOR	-3.67	4	-1.73	0.0418	919	0.904	0.958	19090	1
Non-targeting1_102797	-1.84	1	-1.73	0.0418	920	0.904	0.958	19089	1
DACH1	-3.67	4	-1.73	0.0419	921	0.904	0.958	19088	1
CSH1	-3.67	4	-1.73	0.0419	922	0.904	0.958	19087	1
GPLD1	-3.67	4	-1.73	0.0419	923	0.904	0.958	19086	1
SH3BP5L	-3.67	4	-1.73	0.0419	924	0.904	0.958	19085	1
KCND3	-3.67	4	-1.73	0.042	925	0.904	0.958	19084	1
RSRC1	-3.67	4	-1.73	0.042	926	0.904	0.958	19083	1
HTR1D	-3.67	4	-1.73	0.042	927	0.904	0.958	19082	1
ABCA8	-3.67	4	-1.73	0.0421	928	0.904	0.958	19081	1
RAP1GAP	-3.66	4	-1.73	0.0422	929	0.904	0.958	19080	1
NDRG4	-3.66	4	-1.72	0.0423	930	0.904	0.958	19079	1
LOC158434	-3.66	4	-1.72	0.0423	931	0.904	0.958	19078	1
TEAD1	-3.66	4	-1.72	0.0423	932	0.904	0.958	19077	1
SHROOM4	-3.66	4	-1.72	0.0424	933	0.904	0.958	19076	1
RAD51B	-3.66	4	-1.72	0.0424	934	0.904	0.958	19075	1
PHOX2B	-3.66	4	-1.72	0.0424	935	0.904	0.958	19074	1
RBMY1E	-3.66	4	-1.72	0.0425	936	0.904	0.957	19073	1
TAAR5	-3.66	4	-1.72	0.0426	937	0.904	0.957	19072	1
COG3	-3.66	4	-1.72	0.0426	938	0.904	0.957	19071	1
ZNF606	-3.66	4	-1.72	0.0426	939	0.904	0.957	19070	1
PHC2	-3.65	4	-1.72	0.0427	940	0.904	0.957	19069	1
GDF7	-3.65	4	-1.72	0.0427	941	0.904	0.957	19068	1
FAM110D	-3.65	4	-1.72	0.0428	942	0.904	0.957	19067	1
ACAD9	-3.65	4	-1.72	0.0428	943	0.904	0.957	19066	1
UBE3A	-3.65	4	-1.72	0.0428	944	0.904	0.957	19065	1
SAPCD2	-3.65	4	-1.72	0.0428	945	0.904	0.957	19064	1
PDIA3	-3.65	4	-1.72	0.0429	946	0.904	0.957	19063	1
LRRC56	-3.65	4	-1.72	0.043	947	0.904	0.957	19062	1
GREM1	-3.64	4	-1.72	0.0431	948	0.904	0.957	19061	1
CLDN15	-3.64	4	-1.72	0.0431	949	0.904	0.957	19060	1
CELA2B	-3.64	4	-1.72	0.0431	950	0.904	0.957	19059	1
DDX47	-3.64	4	-1.72	0.0431	951	0.904	0.957	19058	1
DLX6	-3.64	4	-1.71	0.0432	952	0.904	0.957	19057	1
PTPMT1	-3.64	4	-1.71	0.0432	953	0.904	0.957	19056	1
MFSD9	-3.64	4	-1.71	0.0432	954	0.904	0.957	19055	1
GSK3B	-3.64	4	-1.71	0.0432	955	0.904	0.957	19054	1
CDC42SE2	-3.64	4	-1.71	0.0433	956	0.904	0.957	19053	1
Non-targeting1_102587	-1.82	1	-1.71	0.0433	957	0.904	0.957	19052	1
OVOL1	-3.64	4	-1.71	0.0434	958	0.904	0.957	19051	1
Non-targeting1_102402	-1.82	1	-1.71	0.0434	959	0.904	0.957	19050	1
TRAF3	-3.64	4	-1.71	0.0434	960	0.904	0.957	19049	1
SLF1	-3.64	4	-1.71	0.0435	961	0.904	0.957	19048	1
SLC17A7	-3.63	4	-1.71	0.0435	962	0.904	0.956	19047	1
POLR1E	-3.63	4	-1.71	0.0436	963	0.904	0.956	19046	1
GRK4	-3.63	4	-1.71	0.0436	964	0.904	0.956	19045	1
CCNE1	-3.63	4	-1.71	0.0436	965	0.904	0.956	19044	1
RIOK1	-3.63	4	-1.71	0.0436	966	0.904	0.956	19043	1
PTPRH	-3.63	4	-1.71	0.0438	967	0.905	0.956	19042	1
ANKRD13C	-3.62	4	-1.71	0.044	968	0.905	0.956	19041	1
SDF2	-3.62	4	-1.71	0.044	969	0.905	0.956	19040	1
PCSK2	-3.62	4	-1.71	0.044	970	0.905	0.956	19039	1
FAM178B	-3.62	4	-1.71	0.0441	971	0.905	0.956	19038	1
ELAVL1	-3.62	4	-1.71	0.0441	972	0.905	0.956	19037	1
SLC30A7	-3.62	4	-1.7	0.0442	973	0.905	0.956	19036	1
HMHB1	-3.62	4	-1.7	0.0442	974	0.905	0.956	19035	1
GKN2	-3.62	4	-1.7	0.0442	975	0.905	0.956	19034	1
AHNAK	-3.62	4	-1.7	0.0443	976	0.905	0.956	19033	1
Non-targeting1_102958	-1.81	1	-1.7	0.0444	977	0.905	0.956	19032	1
SLC35B3	-3.61	4	-1.7	0.0445	978	0.905	0.956	19031	1
CSTF2	-3.61	4	-1.7	0.0445	979	0.905	0.956	19030	1
CTDSPL2	-3.61	4	-1.7	0.0445	980	0.905	0.955	19029	1
HRG	-3.61	4	-1.7	0.0445	981	0.905	0.955	19028	1
NXN	-3.61	4	-1.7	0.0445	982	0.905	0.955	19027	1
TBC1D22A	-3.61	4	-1.7	0.0446	983	0.905	0.955	19026	1
Non-targeting1_102504	-1.81	1	-1.7	0.0446	984	0.905	0.955	19025	1
CDK20	-3.61	4	-1.7	0.0447	985	0.905	0.955	19024	1
DBX1	-3.61	4	-1.7	0.0447	986	0.905	0.955	19023	1
ARFRP1	-3.61	4	-1.7	0.0448	987	0.905	0.955	19022	1
Non-targeting1_102212	-1.8	1	-1.7	0.0448	988	0.905	0.955	19021	1
H3C8	-3.61	4	-1.7	0.0448	989	0.905	0.955	19020	1
ING5	-3.61	4	-1.7	0.0448	990	0.905	0.955	19019	1
EVA1B	-3.6	4	-1.7	0.0449	991	0.905	0.955	19018	1
OR2A4	-3.6	4	-1.7	0.0449	992	0.905	0.955	19017	1
CHRNE	-3.6	4	-1.7	0.0449	993	0.905	0.955	19016	1
IER5	-3.6	4	-1.7	0.045	994	0.905	0.955	19015	1
MAML3	-3.6	4	-1.7	0.045	995	0.905	0.955	19014	1
PTPRK	-3.6	4	-1.69	0.0451	996	0.905	0.955	19013	1
GM2A	-3.6	4	-1.69	0.0451	997	0.905	0.955	19012	1
ZNF620	-3.6	4	-1.69	0.0452	998	0.905	0.955	19011	1
CR2	-3.6	4	-1.69	0.0452	999	0.905	0.955	19010	1
ATOSA	-3.6	4	-1.69	0.0452	1000	0.905	0.955	19009	1
KRTAP13-2	-3.6	4	-1.69	0.0453	1001	0.905	0.955	19008	1
NR2C1	-3.59	4	-1.69	0.0454	1002	0.906	0.955	19007	1
MIR1915HG	-3.59	4	-1.69	0.0454	1003	0.906	0.955	19006	1
RPL39	-3.59	4	-1.69	0.0456	1004	0.908	0.954	19005	1
LRTM2	-3.59	4	-1.69	0.0456	1005	0.908	0.954	19004	1
SLC2A7	-3.59	4	-1.69	0.0457	1006	0.909	0.954	19003	1
SLC39A9	-3.59	4	-1.69	0.0458	1007	0.909	0.954	19002	1
SCIN	-3.59	4	-1.69	0.0458	1008	0.909	0.954	19001	1
GHRHR	-3.58	4	-1.69	0.0459	1009	0.91	0.954	19000	1
Non-targeting1_102259	-1.79	1	-1.69	0.0459	1010	0.91	0.954	18999	1
P2RX3	-3.58	4	-1.69	0.046	1011	0.91	0.954	18998	1
CXorf51A	-3.58	4	-1.68	0.0461	1012	0.911	0.954	18997	1
OR4C46	-3.58	4	-1.68	0.0461	1013	0.911	0.954	18996	1
MFSD14B	-3.58	4	-1.68	0.0462	1014	0.911	0.954	18995	1
KLC3	-3.58	4	-1.68	0.0463	1015	0.911	0.954	18994	1
GZMH	-3.58	4	-1.68	0.0463	1016	0.911	0.954	18993	1
SPN	-3.57	4	-1.68	0.0464	1017	0.911	0.954	18992	1
Non-targeting1_102159	-1.79	1	-1.68	0.0464	1018	0.911	0.954	18991	1
SPANXN1	-3.57	4	-1.68	0.0464	1019	0.911	0.954	18990	1
NBAS	-3.09	3	-1.68	0.0465	1020	0.912	0.953	18989	1
PLSCR2	-3.57	4	-1.68	0.0465	1021	0.912	0.953	18988	1
SIX6	-3.57	4	-1.68	0.0466	1022	0.912	0.953	18987	1
IL10RB	-3.57	4	-1.68	0.0467	1023	0.912	0.953	18986	1
PPIAL4A	-3.09	3	-1.68	0.0467	1024	0.912	0.953	18985	1
ATOH8	-3.56	4	-1.68	0.0468	1025	0.913	0.953	18984	1
KYAT3	-3.56	4	-1.68	0.0468	1026	0.913	0.953	18983	1
ESPNL	-3.56	4	-1.67	0.047	1027	0.915	0.953	18982	1
ZIC3	-3.56	4	-1.67	0.047	1028	0.915	0.953	18981	1
Non-targeting1_102931	-1.78	1	-1.67	0.0471	1029	0.915	0.953	18980	1
UPK1A	-3.56	4	-1.67	0.0472	1030	0.915	0.953	18979	1
WDR86	-3.56	4	-1.67	0.0472	1031	0.915	0.953	18978	1
ZNF320	-3.56	4	-1.67	0.0472	1032	0.915	0.953	18977	1
TMEM8B	-3.55	4	-1.67	0.0473	1033	0.915	0.953	18976	1
RSC1A1	-3.55	4	-1.67	0.0473	1034	0.915	0.953	18975	1
GJA10	-3.55	4	-1.67	0.0474	1035	0.915	0.953	18974	1
PILRA	-3.55	4	-1.67	0.0474	1036	0.915	0.953	18973	1
HSP90B1	-3.08	3	-1.67	0.0474	1037	0.915	0.953	18972	1
KCNA10	-3.55	4	-1.67	0.0475	1038	0.915	0.952	18971	1
ALKBH1	-3.55	4	-1.67	0.0476	1039	0.915	0.952	18970	1
FPGS	-3.55	4	-1.67	0.0477	1040	0.915	0.952	18969	1
PARD6A	-3.55	4	-1.67	0.0477	1041	0.915	0.952	18968	1
PRPF4B	-3.55	4	-1.67	0.0477	1042	0.915	0.952	18967	1
GAD1	-3.55	4	-1.67	0.0477	1043	0.916	0.952	18966	1
SH2D3C	-3.54	4	-1.67	0.0479	1044	0.917	0.952	18965	1
CLEC4F	-3.54	4	-1.66	0.048	1045	0.917	0.952	18964	1
PCDH20	-3.54	4	-1.66	0.048	1046	0.917	0.952	18963	1
GLIS1	-3.54	4	-1.66	0.048	1047	0.917	0.952	18962	1
SPRR2G	-3.54	4	-1.66	0.0481	1048	0.917	0.952	18961	1
A3GALT2	-3.54	4	-1.66	0.0481	1049	0.917	0.952	18960	1
SFTPD	-3.54	4	-1.66	0.0482	1050	0.917	0.952	18959	1
CCDC134	-3.54	4	-1.66	0.0482	1051	0.917	0.952	18958	1
Non-targeting1_102485	-1.77	1	-1.66	0.0483	1052	0.918	0.952	18957	1
NPIPA7	-3.53	4	-1.66	0.0484	1053	0.919	0.952	18956	1
OR4Q3	-3.53	4	-1.66	0.0484	1054	0.919	0.952	18955	1
GLE1	-3.53	4	-1.66	0.0486	1055	0.922	0.951	18954	1
FPR1	-3.52	4	-1.66	0.0487	1056	0.922	0.951	18953	1
ECE1	-3.52	4	-1.66	0.0488	1057	0.922	0.951	18952	1
ITPKA	-3.52	4	-1.66	0.0488	1058	0.922	0.951	18951	1
CD1A	-3.52	4	-1.66	0.0488	1059	0.922	0.951	18950	1
ENPP2	-3.52	4	-1.66	0.0489	1060	0.922	0.951	18949	1
NGFR	-3.52	4	-1.66	0.0489	1061	0.922	0.951	18948	1
UGGT1	-3.52	4	-1.65	0.049	1062	0.924	0.951	18947	1
ATP1B1	-3.52	4	-1.65	0.0491	1063	0.924	0.951	18946	1
PPWD1	-3.52	4	-1.65	0.0492	1064	0.924	0.951	18945	1
EXOC7	-3.52	4	-1.65	0.0492	1065	0.924	0.951	18944	1
METTL9	-3.51	4	-1.65	0.0494	1066	0.927	0.951	18943	1
FAM118A	-3.51	4	-1.65	0.0496	1067	0.927	0.95	18942	1
PPCS	-3.51	4	-1.65	0.0497	1068	0.927	0.95	18941	1
FAM161B	-3.5	4	-1.65	0.0497	1069	0.927	0.95	18940	1
AHRR	-3.5	4	-1.65	0.0498	1070	0.927	0.95	18939	1
CARMIL2	-3.5	4	-1.65	0.0498	1071	0.927	0.95	18938	1
CD53	-3.5	4	-1.65	0.0499	1072	0.927	0.95	18937	1
STRADA	-3.5	4	-1.65	0.0499	1073	0.927	0.95	18936	1
RAI2	-3.5	4	-1.65	0.0499	1074	0.927	0.95	18935	1
NEK11	-3.5	4	-1.65	0.05	1075	0.927	0.95	18934	1
PGC	-3.5	4	-1.64	0.05	1076	0.927	0.95	18933	1
BTLA	-3.5	4	-1.64	0.0501	1077	0.927	0.95	18932	1
TBPL2	-3.5	4	-1.64	0.0502	1078	0.927	0.95	18931	1
ATXN1	-3.49	4	-1.64	0.0503	1079	0.927	0.95	18930	1
FAM174B	-3.49	4	-1.64	0.0503	1080	0.927	0.95	18929	1
PDIK1L	-3.49	4	-1.64	0.0504	1081	0.927	0.95	18928	1
JAM2	-3.49	4	-1.64	0.0504	1082	0.927	0.95	18927	1
CDY1	-3.49	4	-1.64	0.0505	1083	0.927	0.95	18926	1
ZBTB46	-3.49	4	-1.64	0.0505	1084	0.927	0.95	18925	1
CYRIB	-3.02	3	-1.64	0.0505	1085	0.927	0.949	18924	1
SP5	-3.49	4	-1.64	0.0507	1086	0.927	0.949	18923	1
HDAC3	-3.49	4	-1.64	0.0507	1087	0.927	0.949	18922	1
Non-targeting1_102940	-1.74	1	-1.64	0.0507	1088	0.927	0.949	18921	1
CMC1	-3.48	4	-1.64	0.0507	1089	0.927	0.949	18920	1
ZNF471	-3.48	4	-1.64	0.0507	1090	0.927	0.949	18919	1
NOX4	-3.48	4	-1.64	0.0508	1091	0.927	0.949	18918	1
TAP1	-3.48	4	-1.64	0.0508	1092	0.927	0.949	18917	1
EPCAM	-3.48	4	-1.64	0.0509	1093	0.927	0.949	18916	1
EEPD1	-3.48	4	-1.64	0.0509	1094	0.927	0.949	18915	1
DYRK3	-3.48	4	-1.64	0.0509	1095	0.927	0.949	18914	1
UFC1	-3.48	4	-1.64	0.051	1096	0.927	0.949	18913	1
UBAC2	-3.48	4	-1.64	0.051	1097	0.927	0.949	18912	1
RIPPLY3	-3.48	4	-1.64	0.051	1098	0.927	0.949	18911	1
PSMD1	-3.48	4	-1.63	0.051	1099	0.927	0.949	18910	1
CALB2	-3.48	4	-1.63	0.0511	1100	0.927	0.949	18909	1
VANGL1	-3.01	3	-1.63	0.0511	1101	0.927	0.949	18908	1
SIGMAR1	-3.48	4	-1.63	0.0511	1102	0.927	0.949	18907	1
LY6E	-3.48	4	-1.63	0.0512	1103	0.927	0.949	18906	1
UEVLD	-3.47	4	-1.63	0.0513	1104	0.927	0.949	18905	1
NCOR2	-3.47	4	-1.63	0.0513	1105	0.927	0.949	18904	1
CALCOCO2	-3.47	4	-1.63	0.0513	1106	0.927	0.949	18903	1
CCDC190	-3.47	4	-1.63	0.0514	1107	0.927	0.949	18902	1
IQCN	-3.47	4	-1.63	0.0514	1108	0.927	0.949	18901	1
GLB1L3	-3.47	4	-1.63	0.0514	1109	0.927	0.949	18900	1
RAB3GAP1	-3.47	4	-1.63	0.0514	1110	0.927	0.949	18899	1
FAM220A	-3.47	4	-1.63	0.0515	1111	0.927	0.949	18898	1
ATF7IP	-3.47	4	-1.63	0.0515	1112	0.927	0.948	18897	1
AGK	-3.47	4	-1.63	0.0517	1113	0.928	0.948	18896	1
ZNF530	-3.47	4	-1.63	0.0517	1114	0.928	0.948	18895	1
WASF2	-3.46	4	-1.63	0.0518	1115	0.929	0.948	18894	1
ZNF619	-3.46	4	-1.63	0.052	1116	0.929	0.948	18893	1
SRD5A1	-3.46	4	-1.63	0.052	1117	0.929	0.948	18892	1
RIC8A	-3.46	4	-1.63	0.052	1118	0.929	0.948	18891	1
PCDHGA8	-3.46	4	-1.63	0.0521	1119	0.929	0.948	18890	1
Non-targeting1_102022	-1.73	1	-1.62	0.0521	1120	0.929	0.948	18889	1
SLC30A4	-3.46	4	-1.62	0.0521	1121	0.929	0.948	18888	1
DPP7	-3.46	4	-1.62	0.0521	1122	0.929	0.948	18887	1
DYDC2	-3.46	4	-1.62	0.0521	1123	0.929	0.948	18886	1
MRGPRE	-3.46	4	-1.62	0.0522	1124	0.929	0.948	18885	1
MS4A1	-3.45	4	-1.62	0.0524	1125	0.929	0.948	18884	1
PRH1	-3.45	4	-1.62	0.0524	1126	0.929	0.948	18883	1
MAP3K21	-3.45	4	-1.62	0.0524	1127	0.929	0.948	18882	1
EXOC2	-3.45	4	-1.62	0.0525	1128	0.929	0.947	18881	1
DCAF8L1	-3.45	4	-1.62	0.0526	1129	0.929	0.947	18880	1
PFAS	-3.45	4	-1.62	0.0526	1130	0.929	0.947	18879	1
DNHD1	-3.45	4	-1.62	0.0526	1131	0.929	0.947	18878	1
ADAM29	-3.45	4	-1.62	0.0527	1132	0.929	0.947	18877	1
ABCA2	-3.45	4	-1.62	0.0527	1133	0.929	0.947	18876	1
WDR27	-3.45	4	-1.62	0.0528	1134	0.929	0.947	18875	1
CCL14	-3.44	4	-1.62	0.0528	1135	0.929	0.947	18874	1
NLRP6	-3.44	4	-1.62	0.0529	1136	0.929	0.947	18873	1
IGF2BP1	-3.44	4	-1.62	0.0529	1137	0.929	0.947	18872	1
EXD3	-3.44	4	-1.62	0.0531	1138	0.929	0.947	18871	1
LCP2	-3.44	4	-1.62	0.0531	1139	0.929	0.947	18870	1
CNOT7	-3.44	4	-1.62	0.0532	1140	0.929	0.947	18869	1
MTSS2	-3.44	4	-1.61	0.0532	1141	0.929	0.947	18868	1
CCR8	-3.44	4	-1.61	0.0532	1142	0.929	0.947	18867	1
CENPB	-2.98	3	-1.61	0.0532	1143	0.929	0.947	18866	1
TOGARAM1	-3.44	4	-1.61	0.0532	1144	0.929	0.947	18865	1
ATP13A3	-3.44	4	-1.61	0.0533	1145	0.929	0.947	18864	1
SPACA4	-3.44	4	-1.61	0.0533	1146	0.929	0.947	18863	1
OR3A1	-3.43	4	-1.61	0.0534	1147	0.929	0.947	18862	1
ELAVL3	-3.43	4	-1.61	0.0534	1148	0.929	0.947	18861	1
KCTD10	-3.43	4	-1.61	0.0534	1149	0.929	0.947	18860	1
DNAJC24	-3.43	4	-1.61	0.0535	1150	0.929	0.947	18859	1
VCX2	-3.43	4	-1.61	0.0535	1151	0.929	0.947	18858	1
HNRNPCL3	-3.43	4	-1.61	0.0535	1152	0.929	0.947	18857	1
DNAJB9	-3.43	4	-1.61	0.0535	1153	0.929	0.946	18856	1
ZNF286B	-3.43	4	-1.61	0.0537	1154	0.93	0.946	18855	1
SERPINA12	-3.43	4	-1.61	0.0537	1155	0.93	0.946	18854	1
SLC1A1	-3.43	4	-1.61	0.0538	1156	0.93	0.946	18853	1
WFIKKN1	-3.43	4	-1.61	0.0538	1157	0.93	0.946	18852	1
MIA2	-4.85	8	-1.61	0.0538	1158	0.93	0.946	18851	1
OR1L6	-3.43	4	-1.61	0.0539	1159	0.93	0.946	18850	1
UBTD2	-3.42	4	-1.61	0.0539	1160	0.93	0.946	18849	1
YTHDC1	-3.42	4	-1.61	0.054	1161	0.93	0.946	18848	1
MRGPRX2	-3.42	4	-1.61	0.054	1162	0.93	0.946	18847	1
FUT9	-3.42	4	-1.61	0.0541	1163	0.93	0.946	18846	1
NOM1	-3.42	4	-1.61	0.0542	1164	0.931	0.946	18845	1
LRSAM1	-3.42	4	-1.61	0.0542	1165	0.931	0.946	18844	1
C5AR2	-3.42	4	-1.6	0.0544	1166	0.933	0.946	18843	1
LRRC8E	-3.41	4	-1.6	0.0545	1167	0.933	0.946	18842	1
WDTC1	-3.41	4	-1.6	0.0545	1168	0.933	0.945	18841	1
XKR4	-3.41	4	-1.6	0.0546	1169	0.933	0.945	18840	1
LOC728485	-3.41	4	-1.6	0.0547	1170	0.933	0.945	18839	1
FANCM	-3.41	4	-1.6	0.0547	1171	0.933	0.945	18838	1
TGFBR3	-3.41	4	-1.6	0.0547	1172	0.933	0.945	18837	1
RBAK-RBAKDN	-3.41	4	-1.6	0.0548	1173	0.933	0.945	18836	1
TXNRD1	-3.41	4	-1.6	0.0548	1174	0.933	0.945	18835	1
PDE6B	-3.41	4	-1.6	0.0548	1175	0.933	0.945	18834	1
BARHL2	-3.41	4	-1.6	0.0549	1176	0.933	0.945	18833	1
RHPN1	-3.41	4	-1.6	0.0549	1177	0.933	0.945	18832	1
MEX3C	-3.4	4	-1.6	0.055	1178	0.934	0.945	18831	1
PDE6A	-3.4	4	-1.6	0.0551	1179	0.934	0.945	18830	1
SPINK7	-2.95	3	-1.6	0.0551	1180	0.934	0.945	18829	1
DOCK11	-3.4	4	-1.6	0.0552	1181	0.934	0.945	18828	1
GGT6	-3.4	4	-1.6	0.0553	1182	0.934	0.945	18827	1
VMP1	-3.4	4	-1.6	0.0553	1183	0.934	0.945	18826	1
DRG1	-3.4	4	-1.6	0.0553	1184	0.934	0.945	18825	1
SULT1A2	-3.4	4	-1.59	0.0554	1185	0.934	0.945	18824	1
COPS7A	-3.4	4	-1.59	0.0555	1186	0.934	0.945	18823	1
FUBP1	-3.4	4	-1.59	0.0555	1187	0.934	0.945	18822	1
MRPL54	-3.39	4	-1.59	0.0556	1188	0.934	0.944	18821	1
MC1R	-3.39	4	-1.59	0.0556	1189	0.934	0.944	18820	1
SUSD5	-3.39	4	-1.59	0.0557	1190	0.934	0.944	18819	1
EEF1A2	-3.39	4	-1.59	0.0557	1191	0.934	0.944	18818	1
SF3B1	-3.39	4	-1.59	0.0557	1192	0.934	0.944	18817	1
CEP192	-3.39	4	-1.59	0.0557	1193	0.934	0.944	18816	1
PIAS2	-3.39	4	-1.59	0.0558	1194	0.934	0.944	18815	1
MAN1B1	-3.39	4	-1.59	0.0558	1195	0.934	0.944	18814	1
WDR31	-3.39	4	-1.59	0.0559	1196	0.934	0.944	18813	1
RIMKLB	-3.39	4	-1.59	0.0559	1197	0.934	0.944	18812	1
Non-targeting1_102176	-1.69	1	-1.59	0.0559	1198	0.934	0.944	18811	1
CREBZF	-3.38	4	-1.59	0.0561	1199	0.937	0.944	18810	1
EIF2S1	-3.38	4	-1.59	0.0562	1200	0.937	0.944	18809	1
TFAP2B	-3.38	4	-1.59	0.0564	1201	0.937	0.944	18808	1
KDELR2	-3.38	4	-1.59	0.0564	1202	0.937	0.944	18807	1
CPXM2	-3.38	4	-1.59	0.0564	1203	0.937	0.944	18806	1
MREG	-3.38	4	-1.59	0.0564	1204	0.937	0.944	18805	1
SFSWAP	-3.38	4	-1.58	0.0565	1205	0.937	0.944	18804	1
COA8	-3.38	4	-1.58	0.0565	1206	0.937	0.943	18803	1
CRADD	-3.38	4	-1.58	0.0566	1207	0.937	0.943	18802	1
CYP4F8	-3.38	4	-1.58	0.0566	1208	0.937	0.943	18801	1
PRRT2	-3.37	4	-1.58	0.0566	1209	0.937	0.943	18800	1
SEZ6L2	-3.37	4	-1.58	0.0568	1210	0.938	0.943	18799	1
TIMP1	-3.37	4	-1.58	0.0568	1211	0.938	0.943	18798	1
SLC12A2	-3.37	4	-1.58	0.0568	1212	0.938	0.943	18797	1
MACIR	-3.37	4	-1.58	0.0569	1213	0.938	0.943	18796	1
SGO2	-3.37	4	-1.58	0.057	1214	0.938	0.943	18795	1
NDUFAF2	-3.37	4	-1.58	0.057	1215	0.938	0.943	18794	1
TMEM63B	-3.37	4	-1.58	0.0571	1216	0.938	0.943	18793	1
RNMT	-3.37	4	-1.58	0.0571	1217	0.938	0.943	18792	1
CDK5RAP3	-3.36	4	-1.58	0.0572	1218	0.938	0.943	18791	1
SLC17A8	-3.36	4	-1.58	0.0573	1219	0.938	0.943	18790	1
BCAS4	-3.36	4	-1.58	0.0573	1220	0.938	0.943	18789	1
VWA5A	-3.36	4	-1.58	0.0574	1221	0.938	0.943	18788	1
AAMDC	-3.36	4	-1.58	0.0574	1222	0.938	0.943	18787	1
ZNF862	-3.36	4	-1.58	0.0575	1223	0.938	0.943	18786	1
Non-targeting1_102675	-1.68	1	-1.57	0.0577	1224	0.938	0.942	18785	1
MRPL37	-3.36	4	-1.57	0.0577	1225	0.938	0.942	18784	1
FRMD4B	-3.36	4	-1.57	0.0577	1226	0.938	0.942	18783	1
Non-targeting1_102665	-1.68	1	-1.57	0.0578	1227	0.938	0.942	18782	1
SLC4A2	-3.35	4	-1.57	0.0579	1228	0.938	0.942	18781	1
SRP19	-3.35	4	-1.57	0.0579	1229	0.938	0.942	18780	1
KCNH4	-3.35	4	-1.57	0.058	1230	0.938	0.942	18779	1
EGLN2	-3.35	4	-1.57	0.058	1231	0.938	0.942	18778	1
OS9	-3.35	4	-1.57	0.0581	1232	0.938	0.942	18777	1
OR10A4	-3.35	4	-1.57	0.0582	1233	0.938	0.942	18776	1
SOX13	-3.35	4	-1.57	0.0582	1234	0.938	0.942	18775	1
CRISPLD2	-3.35	4	-1.57	0.0582	1235	0.938	0.942	18774	1
UBASH3B	-3.35	4	-1.57	0.0582	1236	0.938	0.942	18773	1
HLA-DPB1	-3.35	4	-1.57	0.0583	1237	0.938	0.942	18772	1
GCGR	-3.35	4	-1.57	0.0583	1238	0.938	0.942	18771	1
NIBAN2	-3.34	4	-1.57	0.0583	1239	0.938	0.942	18770	1
Non-targeting1_102766	-1.67	1	-1.57	0.0584	1240	0.938	0.942	18769	1
FOLH1B	-3.34	4	-1.57	0.0584	1241	0.938	0.942	18768	1
CEND1	-3.34	4	-1.57	0.0584	1242	0.938	0.942	18767	1
CSNK1A1	-3.34	4	-1.57	0.0586	1243	0.938	0.941	18766	1
CNOT2	-3.34	4	-1.57	0.0586	1244	0.938	0.941	18765	1
SOCS3	-3.34	4	-1.57	0.0586	1245	0.938	0.941	18764	1
F10	-3.34	4	-1.57	0.0586	1246	0.938	0.941	18763	1
RPS6KA5	-3.34	4	-1.57	0.0587	1247	0.938	0.941	18762	1
ERCC4	-3.34	4	-1.56	0.0588	1248	0.938	0.941	18761	1
CCDC198	-3.34	4	-1.56	0.0588	1249	0.938	0.941	18760	1
TCEAL3	-3.34	4	-1.56	0.0589	1250	0.938	0.941	18759	1
AKR1E2	-3.34	4	-1.56	0.0589	1251	0.938	0.941	18758	1
ARFGAP2	-3.34	4	-1.56	0.0589	1252	0.938	0.941	18757	1
PRR5-ARHGAP8	-3.33	4	-1.56	0.0589	1253	0.938	0.941	18756	1
NAA10	-3.33	4	-1.56	0.0589	1254	0.938	0.941	18755	1
ZNF839	-3.33	4	-1.56	0.0589	1255	0.938	0.941	18754	1
CCDC85C	-3.33	4	-1.56	0.059	1256	0.938	0.941	18753	1
SPINDOC	-3.33	4	-1.56	0.059	1257	0.938	0.941	18752	1
LMO7DN	-3.33	4	-1.56	0.0591	1258	0.938	0.941	18751	1
ACOXL	-3.33	4	-1.56	0.0592	1259	0.938	0.941	18750	1
IFI27	-3.33	4	-1.56	0.0592	1260	0.938	0.941	18749	1
NPIPA2	-3.33	4	-1.56	0.0592	1261	0.938	0.941	18748	1
SP2	-3.33	4	-1.56	0.0592	1262	0.938	0.941	18747	1
Non-targeting1_102919	-1.66	1	-1.56	0.0593	1263	0.938	0.941	18746	1
CPLX2	-3.33	4	-1.56	0.0594	1264	0.938	0.941	18745	1
PLXNB2	-3.32	4	-1.56	0.0595	1265	0.938	0.94	18744	1
NBPF7P	-3.32	4	-1.56	0.0597	1266	0.938	0.94	18743	1
SHISA9	-3.32	4	-1.56	0.0597	1267	0.938	0.94	18742	1
BTBD16	-3.32	4	-1.56	0.0597	1268	0.938	0.94	18741	1
PKD1L1-AS1	-3.32	4	-1.56	0.0597	1269	0.938	0.94	18740	1
HAO1	-3.32	4	-1.56	0.0598	1270	0.938	0.94	18739	1
ZNF555	-3.32	4	-1.56	0.0599	1271	0.938	0.94	18738	1
MDN1	-3.32	4	-1.55	0.06	1272	0.938	0.94	18737	1
PRRX2	-3.31	4	-1.55	0.0601	1273	0.938	0.94	18736	1
ATG12	-3.31	4	-1.55	0.0601	1274	0.938	0.94	18735	1
RLIM	-3.31	4	-1.55	0.0601	1275	0.938	0.94	18734	1
RRM2	-4.69	8	-1.55	0.0601	1276	0.938	0.94	18733	1
IYD	-3.31	4	-1.55	0.0601	1277	0.938	0.94	18732	1
IRX4	-3.31	4	-1.55	0.0601	1278	0.938	0.94	18731	1
ERP27	-3.31	4	-1.55	0.0601	1279	0.938	0.94	18730	1
CRACDL	-3.31	4	-1.55	0.0602	1280	0.938	0.94	18729	1
IBTK	-3.31	4	-1.55	0.0603	1281	0.938	0.94	18728	1
DPH7	-3.31	4	-1.55	0.0603	1282	0.938	0.94	18727	1
PNMA3	-3.31	4	-1.55	0.0603	1283	0.938	0.94	18726	1
TTC39B	-3.31	4	-1.55	0.0604	1284	0.938	0.94	18725	1
PIP4K2C	-3.31	4	-1.55	0.0605	1285	0.938	0.94	18724	1
CHD1L	-3.31	4	-1.55	0.0606	1286	0.938	0.939	18723	1
CAVIN3	-3.31	4	-1.55	0.0606	1287	0.938	0.939	18722	1
PPIC	-3.31	4	-1.55	0.0606	1288	0.938	0.939	18721	1
ACOX3	-3.3	4	-1.55	0.0607	1289	0.938	0.939	18720	1
RHOH	-3.3	4	-1.55	0.0607	1290	0.938	0.939	18719	1
CACNA2D4	-3.3	4	-1.55	0.0607	1291	0.938	0.939	18718	1
MOCS1	-3.3	4	-1.55	0.0608	1292	0.938	0.939	18717	1
NPIPA1	-3.3	4	-1.55	0.0609	1293	0.938	0.939	18716	1
TSC2	-3.3	4	-1.55	0.061	1294	0.938	0.939	18715	1
LEMD3	-3.3	4	-1.55	0.061	1295	0.938	0.939	18714	1
RPAIN	-3.3	4	-1.55	0.061	1296	0.938	0.939	18713	1
SKIC2	-3.3	4	-1.55	0.061	1297	0.938	0.939	18712	1
CER1	-3.3	4	-1.55	0.0611	1298	0.938	0.939	18711	1
OTULIN	-3.3	4	-1.55	0.0611	1299	0.938	0.939	18710	1
KCNG2	-3.3	4	-1.55	0.0611	1300	0.938	0.939	18709	1
USP44	-3.3	4	-1.54	0.0612	1301	0.938	0.939	18708	1
UTF1	-3.29	4	-1.54	0.0613	1302	0.938	0.939	18707	1
Non-targeting1_102721	-1.65	1	-1.54	0.0613	1303	0.938	0.939	18706	1
OR56A1	-3.29	4	-1.54	0.0614	1304	0.938	0.939	18705	1
SDHD	-3.29	4	-1.54	0.0614	1305	0.938	0.939	18704	1
SOX14	-3.29	4	-1.54	0.0615	1306	0.938	0.938	18703	1
TMEM17	-3.29	4	-1.54	0.0615	1307	0.938	0.938	18702	1
RNF111	-3.29	4	-1.54	0.0616	1308	0.938	0.938	18701	1
MRPL50	-3.29	4	-1.54	0.0617	1309	0.938	0.938	18700	1
SERPINH1	-3.29	4	-1.54	0.0617	1310	0.938	0.938	18699	1
PCDHGC4	-3.29	4	-1.54	0.0617	1311	0.938	0.938	18698	1
TYRP1	-3.29	4	-1.54	0.0617	1312	0.938	0.938	18697	1
Non-targeting1_102106	-1.64	1	-1.54	0.0618	1313	0.938	0.938	18696	1
KISS1	-3.29	4	-1.54	0.0618	1314	0.938	0.938	18695	1
PIF1	-2.84	3	-1.54	0.0618	1315	0.938	0.938	18694	1
RBMXL2	-3.28	4	-1.54	0.0619	1316	0.938	0.938	18693	1
GAST	-3.28	4	-1.54	0.0619	1317	0.938	0.938	18692	1
PPT2	-3.28	4	-1.54	0.0619	1318	0.938	0.938	18691	1
SRCIN1	-3.28	4	-1.54	0.062	1319	0.938	0.938	18690	1
CKS2	-3.28	4	-1.54	0.0621	1320	0.938	0.938	18689	1
MBD3L5	-3.28	4	-1.54	0.0621	1321	0.938	0.938	18688	1
ARSG	-3.28	4	-1.54	0.0621	1322	0.938	0.938	18687	1
DDR1	-3.28	4	-1.54	0.0621	1323	0.938	0.938	18686	1
PMFBP1	-3.28	4	-1.54	0.0622	1324	0.938	0.938	18685	1
ERCC5	-3.28	4	-1.54	0.0623	1325	0.938	0.938	18684	1
CCDC185	-3.28	4	-1.54	0.0623	1326	0.938	0.938	18683	1
MMADHC	-3.28	4	-1.54	0.0623	1327	0.938	0.938	18682	1
MYLK3	-3.28	4	-1.54	0.0624	1328	0.938	0.938	18681	1
ZNF579	-3.28	4	-1.53	0.0624	1329	0.938	0.938	18680	1
DNM3	-3.28	4	-1.53	0.0624	1330	0.938	0.938	18679	1
BPIFA2	-3.27	4	-1.53	0.0625	1331	0.938	0.938	18678	1
FOXD4L3	-2.84	3	-1.53	0.0625	1332	0.938	0.938	18677	1
EFNA2	-3.27	4	-1.53	0.0625	1333	0.938	0.937	18676	1
TXLNA	-3.27	4	-1.53	0.0626	1334	0.938	0.937	18675	1
SEMA5A	-3.27	4	-1.53	0.0626	1335	0.938	0.937	18674	1
EXOC3	-3.27	4	-1.53	0.0626	1336	0.938	0.937	18673	1
CATSPER2	-3.27	4	-1.53	0.0627	1337	0.938	0.937	18672	1
EEF1E1	-3.27	4	-1.53	0.0627	1338	0.938	0.937	18671	1
exo_Non-targeting_3309	-3.27	4	-1.53	0.0628	1339	0.938	0.937	18670	1
COL6A6	-3.27	4	-1.53	0.0629	1340	0.938	0.937	18669	1
ZNF382	-3.27	4	-1.53	0.0629	1341	0.938	0.937	18668	1
PTP4A1	-3.27	4	-1.53	0.063	1342	0.938	0.937	18667	1
TRIM73	-3.27	4	-1.53	0.063	1343	0.938	0.937	18666	1
COL6A2	-3.26	4	-1.53	0.0631	1344	0.94	0.937	18665	1
Non-targeting1_102166	-1.63	1	-1.53	0.0633	1345	0.941	0.937	18664	1
CAMK4	-3.26	4	-1.53	0.0633	1346	0.941	0.937	18663	1
SLC22A16	-3.26	4	-1.53	0.0634	1347	0.941	0.937	18662	1
DTX3L	-3.26	4	-1.53	0.0634	1348	0.941	0.937	18661	1
DNAJC15	-3.26	4	-1.53	0.0635	1349	0.941	0.937	18660	1
CCDC154	-3.26	4	-1.53	0.0636	1350	0.942	0.936	18659	1
FAM241B	-3.26	4	-1.52	0.0636	1351	0.942	0.936	18658	1
GATAD1	-3.25	4	-1.52	0.0637	1352	0.942	0.936	18657	1
ATOX1	-2.82	3	-1.52	0.0637	1353	0.942	0.936	18656	1
LIMS1	-4.6	8	-1.52	0.0638	1354	0.942	0.936	18655	1
KLHL14	-3.25	4	-1.52	0.0638	1355	0.942	0.936	18654	1
AWAT1	-3.25	4	-1.52	0.064	1356	0.944	0.936	18653	1
FOS	-3.25	4	-1.52	0.064	1357	0.944	0.936	18652	1
MRPL30	-3.24	4	-1.52	0.0643	1358	0.947	0.936	18651	1
HDC	-3.24	4	-1.52	0.0644	1359	0.947	0.936	18650	1
SELPLG	-3.24	4	-1.52	0.0645	1360	0.947	0.936	18649	1
SEPHS2	-3.24	4	-1.52	0.0645	1361	0.947	0.935	18648	1
UMODL1	-3.24	4	-1.52	0.0646	1362	0.947	0.935	18647	1
RHOQ	-3.24	4	-1.52	0.0646	1363	0.947	0.935	18646	1
PAQR6	-3.24	4	-1.52	0.0646	1364	0.947	0.935	18645	1
MTIF3	-3.24	4	-1.52	0.0647	1365	0.948	0.935	18644	1
B4GALT4	-3.24	4	-1.52	0.0648	1366	0.948	0.935	18643	1
MAT2B	-3.23	4	-1.51	0.0649	1367	0.948	0.935	18642	1
OSMR	-3.23	4	-1.51	0.0651	1368	0.948	0.935	18641	1
PELI2	-3.23	4	-1.51	0.0651	1369	0.948	0.935	18640	1
HTR3B	-3.23	4	-1.51	0.0652	1370	0.948	0.935	18639	1
THRA	-3.23	4	-1.51	0.0652	1371	0.948	0.935	18638	1
NUTM2G	-3.23	4	-1.51	0.0652	1372	0.948	0.935	18637	1
UAP1L1	-3.23	4	-1.51	0.0653	1373	0.948	0.935	18636	1
RING1	-3.23	4	-1.51	0.0653	1374	0.948	0.935	18635	1
TBX3	-3.23	4	-1.51	0.0653	1375	0.948	0.935	18634	1
ENG	-3.23	4	-1.51	0.0654	1376	0.948	0.935	18633	1
ABCB9	-3.23	4	-1.51	0.0655	1377	0.948	0.935	18632	1
CD79B	-3.22	4	-1.51	0.0656	1378	0.948	0.934	18631	1
SSRP1	-3.22	4	-1.51	0.0656	1379	0.948	0.934	18630	1
PBRM1	-3.22	4	-1.51	0.0657	1380	0.948	0.934	18629	1
VPS26C	-3.22	4	-1.51	0.0657	1381	0.948	0.934	18628	1
HAUS8	-3.22	4	-1.51	0.0657	1382	0.948	0.934	18627	1
CHRM3	-3.22	4	-1.51	0.0659	1383	0.948	0.934	18626	1
LIN7B	-3.22	4	-1.51	0.0659	1384	0.948	0.934	18625	1
BOD1L1	-3.22	4	-1.51	0.066	1385	0.948	0.934	18624	1
GUCD1	-3.22	4	-1.51	0.066	1386	0.948	0.934	18623	1
ABRAXAS2	-3.22	4	-1.51	0.066	1387	0.948	0.934	18622	1
CES3	-3.22	4	-1.51	0.066	1388	0.948	0.934	18621	1
KLK5	-3.22	4	-1.51	0.066	1389	0.948	0.934	18620	1
CCDC184	-3.22	4	-1.51	0.0661	1390	0.948	0.934	18619	1
SLBP	-3.22	4	-1.51	0.0661	1391	0.948	0.934	18618	1
Non-targeting1_102257	-1.61	1	-1.51	0.0661	1392	0.948	0.934	18617	1
GNG3	-3.22	4	-1.51	0.0661	1393	0.948	0.934	18616	1
KIF16B	-3.21	4	-1.51	0.0662	1394	0.948	0.934	18615	1
PALM2AKAP2	-5.57	12	-1.51	0.0662	1395	0.948	0.934	18614	1
ZNF260	-2.78	3	-1.5	0.0662	1396	0.948	0.934	18613	1
CDHR3	-3.21	4	-1.5	0.0663	1397	0.948	0.934	18612	1
MAGEA11	-3.21	4	-1.5	0.0663	1398	0.948	0.934	18611	1
C1QL1	-3.21	4	-1.5	0.0663	1399	0.948	0.934	18610	1
ZGRF1	-3.21	4	-1.5	0.0664	1400	0.949	0.934	18609	1
KLF10	-3.21	4	-1.5	0.0665	1401	0.949	0.934	18608	1
PCDHGA9	-3.21	4	-1.5	0.0665	1402	0.949	0.933	18607	1
CGB8	-3.21	4	-1.5	0.0665	1403	0.949	0.933	18606	1
HOXA5	-3.21	4	-1.5	0.0667	1404	0.95	0.933	18605	1
RNF17	-3.21	4	-1.5	0.0667	1405	0.95	0.933	18604	1
ANKRD36	-3.21	4	-1.5	0.0667	1406	0.95	0.933	18603	1
HMGN2	-3.2	4	-1.5	0.0668	1407	0.95	0.933	18602	1
INTS9	-3.2	4	-1.5	0.0669	1408	0.95	0.933	18601	1
Non-targeting1_102416	-1.6	1	-1.5	0.0669	1409	0.95	0.933	18600	1
CITED1	-3.2	4	-1.5	0.0669	1410	0.95	0.933	18599	1
SORT1	-3.2	4	-1.5	0.067	1411	0.95	0.933	18598	1
ZNF37A	-3.2	4	-1.5	0.0671	1412	0.95	0.933	18597	1
NUS1	-3.2	4	-1.5	0.0671	1413	0.95	0.933	18596	1
PTGER3	-3.2	4	-1.5	0.0671	1414	0.95	0.933	18595	1
MBOAT1	-3.2	4	-1.5	0.0672	1415	0.95	0.933	18594	1
RNF169	-3.2	4	-1.5	0.0672	1416	0.95	0.933	18593	1
C2orf76	-3.2	4	-1.5	0.0673	1417	0.95	0.933	18592	1
PSKH1	-3.19	4	-1.5	0.0674	1418	0.951	0.933	18591	1
TMOD4	-3.19	4	-1.49	0.0675	1419	0.951	0.933	18590	1
C8A	-3.19	4	-1.49	0.0676	1420	0.951	0.932	18589	1
DPH1	-3.19	4	-1.49	0.0676	1421	0.951	0.932	18588	1
NID2	-3.19	4	-1.49	0.0677	1422	0.951	0.932	18587	1
ADRA2C	-3.19	4	-1.49	0.0677	1423	0.951	0.932	18586	1
RABEP2	-3.19	4	-1.49	0.0677	1424	0.951	0.932	18585	1
OR10G4	-3.19	4	-1.49	0.0678	1425	0.951	0.932	18584	1
VRK1	-3.19	4	-1.49	0.0678	1426	0.951	0.932	18583	1
ZNF697	-3.19	4	-1.49	0.0679	1427	0.952	0.932	18582	1
DCUN1D2	-3.19	4	-1.49	0.0679	1428	0.952	0.932	18581	1
MARF1	-3.19	4	-1.49	0.068	1429	0.952	0.932	18580	1
OR8H2	-3.18	4	-1.49	0.0681	1430	0.952	0.932	18579	1
NTSR2	-3.18	4	-1.49	0.0681	1431	0.952	0.932	18578	1
Non-targeting1_102513	-1.59	1	-1.49	0.0683	1432	0.953	0.932	18577	1
MVK	-3.18	4	-1.49	0.0683	1433	0.953	0.932	18576	1
NOPCHAP1	-3.18	4	-1.49	0.0683	1434	0.953	0.932	18575	1
EHMT2	-3.18	4	-1.49	0.0685	1435	0.953	0.932	18574	1
ZNF573	-3.18	4	-1.49	0.0685	1436	0.953	0.932	18573	1
HMGB4	-3.18	4	-1.49	0.0685	1437	0.953	0.931	18572	1
H2BC4	-3.18	4	-1.49	0.0686	1438	0.953	0.931	18571	1
CDKL3	-3.18	4	-1.49	0.0686	1439	0.953	0.931	18570	1
NT5C3B	-3.18	4	-1.49	0.0686	1440	0.953	0.931	18569	1
NBPF20	-3.17	4	-1.49	0.0687	1441	0.953	0.931	18568	1
IFT57	-3.17	4	-1.48	0.0688	1442	0.953	0.931	18567	1
SLCO4C1	-3.17	4	-1.48	0.0688	1443	0.953	0.931	18566	1
GTF2H5	-3.17	4	-1.48	0.0689	1444	0.953	0.931	18565	1
POU3F4	-3.17	4	-1.48	0.0689	1445	0.953	0.931	18564	1
TEX56P	-3.17	4	-1.48	0.0689	1446	0.953	0.931	18563	1
PPP2R1B	-3.17	4	-1.48	0.0689	1447	0.953	0.931	18562	1
ZC2HC1A	-3.17	4	-1.48	0.069	1448	0.953	0.931	18561	1
TMEM105	-3.17	4	-1.48	0.069	1449	0.953	0.931	18560	1
NUP42	-3.17	4	-1.48	0.0692	1450	0.953	0.931	18559	1
MIR1-1HG	-3.17	4	-1.48	0.0692	1451	0.953	0.931	18558	1
CUEDC2	-3.17	4	-1.48	0.0692	1452	0.953	0.931	18557	1
EHF	-3.17	4	-1.48	0.0693	1453	0.954	0.931	18556	1
ZNF266	-3.16	4	-1.48	0.0694	1454	0.954	0.931	18555	1
VXN	-3.16	4	-1.48	0.0694	1455	0.954	0.931	18554	1
RIIAD1	-3.16	4	-1.48	0.0695	1456	0.954	0.931	18553	1
RCCD1	-3.16	4	-1.48	0.0696	1457	0.954	0.93	18552	1
DCDC2B	-3.16	4	-1.48	0.0696	1458	0.954	0.93	18551	1
DOC2B	-3.16	4	-1.48	0.0697	1459	0.954	0.93	18550	1
BRF1	-3.16	4	-1.48	0.0697	1460	0.954	0.93	18549	1
FAM120C	-3.16	4	-1.48	0.0698	1461	0.954	0.93	18548	1
CPNE1	-3.16	4	-1.48	0.0698	1462	0.954	0.93	18547	1
B4GALNT1	-3.16	4	-1.48	0.07	1463	0.954	0.93	18546	1
DEPDC1B	-3.16	4	-1.48	0.07	1464	0.954	0.93	18545	1
SFR1	-3.15	4	-1.47	0.0701	1465	0.954	0.93	18544	1
ASB12	-3.15	4	-1.47	0.0702	1466	0.954	0.93	18543	1
MACROD1	-3.15	4	-1.47	0.0702	1467	0.954	0.93	18542	1
WNT1	-3.15	4	-1.47	0.0703	1468	0.954	0.93	18541	1
KDM5C	-3.15	4	-1.47	0.0703	1469	0.954	0.93	18540	1
METTL27	-3.15	4	-1.47	0.0703	1470	0.954	0.93	18539	1
ZNF584	-3.15	4	-1.47	0.0704	1471	0.954	0.93	18538	1
ATMIN	-3.15	4	-1.47	0.0704	1472	0.954	0.93	18537	1
FAM240A	-3.15	4	-1.47	0.0704	1473	0.954	0.93	18536	1
OR2T35	-3.15	4	-1.47	0.0705	1474	0.954	0.929	18535	1
UBLCP1	-3.15	4	-1.47	0.0705	1475	0.954	0.929	18534	1
NCF4	-3.15	4	-1.47	0.0706	1476	0.954	0.929	18533	1
WDR7	-3.15	4	-1.47	0.0706	1477	0.954	0.929	18532	1
ERBIN	-3.15	4	-1.47	0.0706	1478	0.954	0.929	18531	1
PSD3	-3.14	4	-1.47	0.0707	1479	0.954	0.929	18530	1
DCPS	-3.14	4	-1.47	0.0707	1480	0.954	0.929	18529	1
PPP4R3A	-3.14	4	-1.47	0.0707	1481	0.954	0.929	18528	1
TMEM223	-3.14	4	-1.47	0.0707	1482	0.954	0.929	18527	1
Non-targeting1_102674	-1.57	1	-1.47	0.0708	1483	0.954	0.929	18526	1
LHX5	-3.14	4	-1.47	0.0708	1484	0.954	0.929	18525	1
SPON2	-3.14	4	-1.47	0.0709	1485	0.954	0.929	18524	1
EXOC5	-3.14	4	-1.47	0.0709	1486	0.954	0.929	18523	1
QPRT	-3.14	4	-1.47	0.0709	1487	0.954	0.929	18522	1
KANSL3	-3.14	4	-1.47	0.071	1488	0.954	0.929	18521	1
SLC15A5	-3.14	4	-1.47	0.071	1489	0.954	0.929	18520	1
AHSA2P	-3.14	4	-1.47	0.0711	1490	0.954	0.929	18519	1
DICER1	-3.14	4	-1.47	0.0712	1491	0.954	0.929	18518	1
RBFA	-3.14	4	-1.47	0.0712	1492	0.954	0.929	18517	1
HNRNPA2B1	-3.14	4	-1.47	0.0712	1493	0.954	0.929	18516	1
SFRP1	-3.14	4	-1.47	0.0713	1494	0.954	0.929	18515	1
TRIM10	-3.13	4	-1.47	0.0714	1495	0.954	0.929	18514	1
TBC1D26	-3.13	4	-1.47	0.0714	1496	0.954	0.929	18513	1
TM4SF4	-3.13	4	-1.47	0.0714	1497	0.954	0.929	18512	1
CERS6	-3.13	4	-1.46	0.0715	1498	0.954	0.928	18511	1
NME9	-3.13	4	-1.46	0.0716	1499	0.954	0.928	18510	1
SHARPIN	-3.13	4	-1.46	0.0717	1500	0.954	0.928	18509	1
SPNS1	-3.13	4	-1.46	0.0717	1501	0.954	0.928	18508	1
CTAG1A	-3.13	4	-1.46	0.0718	1502	0.954	0.928	18507	1
ARID5A	-3.13	4	-1.46	0.0719	1503	0.954	0.928	18506	1
PTAFR	-3.13	4	-1.46	0.0719	1504	0.954	0.928	18505	1
S1PR5	-3.13	4	-1.46	0.0719	1505	0.954	0.928	18504	1
OR2AP1	-3.13	4	-1.46	0.0719	1506	0.954	0.928	18503	1
GNAI1	-3.13	4	-1.46	0.0719	1507	0.954	0.928	18502	1
SHFL	-3.13	4	-1.46	0.072	1508	0.954	0.928	18501	1
DPYSL2	-3.12	4	-1.46	0.072	1509	0.954	0.928	18500	1
PRDM10	-3.12	4	-1.46	0.072	1510	0.954	0.928	18499	1
SDF4	-3.12	4	-1.46	0.0721	1511	0.954	0.928	18498	1
CCDC144NL	-3.12	4	-1.46	0.0722	1512	0.954	0.928	18497	1
NDUFS5	-3.12	4	-1.46	0.0722	1513	0.954	0.928	18496	1
USP20	-3.12	4	-1.46	0.0722	1514	0.954	0.928	18495	1
PLCD3	-3.12	4	-1.46	0.0723	1515	0.954	0.928	18494	1
POLR2D	-3.12	4	-1.46	0.0724	1516	0.954	0.928	18493	1
TAAR8	-3.12	4	-1.46	0.0724	1517	0.954	0.928	18492	1
NACAD	-3.12	4	-1.46	0.0725	1518	0.954	0.928	18491	1
PDGFRB	-3.11	4	-1.46	0.0727	1519	0.954	0.927	18490	1
PUM3	-3.11	4	-1.46	0.0727	1520	0.954	0.927	18489	1
MLPH	-3.11	4	-1.46	0.0727	1521	0.954	0.927	18488	1
MLX	-3.11	4	-1.46	0.0728	1522	0.954	0.927	18487	1
EIF3I	-3.11	4	-1.45	0.0729	1523	0.954	0.927	18486	1
ZFP69	-3.11	4	-1.45	0.073	1524	0.954	0.927	18485	1
TRNAU1AP	-3.11	4	-1.45	0.073	1525	0.954	0.927	18484	1
BTBD1	-3.11	4	-1.45	0.0731	1526	0.954	0.927	18483	1
TAF11	-3.11	4	-1.45	0.0731	1527	0.954	0.927	18482	1
TEKT4	-3.11	4	-1.45	0.0731	1528	0.954	0.927	18481	1
H2AC1	-3.1	4	-1.45	0.0734	1529	0.954	0.927	18480	1
SLC25A16	-3.1	4	-1.45	0.0734	1530	0.954	0.927	18479	1
KRT6A	-3.1	4	-1.45	0.0734	1531	0.954	0.927	18478	1
Non-targeting1_102806	-1.55	1	-1.45	0.0735	1532	0.954	0.927	18477	1
PNLIPRP1	-3.1	4	-1.45	0.0736	1533	0.954	0.926	18476	1
SH2D5	-3.1	4	-1.45	0.0736	1534	0.954	0.926	18475	1
RTL3	-3.1	4	-1.45	0.0736	1535	0.954	0.926	18474	1
CFAP91	-3.1	4	-1.45	0.0737	1536	0.954	0.926	18473	1
RPE65	-3.1	4	-1.45	0.0737	1537	0.954	0.926	18472	1
RGP1	-3.1	4	-1.45	0.0738	1538	0.954	0.926	18471	1
SRRT	-3.1	4	-1.45	0.0738	1539	0.954	0.926	18470	1
PPARGC1B	-3.1	4	-1.45	0.0739	1540	0.954	0.926	18469	1
SNX25	-3.1	4	-1.45	0.0739	1541	0.954	0.926	18468	1
CD38	-3.1	4	-1.45	0.0739	1542	0.954	0.926	18467	1
KRTAP10-9	-3.1	4	-1.45	0.074	1543	0.954	0.926	18466	1
ZNF69	-3.1	4	-1.45	0.074	1544	0.954	0.926	18465	1
SEPTIN3	-3.1	4	-1.45	0.074	1545	0.954	0.926	18464	1
RAB2B	-3.1	4	-1.45	0.074	1546	0.954	0.926	18463	1
DYNLT5	-3.09	4	-1.45	0.0741	1547	0.954	0.926	18462	1
ERC1	-3.09	4	-1.45	0.0741	1548	0.954	0.926	18461	1
CST8	-3.09	4	-1.45	0.0741	1549	0.954	0.926	18460	1
RABL2A	-3.09	4	-1.45	0.0741	1550	0.954	0.926	18459	1
NTAN1	-3.09	4	-1.45	0.0741	1551	0.954	0.926	18458	1
CP	-3.09	4	-1.45	0.0742	1552	0.954	0.926	18457	1
ELOA2	-3.09	4	-1.45	0.0742	1553	0.954	0.926	18456	1
USP17L2	-3.09	4	-1.44	0.0743	1554	0.954	0.926	18455	1
HRNR	-3.09	4	-1.44	0.0743	1555	0.954	0.926	18454	1
MAP3K11	-3.09	4	-1.44	0.0744	1556	0.954	0.926	18453	1
Non-targeting1_102398	-1.55	1	-1.44	0.0744	1557	0.954	0.926	18452	1
PKD2L2	-3.09	4	-1.44	0.0744	1558	0.954	0.926	18451	1
IFNA7	-3.09	4	-1.44	0.0745	1559	0.954	0.925	18450	1
ZFP57	-3.09	4	-1.44	0.0745	1560	0.954	0.925	18449	1
CENPW	-3.09	4	-1.44	0.0746	1561	0.954	0.925	18448	1
PPM1F	-3.09	4	-1.44	0.0746	1562	0.954	0.925	18447	1
PSMA2	-3.09	4	-1.44	0.0746	1563	0.954	0.925	18446	1
PRUNE1	-3.09	4	-1.44	0.0747	1564	0.954	0.925	18445	1
LRP4	-3.08	4	-1.44	0.0747	1565	0.954	0.925	18444	1
EEF2	-2.67	3	-1.44	0.0748	1566	0.954	0.925	18443	1
CMTM8	-3.08	4	-1.44	0.0748	1567	0.954	0.925	18442	1
CAGE1	-3.08	4	-1.44	0.0748	1568	0.954	0.925	18441	1
LIFR	-3.08	4	-1.44	0.0748	1569	0.954	0.925	18440	1
UPB1	-3.08	4	-1.44	0.0749	1570	0.954	0.925	18439	1
POLR2K	-3.08	4	-1.44	0.0749	1571	0.954	0.925	18438	1
PTP4A3	-3.08	4	-1.44	0.075	1572	0.954	0.925	18437	1
NR1D1	-3.08	4	-1.44	0.075	1573	0.954	0.925	18436	1
LIG4	-3.08	4	-1.44	0.075	1574	0.954	0.925	18435	1
FBN3	-3.08	4	-1.44	0.0751	1575	0.954	0.925	18434	1
EME1	-3.08	4	-1.44	0.0752	1576	0.954	0.925	18433	1
SPAG16	-3.08	4	-1.44	0.0752	1577	0.954	0.925	18432	1
CDADC1	-3.08	4	-1.44	0.0753	1578	0.954	0.925	18431	1
SLC15A3	-3.08	4	-1.44	0.0754	1579	0.954	0.925	18430	1
C9orf24	-3.08	4	-1.44	0.0754	1580	0.954	0.925	18429	1
HLA-DRB5	-3.08	4	-1.44	0.0754	1581	0.954	0.925	18428	1
CYP1B1	-3.07	4	-1.44	0.0754	1582	0.954	0.925	18427	1
SOX15	-3.07	4	-1.44	0.0754	1583	0.954	0.925	18426	1
DYNLT2	-3.07	4	-1.44	0.0756	1584	0.954	0.924	18425	1
LCE3D	-3.07	4	-1.44	0.0756	1585	0.954	0.924	18424	1
ASCL3	-3.07	4	-1.43	0.0757	1586	0.954	0.924	18423	1
S1PR4	-3.07	4	-1.43	0.0757	1587	0.954	0.924	18422	1
ST14	-3.07	4	-1.43	0.0758	1588	0.954	0.924	18421	1
ERICH6	-3.07	4	-1.43	0.0758	1589	0.954	0.924	18420	1
DAB2IP	-3.07	4	-1.43	0.0758	1590	0.954	0.924	18419	1
C9orf72	-3.07	4	-1.43	0.076	1591	0.954	0.924	18418	1
BABAM2	-3.07	4	-1.43	0.076	1592	0.954	0.924	18417	1
SEC23A	-3.07	4	-1.43	0.076	1593	0.954	0.924	18416	1
ADRM1	-3.07	4	-1.43	0.0761	1594	0.954	0.924	18415	1
SPTBN1	-3.07	4	-1.43	0.0761	1595	0.954	0.924	18414	1
BDH2	-3.07	4	-1.43	0.0761	1596	0.954	0.924	18413	1
OAS2	-3.06	4	-1.43	0.0762	1597	0.955	0.924	18412	1
EFR3A	-3.06	4	-1.43	0.0764	1598	0.955	0.924	18411	1
PARL	-3.06	4	-1.43	0.0764	1599	0.955	0.924	18410	1
NDE1	-3.06	4	-1.43	0.0764	1600	0.955	0.924	18409	1
ANGPTL4	-3.06	4	-1.43	0.0765	1601	0.956	0.923	18408	1
DYSF	-3.06	4	-1.43	0.0766	1602	0.956	0.923	18407	1
PDGFRL	-3.06	4	-1.43	0.0766	1603	0.956	0.923	18406	1
CHGB	-3.06	4	-1.43	0.0767	1604	0.956	0.923	18405	1
SMPX	-3.06	4	-1.43	0.0768	1605	0.957	0.923	18404	1
POLR2J2	-3.06	4	-1.43	0.0768	1606	0.957	0.923	18403	1
DDHD1	-3.05	4	-1.43	0.0769	1607	0.957	0.923	18402	1
GALNT10	-2.64	3	-1.43	0.0769	1608	0.957	0.923	18401	1
exo_Non-targeting_3280	-3.05	4	-1.43	0.077	1609	0.957	0.923	18400	1
PSORS1C1	-3.05	4	-1.42	0.0772	1610	0.958	0.923	18399	1
RAVER1	-3.05	4	-1.42	0.0772	1611	0.958	0.923	18398	1
SART1	-3.05	4	-1.42	0.0772	1612	0.958	0.923	18397	1
PPP1R8	-3.05	4	-1.42	0.0773	1613	0.958	0.923	18396	1
SCN4B	-3.05	4	-1.42	0.0774	1614	0.958	0.923	18395	1
ZNF777	-3.05	4	-1.42	0.0774	1615	0.958	0.923	18394	1
ROCK2	-3.05	4	-1.42	0.0774	1616	0.958	0.923	18393	1
LZTFL1	-3.05	4	-1.42	0.0774	1617	0.958	0.923	18392	1
RWDD2B	-3.05	4	-1.42	0.0775	1618	0.958	0.923	18391	1
HACD4	-3.04	4	-1.42	0.0775	1619	0.958	0.922	18390	1
CHIC2	-3.04	4	-1.42	0.0777	1620	0.958	0.922	18389	1
NOC3L	-3.04	4	-1.42	0.0777	1621	0.958	0.922	18388	1
NAT10	-3.04	4	-1.42	0.0778	1622	0.958	0.922	18387	1
STK11	-3.04	4	-1.42	0.0778	1623	0.958	0.922	18386	1
ARFGEF2	-3.04	4	-1.42	0.0778	1624	0.958	0.922	18385	1
SPIC	-3.04	4	-1.42	0.0778	1625	0.958	0.922	18384	1
HMBOX1	-3.04	4	-1.42	0.0778	1626	0.958	0.922	18383	1
HRCT1	-3.04	4	-1.42	0.078	1627	0.959	0.922	18382	1
FXYD6-FXYD2	-3.04	4	-1.42	0.0782	1628	0.96	0.922	18381	1
CMPK2	-3.04	4	-1.42	0.0782	1629	0.96	0.922	18380	1
CCNO	-3.03	4	-1.42	0.0783	1630	0.96	0.922	18379	1
ACAP1	-3.03	4	-1.42	0.0783	1631	0.96	0.922	18378	1
GJB3	-3.03	4	-1.42	0.0784	1632	0.96	0.922	18377	1
ATP1B2	-3.03	4	-1.42	0.0785	1633	0.96	0.922	18376	1
COMMD3-BMI1	-3.03	4	-1.41	0.0785	1634	0.96	0.921	18375	1
GARIN1B	-3.03	4	-1.41	0.0786	1635	0.96	0.921	18374	1
LCORL	-3.03	4	-1.41	0.0786	1636	0.96	0.921	18373	1
ANKRD54	-3.03	4	-1.41	0.0786	1637	0.96	0.921	18372	1
CAPN11	-3.03	4	-1.41	0.0787	1638	0.96	0.921	18371	1
GOPC	-3.03	4	-1.41	0.0787	1639	0.96	0.921	18370	1
KBTBD12	-3.03	4	-1.41	0.0788	1640	0.96	0.921	18369	1
EIF4A3	-2.62	3	-1.41	0.0788	1641	0.96	0.921	18368	1
XKR8	-3.03	4	-1.41	0.0789	1642	0.962	0.921	18367	1
MELK	-3.02	4	-1.41	0.0791	1643	0.963	0.921	18366	1
LACTBL1	-3.02	4	-1.41	0.0792	1644	0.963	0.921	18365	1
SAMSN1	-4.27	8	-1.41	0.0792	1645	0.963	0.921	18364	1
ALOXE3	-3.02	4	-1.41	0.0794	1646	0.964	0.921	18363	1
ADSS1	-3.02	4	-1.41	0.0794	1647	0.964	0.921	18362	1
CIAO3	-3.02	4	-1.41	0.0795	1648	0.964	0.92	18361	1
DDX18	-3.02	4	-1.41	0.0796	1649	0.964	0.92	18360	1
exo_Non-targeting_5291	-3.02	4	-1.41	0.0796	1650	0.964	0.92	18359	1
WDR33	-3.01	4	-1.41	0.0797	1651	0.964	0.92	18358	1
FMNL1	-3.01	4	-1.41	0.0797	1652	0.964	0.92	18357	1
GCLM	-3.01	4	-1.41	0.0798	1653	0.964	0.92	18356	1
FAM107A	-3.01	4	-1.41	0.0798	1654	0.964	0.92	18355	1
OR5AS1	-3.01	4	-1.41	0.0799	1655	0.964	0.92	18354	1
PPIAL4F	-2.61	3	-1.41	0.0799	1656	0.964	0.92	18353	1
FOXD4	-3.01	4	-1.41	0.0799	1657	0.964	0.92	18352	1
HHLA2	-3.01	4	-1.41	0.08	1658	0.964	0.92	18351	1
LRP8	-3.01	4	-1.41	0.08	1659	0.964	0.92	18350	1
FANCL	-3.01	4	-1.4	0.0801	1660	0.964	0.92	18349	1
GOLM2	-3.01	4	-1.4	0.0801	1661	0.964	0.92	18348	1
APLNR	-3.01	4	-1.4	0.0801	1662	0.964	0.92	18347	1
ARHGEF28	-3.01	4	-1.4	0.0802	1663	0.965	0.92	18346	1
STX10	-3	4	-1.4	0.0805	1664	0.967	0.92	18345	1
CDK18	-3	4	-1.4	0.0805	1665	0.967	0.919	18344	1
ERICH1	-3	4	-1.4	0.0805	1666	0.967	0.919	18343	1
Non-targeting1_102291	-1.5	1	-1.4	0.0808	1667	0.969	0.919	18342	1
MKI67	-3	4	-1.4	0.0808	1668	0.969	0.919	18341	1
GOLT1B	-3	4	-1.4	0.0809	1669	0.969	0.919	18340	1
CAP1	-3	4	-1.4	0.081	1670	0.969	0.919	18339	1
Non-targeting1_102292	-1.5	1	-1.4	0.081	1671	0.969	0.919	18338	1
PACRG	-3	4	-1.4	0.081	1672	0.969	0.919	18337	1
CACNA1G	-3	4	-1.4	0.081	1673	0.969	0.919	18336	1
MAP7D2	-3	4	-1.4	0.0811	1674	0.969	0.919	18335	1
TMEM238	-2.99	4	-1.4	0.0813	1675	0.971	0.919	18334	1
CCDC57	-2.99	4	-1.4	0.0814	1676	0.971	0.919	18333	1
KLF14	-2.99	4	-1.4	0.0814	1677	0.971	0.919	18332	1
OR4D5	-2.99	4	-1.4	0.0814	1678	0.971	0.919	18331	1
BNIP3L	-2.99	4	-1.39	0.0816	1679	0.971	0.918	18330	1
RSKR	-2.99	4	-1.39	0.0817	1680	0.971	0.918	18329	1
Non-targeting1_102327	-1.49	1	-1.39	0.0817	1681	0.971	0.918	18328	1
SPRR2D	-2.99	4	-1.39	0.0817	1682	0.971	0.918	18327	1
DAP	-2.99	4	-1.39	0.0818	1683	0.971	0.918	18326	1
ZMYM1	-2.99	4	-1.39	0.0818	1684	0.971	0.918	18325	1
CTSZ	-2.99	4	-1.39	0.0818	1685	0.971	0.918	18324	1
DERL3	-2.99	4	-1.39	0.0819	1686	0.971	0.918	18323	1
RPN2	-2.98	4	-1.39	0.0821	1687	0.973	0.918	18322	1
RGMB	-2.98	4	-1.39	0.0821	1688	0.973	0.918	18321	1
NPM3	-2.98	4	-1.39	0.0821	1689	0.973	0.918	18320	1
GCC1	-2.98	4	-1.39	0.0822	1690	0.973	0.918	18319	1
TULP2	-2.98	4	-1.39	0.0823	1691	0.973	0.918	18318	1
COL9A2	-2.98	4	-1.39	0.0824	1692	0.973	0.918	18317	1
EIF4G1	-2.98	4	-1.39	0.0824	1693	0.973	0.918	18316	1
ARHGAP8	-2.98	4	-1.39	0.0824	1694	0.973	0.918	18315	1
DDX20	-2.98	4	-1.39	0.0825	1695	0.973	0.918	18314	1
MINPP1	-2.98	4	-1.39	0.0825	1696	0.973	0.918	18313	1
KHK	-2.98	4	-1.39	0.0825	1697	0.973	0.917	18312	1
HIBCH	-2.97	4	-1.39	0.0827	1698	0.973	0.917	18311	1
TIMD4	-2.97	4	-1.39	0.0828	1699	0.973	0.917	18310	1
KCTD1	-2.97	4	-1.39	0.0829	1700	0.973	0.917	18309	1
TSPAN1	-2.97	4	-1.39	0.083	1701	0.973	0.917	18308	1
Non-targeting1_102428	-1.49	1	-1.39	0.083	1702	0.973	0.917	18307	1
PTCRA	-2.97	4	-1.39	0.083	1703	0.973	0.917	18306	1
SORCS1	-2.97	4	-1.38	0.083	1704	0.973	0.917	18305	1
DHRS4L2	-2.97	4	-1.38	0.083	1705	0.973	0.917	18304	1
WFDC6	-2.97	4	-1.38	0.0831	1706	0.973	0.917	18303	1
GHR	-2.97	4	-1.38	0.0831	1707	0.973	0.917	18302	1
GAPDH	-2.97	4	-1.38	0.0831	1708	0.973	0.917	18301	1
MICU3	-2.97	4	-1.38	0.0831	1709	0.973	0.917	18300	1
AGPAT3	-2.97	4	-1.38	0.0832	1710	0.973	0.917	18299	1
RILPL1	-2.97	4	-1.38	0.0832	1711	0.973	0.917	18298	1
Non-targeting1_102442	-1.48	1	-1.38	0.0833	1712	0.973	0.917	18297	1
MOSMO	-2.97	4	-1.38	0.0833	1713	0.973	0.917	18296	1
Non-targeting1_102358	-1.48	1	-1.38	0.0833	1714	0.973	0.917	18295	1
HNRNPM	-2.96	4	-1.38	0.0835	1715	0.973	0.916	18294	1
OGA	-2.96	4	-1.38	0.0838	1716	0.973	0.916	18293	1
BMX	-2.96	4	-1.38	0.0838	1717	0.973	0.916	18292	1
SNX32	-2.96	4	-1.38	0.0839	1718	0.973	0.916	18291	1
SLC66A1	-2.96	4	-1.38	0.0839	1719	0.973	0.916	18290	1
CDX4	-2.96	4	-1.38	0.0839	1720	0.973	0.916	18289	1
BIVM-ERCC5	-2.96	4	-1.38	0.084	1721	0.973	0.916	18288	1
DMRTC1	-2.96	4	-1.38	0.0841	1722	0.973	0.916	18287	1
SHPRH	-2.96	4	-1.38	0.0841	1723	0.973	0.916	18286	1
EXOSC5	-2.96	4	-1.38	0.0841	1724	0.973	0.916	18285	1
TTL	-2.96	4	-1.38	0.0841	1725	0.973	0.916	18284	1
PPIL4	-2.95	4	-1.38	0.0842	1726	0.973	0.916	18283	1
XKR5	-2.95	4	-1.38	0.0842	1727	0.973	0.916	18282	1
SRRM5	-2.95	4	-1.38	0.0842	1728	0.973	0.916	18281	1
CHURC1-FNTB	-2.95	4	-1.38	0.0842	1729	0.973	0.916	18280	1
LIPT1	-2.95	4	-1.38	0.0842	1730	0.973	0.916	18279	1
SPATA17	-2.95	4	-1.38	0.0842	1731	0.973	0.916	18278	1
NXNL2	-2.95	4	-1.38	0.0843	1732	0.973	0.916	18277	1
SS18L2	-2.95	4	-1.38	0.0843	1733	0.973	0.916	18276	1
EXOSC9	-2.95	4	-1.38	0.0843	1734	0.973	0.916	18275	1
RPS6KA6	-2.95	4	-1.38	0.0844	1735	0.973	0.916	18274	1
ABCA5	-2.95	4	-1.38	0.0844	1736	0.973	0.916	18273	1
CDCP1	-2.95	4	-1.38	0.0844	1737	0.973	0.916	18272	1
MAN1A2	-2.95	4	-1.38	0.0845	1738	0.973	0.915	18271	1
H2AC17	-2.95	4	-1.37	0.0848	1739	0.974	0.915	18270	1
Non-targeting1_102655	-1.47	1	-1.37	0.0848	1740	0.974	0.915	18269	1
EIF4E2	-2.95	4	-1.37	0.0848	1741	0.974	0.915	18268	1
ZNF629	-2.95	4	-1.37	0.0849	1742	0.974	0.915	18267	1
TCEANC2	-2.95	4	-1.37	0.0849	1743	0.974	0.915	18266	1
HLA-DQA2	-2.95	4	-1.37	0.0849	1744	0.974	0.915	18265	1
NPRL3	-2.94	4	-1.37	0.0851	1745	0.974	0.915	18264	1
PCNX2	-2.94	4	-1.37	0.0851	1746	0.974	0.915	18263	1
FOXO4	-2.94	4	-1.37	0.0851	1747	0.974	0.915	18262	1
C8orf88	-2.94	4	-1.37	0.0852	1748	0.975	0.915	18261	1
DBR1	-2.94	4	-1.37	0.0852	1749	0.975	0.915	18260	1
PFN3	-2.94	4	-1.37	0.0856	1750	0.979	0.914	18259	1
MCF2L2	-2.94	4	-1.37	0.0857	1751	0.979	0.914	18258	1
TRIM67	-2.94	4	-1.37	0.0857	1752	0.979	0.914	18257	1
SLC2A3	-2.93	4	-1.37	0.0858	1753	0.979	0.914	18256	1
MPC1	-2.93	4	-1.37	0.0858	1754	0.979	0.914	18255	1
FAM229A	-2.93	4	-1.37	0.0858	1755	0.979	0.914	18254	1
FREM1	-2.93	4	-1.37	0.086	1756	0.979	0.914	18253	1
NAB2	-2.93	4	-1.37	0.0861	1757	0.979	0.914	18252	1
OMG	-2.93	4	-1.37	0.0861	1758	0.979	0.914	18251	1
NEU1	-2.93	4	-1.36	0.0862	1759	0.979	0.914	18250	1
RANBP9	-2.93	4	-1.36	0.0862	1760	0.979	0.914	18249	1
SLC39A3	-2.93	4	-1.36	0.0862	1761	0.979	0.914	18248	1
ZFP36L1	-2.93	4	-1.36	0.0863	1762	0.979	0.914	18247	1
NUP133	-2.93	4	-1.36	0.0864	1763	0.979	0.914	18246	1
SLC34A3	-2.93	4	-1.36	0.0864	1764	0.979	0.914	18245	1
TAF9	-2.92	4	-1.36	0.0865	1765	0.979	0.914	18244	1
NDUFA7	-2.92	4	-1.36	0.0865	1766	0.979	0.913	18243	1
NEDD4L	-2.92	4	-1.36	0.0865	1767	0.979	0.913	18242	1
MTREX	-2.92	4	-1.36	0.0866	1768	0.979	0.913	18241	1
SEMG2	-2.92	4	-1.36	0.0866	1769	0.979	0.913	18240	1
PSMA4	-2.92	4	-1.36	0.0866	1770	0.979	0.913	18239	1
ZNF395	-2.92	4	-1.36	0.0867	1771	0.979	0.913	18238	1
TMEM74	-2.92	4	-1.36	0.0867	1772	0.979	0.913	18237	1
ADAMTS4	-2.92	4	-1.36	0.0868	1773	0.98	0.913	18236	1
CASTOR1	-2.92	4	-1.36	0.0869	1774	0.98	0.913	18235	1
OR6C74	-2.92	4	-1.36	0.087	1775	0.98	0.913	18234	1
GAS6	-2.53	3	-1.36	0.087	1776	0.98	0.913	18233	1
HNRNPC	-2.92	4	-1.36	0.0871	1777	0.98	0.913	18232	1
PMVK	-2.92	4	-1.36	0.0871	1778	0.98	0.913	18231	1
ZBED2	-2.92	4	-1.36	0.0872	1779	0.98	0.913	18230	1
IL22RA2	-2.91	4	-1.36	0.0872	1780	0.98	0.913	18229	1
KHDC1L	-2.91	4	-1.36	0.0873	1781	0.98	0.913	18228	1
MAEA	-2.91	4	-1.36	0.0873	1782	0.98	0.913	18227	1
TFF1	-2.91	4	-1.36	0.0874	1783	0.981	0.913	18226	1
MYO9B	-2.91	4	-1.36	0.0877	1784	0.981	0.912	18225	1
SCRT1	-2.91	4	-1.36	0.0877	1785	0.981	0.912	18224	1
CARD11	-2.91	4	-1.35	0.0877	1786	0.981	0.912	18223	1
MMP26	-2.91	4	-1.35	0.0878	1787	0.981	0.912	18222	1
LAYN	-2.91	4	-1.35	0.0878	1788	0.981	0.912	18221	1
CAMKK1	-2.91	4	-1.35	0.0878	1789	0.981	0.912	18220	1
TNFRSF11A	-2.91	4	-1.35	0.0879	1790	0.981	0.912	18219	1
TMX1	-2.91	4	-1.35	0.0879	1791	0.981	0.912	18218	1
HLA-G	-2.91	4	-1.35	0.0879	1792	0.981	0.912	18217	1
ISM1	-2.91	4	-1.35	0.0879	1793	0.981	0.912	18216	1
RPS23	-2.9	4	-1.35	0.088	1794	0.981	0.912	18215	1
PLAC4	-2.9	4	-1.35	0.0881	1795	0.981	0.912	18214	1
ZNHIT2	-2.51	3	-1.35	0.0881	1796	0.981	0.912	18213	1
TIMM21	-2.9	4	-1.35	0.0883	1797	0.982	0.912	18212	1
DCTN3	-2.9	4	-1.35	0.0883	1798	0.982	0.912	18211	1
ECM2	-2.9	4	-1.35	0.0884	1799	0.982	0.912	18210	1
C3AR1	-2.9	4	-1.35	0.0885	1800	0.982	0.912	18209	1
Non-targeting1_102284	-1.45	1	-1.35	0.0885	1801	0.982	0.912	18208	1
HOXD10	-2.9	4	-1.35	0.0885	1802	0.982	0.912	18207	1
BTNL2	-2.9	4	-1.35	0.0886	1803	0.982	0.911	18206	1
Non-targeting1_102598	-1.45	1	-1.35	0.0887	1804	0.982	0.911	18205	1
OR52W1	-2.9	4	-1.35	0.0887	1805	0.982	0.911	18204	1
GMFB	-2.9	4	-1.35	0.0887	1806	0.982	0.911	18203	1
TEKT5	-2.89	4	-1.35	0.0888	1807	0.982	0.911	18202	1
MYORG	-2.89	4	-1.35	0.0888	1808	0.982	0.911	18201	1
GLCCI1	-2.89	4	-1.35	0.0889	1809	0.982	0.911	18200	1
ODAM	-2.89	4	-1.35	0.0889	1810	0.982	0.911	18199	1
SERPINA10	-2.89	4	-1.35	0.0889	1811	0.982	0.911	18198	1
SLC46A1	-2.89	4	-1.35	0.089	1812	0.982	0.911	18197	1
IRX2-DT	-2.89	4	-1.35	0.089	1813	0.982	0.911	18196	1
HHIPL2	-2.89	4	-1.35	0.0891	1814	0.983	0.911	18195	1
ANGPT4	-2.89	4	-1.35	0.0892	1815	0.983	0.911	18194	1
PLGLB1	-2.89	4	-1.34	0.0894	1816	0.983	0.911	18193	1
Non-targeting1_102589	-1.44	1	-1.34	0.0895	1817	0.983	0.911	18192	1
IHO1	-2.89	4	-1.34	0.0896	1818	0.983	0.91	18191	1
IRX3	-2.89	4	-1.34	0.0896	1819	0.983	0.91	18190	1
HSD17B3	-2.88	4	-1.34	0.0896	1820	0.983	0.91	18189	1
MPG	-2.88	4	-1.34	0.0897	1821	0.983	0.91	18188	1
ALDH18A1	-2.88	4	-1.34	0.0897	1822	0.983	0.91	18187	1
SRXN1	-2.88	4	-1.34	0.0898	1823	0.983	0.91	18186	1
SOWAHA	-2.88	4	-1.34	0.0898	1824	0.983	0.91	18185	1
SEMA3A	-2.88	4	-1.34	0.0898	1825	0.983	0.91	18184	1
PHAF1	-2.88	4	-1.34	0.0899	1826	0.983	0.91	18183	1
RABIF	-2.88	4	-1.34	0.0899	1827	0.983	0.91	18182	1
SCARF2	-2.88	4	-1.34	0.0899	1828	0.983	0.91	18181	1
LHPP	-2.88	4	-1.34	0.09	1829	0.983	0.91	18180	1
LAMP5	-2.88	4	-1.34	0.09	1830	0.983	0.91	18179	1
STXBP5	-2.88	4	-1.34	0.09	1831	0.983	0.91	18178	1
PSMG3	-2.88	4	-1.34	0.0901	1832	0.983	0.91	18177	1
KIF2A	-2.88	4	-1.34	0.0902	1833	0.983	0.91	18176	1
KATNIP	-2.88	4	-1.34	0.0904	1834	0.983	0.91	18175	1
TRAPPC6A	-2.87	4	-1.34	0.0904	1835	0.983	0.91	18174	1
FOXP2	-2.87	4	-1.34	0.0905	1836	0.983	0.91	18173	1
LCAT	-2.87	4	-1.34	0.0905	1837	0.983	0.91	18172	1
RAD23A	-2.87	4	-1.34	0.0905	1838	0.983	0.909	18171	1
KCNC1	-2.87	4	-1.34	0.0906	1839	0.983	0.909	18170	1
GSTA5	-2.87	4	-1.34	0.0907	1840	0.983	0.909	18169	1
Non-targeting1_102142	-1.44	1	-1.34	0.0907	1841	0.983	0.909	18168	1
WFDC10B	-2.87	4	-1.34	0.0908	1842	0.983	0.909	18167	1
IDO2	-2.87	4	-1.34	0.0908	1843	0.983	0.909	18166	1
DOCK10	-2.49	3	-1.34	0.0908	1844	0.983	0.909	18165	1
KIF21A	-2.87	4	-1.34	0.0908	1845	0.983	0.909	18164	1
Non-targeting1_102417	-1.43	1	-1.34	0.0909	1846	0.983	0.909	18163	1
GIMAP1	-2.87	4	-1.33	0.091	1847	0.983	0.909	18162	1
DARS2	-2.87	4	-1.33	0.091	1848	0.983	0.909	18161	1
WDR89	-2.87	4	-1.33	0.091	1849	0.983	0.909	18160	1
PSMB5	-2.87	4	-1.33	0.0911	1850	0.983	0.909	18159	1
MC4R	-2.87	4	-1.33	0.0912	1851	0.983	0.909	18158	1
LDLR	-2.87	4	-1.33	0.0912	1852	0.983	0.909	18157	1
KRT76	-2.86	4	-1.33	0.0912	1853	0.983	0.909	18156	1
C3orf70	-2.86	4	-1.33	0.0913	1854	0.983	0.909	18155	1
CYSTM1	-2.86	4	-1.33	0.0913	1855	0.983	0.909	18154	1
EXOSC8	-2.86	4	-1.33	0.0914	1856	0.983	0.909	18153	1
PHLPP1	-2.86	4	-1.33	0.0914	1857	0.983	0.909	18152	1
EPRS1	-2.86	4	-1.33	0.0914	1858	0.983	0.909	18151	1
NPAS3	-2.86	4	-1.33	0.0914	1859	0.983	0.909	18150	1
Non-targeting1_102163	-1.43	1	-1.33	0.0914	1860	0.983	0.909	18149	1
DHX35	-2.86	4	-1.33	0.0916	1861	0.984	0.908	18148	1
FAM83E	-2.86	4	-1.33	0.0916	1862	0.984	0.908	18147	1
LRRN4CL	-2.86	4	-1.33	0.0918	1863	0.984	0.908	18146	1
RNF148	-2.86	4	-1.33	0.0918	1864	0.984	0.908	18145	1
DRD5	-2.86	4	-1.33	0.0918	1865	0.984	0.908	18144	1
RRN3	-2.86	4	-1.33	0.0919	1866	0.984	0.908	18143	1
PAFAH1B2	-2.47	3	-1.33	0.0919	1867	0.984	0.908	18142	1
LYRM2	-2.86	4	-1.33	0.0919	1868	0.984	0.908	18141	1
DYNLT4	-2.86	4	-1.33	0.0919	1869	0.984	0.908	18140	1
PACRGL	-2.86	4	-1.33	0.092	1870	0.984	0.908	18139	1
GLIPR1L1	-2.86	4	-1.33	0.092	1871	0.984	0.908	18138	1
ZNF496	-2.85	4	-1.33	0.0921	1872	0.984	0.908	18137	1
MRPS33	-2.85	4	-1.33	0.0921	1873	0.984	0.908	18136	1
ZNF469	-2.85	4	-1.33	0.0923	1874	0.985	0.908	18135	1
OR4K5	-2.85	4	-1.33	0.0924	1875	0.985	0.908	18134	1
MED14	-4.03	8	-1.33	0.0924	1876	0.985	0.908	18133	1
DYNLT2B	-2.85	4	-1.33	0.0925	1877	0.985	0.908	18132	1
IRF2BPL	-2.85	4	-1.33	0.0925	1878	0.985	0.908	18131	1
SLC25A26	-2.85	4	-1.33	0.0925	1879	0.985	0.907	18130	1
REG1A	-2.85	4	-1.32	0.0926	1880	0.985	0.907	18129	1
BTF3	-2.85	4	-1.32	0.0926	1881	0.985	0.907	18128	1
POM121L2	-2.85	4	-1.32	0.0926	1882	0.985	0.907	18127	1
Non-targeting1_102024	-1.42	1	-1.32	0.0927	1883	0.985	0.907	18126	1
CTAGE4	-2.85	4	-1.32	0.0928	1884	0.985	0.907	18125	1
MEI4	-2.84	4	-1.32	0.0929	1885	0.985	0.907	18124	1
SREK1IP1	-2.84	4	-1.32	0.093	1886	0.985	0.907	18123	1
AP5B1	-2.84	4	-1.32	0.093	1887	0.985	0.907	18122	1
S100A6	-2.84	4	-1.32	0.093	1888	0.985	0.907	18121	1
DCST1	-2.84	4	-1.32	0.0931	1889	0.985	0.907	18120	1
TTC34	-2.84	4	-1.32	0.0931	1890	0.985	0.907	18119	1
CLCA2	-2.84	4	-1.32	0.0931	1891	0.985	0.907	18118	1
FSD1	-2.84	4	-1.32	0.0932	1892	0.985	0.907	18117	1
TULP1	-2.84	4	-1.32	0.0933	1893	0.986	0.907	18116	1
L2HGDH	-2.84	4	-1.32	0.0934	1894	0.986	0.907	18115	1
MFAP1	-2.84	4	-1.32	0.0935	1895	0.987	0.907	18114	1
IFFO2	-2.83	4	-1.32	0.0936	1896	0.988	0.906	18113	1
GNL3	-2.83	4	-1.32	0.0937	1897	0.988	0.906	18112	1
TGFA	-2.83	4	-1.32	0.0937	1898	0.988	0.906	18111	1
OTUD1	-2.83	4	-1.32	0.0938	1899	0.988	0.906	18110	1
EIF1AX	-2.83	4	-1.32	0.0939	1900	0.989	0.906	18109	1
RALGPS1	-2.83	4	-1.32	0.0941	1901	0.989	0.906	18108	1
TNFSF12-TNFSF13	-2.83	4	-1.32	0.0941	1902	0.989	0.906	18107	1
HSD17B1	-2.83	4	-1.32	0.0941	1903	0.989	0.906	18106	1
LOC403312	-2.83	4	-1.31	0.0943	1904	0.989	0.906	18105	1
L1CAM	-2.83	4	-1.31	0.0943	1905	0.989	0.906	18104	1
SCG3	-2.83	4	-1.31	0.0943	1906	0.989	0.906	18103	1
LZTS3	-2.83	4	-1.31	0.0943	1907	0.989	0.906	18102	1
MED1	-2.83	4	-1.31	0.0944	1908	0.989	0.906	18101	1
DZIP1	-2.83	4	-1.31	0.0944	1909	0.989	0.906	18100	1
ACSS3	-2.82	4	-1.31	0.0945	1910	0.989	0.906	18099	1
SLC7A1	-2.82	4	-1.31	0.0946	1911	0.989	0.905	18098	1
DCD	-2.82	4	-1.31	0.0946	1912	0.989	0.905	18097	1
TNFAIP8L2-SCNM1	-2.82	4	-1.31	0.0946	1913	0.989	0.905	18096	1
TUBE1	-2.82	4	-1.31	0.0946	1914	0.989	0.905	18095	1
QDPR	-2.82	4	-1.31	0.0948	1915	0.989	0.905	18094	1
LGALS3BP	-2.82	4	-1.31	0.0949	1916	0.989	0.905	18093	1
MATN3	-2.82	4	-1.31	0.0949	1917	0.989	0.905	18092	1
BSDC1	-2.82	4	-1.31	0.0949	1918	0.989	0.905	18091	1
LDLRAP1	-2.82	4	-1.31	0.0949	1919	0.989	0.905	18090	1
ABHD8	-2.82	4	-1.31	0.095	1920	0.989	0.905	18089	1
MDGA2	-2.82	4	-1.31	0.095	1921	0.989	0.905	18088	1
OTUD3	-2.82	4	-1.31	0.095	1922	0.989	0.905	18087	1
NRM	-2.82	4	-1.31	0.0951	1923	0.989	0.905	18086	1
MKKS	-2.82	4	-1.31	0.0951	1924	0.989	0.905	18085	1
ZFR2	-2.82	4	-1.31	0.0952	1925	0.989	0.905	18084	1
MAP3K19	-2.82	4	-1.31	0.0952	1926	0.989	0.905	18083	1
DPEP3	-2.82	4	-1.31	0.0952	1927	0.989	0.905	18082	1
RBFOX2	-2.81	4	-1.31	0.0953	1928	0.989	0.905	18081	1
PRSS35	-2.81	4	-1.31	0.0954	1929	0.989	0.905	18080	1
SLC39A10	-2.81	4	-1.31	0.0956	1930	0.99	0.904	18079	1
FIBP	-2.81	4	-1.31	0.0957	1931	0.99	0.904	18078	1
LPXN	-2.81	4	-1.31	0.0959	1932	0.99	0.904	18077	1
OR8B8	-2.81	4	-1.31	0.0959	1933	0.99	0.904	18076	1
UBE2F	-2.81	4	-1.31	0.0959	1934	0.99	0.904	18075	1
UTP14A	-2.81	4	-1.3	0.096	1935	0.99	0.904	18074	1
DUSP7	-2.8	4	-1.3	0.0962	1936	0.99	0.904	18073	1
OLAH	-2.8	4	-1.3	0.0963	1937	0.99	0.904	18072	1
APOM	-2.8	4	-1.3	0.0963	1938	0.99	0.904	18071	1
DOCK1	-2.8	4	-1.3	0.0965	1939	0.99	0.904	18070	1
LAX1	-2.8	4	-1.3	0.0965	1940	0.99	0.904	18069	1
TMEM135	-2.8	4	-1.3	0.0966	1941	0.99	0.903	18068	1
HOATZ	-2.8	4	-1.3	0.0966	1942	0.99	0.903	18067	1
LZTS1	-2.8	4	-1.3	0.0967	1943	0.99	0.903	18066	1
H3C2	-2.8	4	-1.3	0.0968	1944	0.99	0.903	18065	1
HEATR4	-2.8	4	-1.3	0.0968	1945	0.99	0.903	18064	1
MAPKAPK2	-2.8	4	-1.3	0.0968	1946	0.99	0.903	18063	1
ZC3H12C	-2.8	4	-1.3	0.0968	1947	0.99	0.903	18062	1
RNF6	-2.8	4	-1.3	0.0968	1948	0.99	0.903	18061	1
HOXB5	-2.8	4	-1.3	0.0969	1949	0.99	0.903	18060	1
GPR35	-2.79	4	-1.3	0.097	1950	0.99	0.903	18059	1
CLK4	-2.79	4	-1.3	0.0971	1951	0.99	0.903	18058	1
OVOL3	-2.79	4	-1.3	0.0971	1952	0.99	0.903	18057	1
LGALS4	-2.79	4	-1.3	0.0972	1953	0.99	0.903	18056	1
DEDD2	-2.79	4	-1.3	0.0972	1954	0.99	0.903	18055	1
ITGA4	-2.79	4	-1.3	0.0972	1955	0.99	0.903	18054	1
Non-targeting1_102227	-1.4	1	-1.3	0.0973	1956	0.99	0.903	18053	1
POTEC	-2.79	4	-1.3	0.0973	1957	0.99	0.903	18052	1
LINC02693	-2.79	4	-1.3	0.0974	1958	0.99	0.903	18051	1
TESK2	-2.79	4	-1.3	0.0975	1959	0.99	0.902	18050	1
NIP7	-2.79	4	-1.3	0.0976	1960	0.99	0.902	18049	1
RLIG1	-2.79	4	-1.3	0.0976	1961	0.99	0.902	18048	1
ZNF706	-2.79	4	-1.3	0.0977	1962	0.99	0.902	18047	1
WASHC3	-2.79	4	-1.29	0.0977	1963	0.99	0.902	18046	1
TBK1	-2.79	4	-1.29	0.0977	1964	0.99	0.902	18045	1
ANKRD24	-2.79	4	-1.29	0.0978	1965	0.99	0.902	18044	1
HSD11B2	-2.78	4	-1.29	0.0978	1966	0.99	0.902	18043	1
DOCK2	-2.78	4	-1.29	0.098	1967	0.99	0.902	18042	1
RINL	-2.78	4	-1.29	0.098	1968	0.99	0.902	18041	1
DHDH	-2.78	4	-1.29	0.098	1969	0.99	0.902	18040	1
RNF141	-2.78	4	-1.29	0.0981	1970	0.99	0.902	18039	1
OR4K14	-2.78	4	-1.29	0.0981	1971	0.99	0.902	18038	1
JAZF1	-2.78	4	-1.29	0.0981	1972	0.99	0.902	18037	1
CLEC4D	-2.78	4	-1.29	0.0981	1973	0.99	0.902	18036	1
MCHR2	-2.78	4	-1.29	0.0982	1974	0.99	0.902	18035	1
IKZF4	-2.78	4	-1.29	0.0983	1975	0.99	0.902	18034	1
UBE2A	-2.41	3	-1.29	0.0983	1976	0.99	0.902	18033	1
ADAMTSL2	-2.78	4	-1.29	0.0984	1977	0.99	0.902	18032	1
PHLDA1	-2.78	4	-1.29	0.0984	1978	0.99	0.902	18031	1
PNPLA8	-2.78	4	-1.29	0.0985	1979	0.99	0.902	18030	1
HMGB1	-2.78	4	-1.29	0.0985	1980	0.99	0.901	18029	1
PSMC3IP	-2.78	4	-1.29	0.0985	1981	0.99	0.901	18028	1
PLGLB2	-2.78	4	-1.29	0.0986	1982	0.99	0.901	18027	1
SF1	-2.78	4	-1.29	0.0986	1983	0.99	0.901	18026	1
ZNF408	-2.78	4	-1.29	0.0987	1984	0.99	0.901	18025	1
BARX2	-2.77	4	-1.29	0.0987	1985	0.99	0.901	18024	1
LIPG	-2.77	4	-1.29	0.0987	1986	0.99	0.901	18023	1
PRDM1	-2.77	4	-1.29	0.0987	1987	0.99	0.901	18022	1
Non-targeting1_102858	-1.39	1	-1.29	0.0987	1988	0.99	0.901	18021	1
CHST2	-2.77	4	-1.29	0.0988	1989	0.99	0.901	18020	1
PCBP1	-2.77	4	-1.29	0.0988	1990	0.99	0.901	18019	1
OR5F1	-2.77	4	-1.29	0.0988	1991	0.99	0.901	18018	1
GPI	-2.77	4	-1.29	0.0988	1992	0.99	0.901	18017	1
ADGB	-2.77	4	-1.29	0.0989	1993	0.99	0.901	18016	1
RNF7	-2.77	4	-1.29	0.0989	1994	0.99	0.901	18015	1
SERPINB3	-2.77	4	-1.29	0.0989	1995	0.99	0.901	18014	1
FTL	-2.77	4	-1.29	0.0989	1996	0.99	0.901	18013	1
FJX1	-2.77	4	-1.29	0.0989	1997	0.99	0.901	18012	1
ZNF773	-2.77	4	-1.29	0.099	1998	0.99	0.901	18011	1
BTNL9	-2.77	4	-1.29	0.099	1999	0.99	0.901	18010	1
[truncated: 18,009 more rows]

## Sheet: ARID1A KO DMSO vs WT DMSO
GENE	sumZ	numObs	normZ	pval_synth	rank_synth	fdr_synth	pval_supp	rank_supp	fdr_supp
KLF5	-12.83	4	-6.17	3.5e-10	1	7.01e-06	1	20007	1
TAF6L	-12.32	4	-5.92	1.65e-09	2	1.65e-05	1	20006	1
MAGEA12	-9.5	4	-4.52	3.03e-06	3	0.0193	1	20005	1
TEN1	-9.39	4	-4.47	3.86e-06	4	0.0193	1	20004	1
E2F6	-8.62	4	-4.09	2.13e-05	5	0.0651	1	20003	1
MORF4L1	-8.6	4	-4.08	2.22e-05	6	0.0651	1	20002	1
PNPLA2	-8.59	4	-4.08	2.28e-05	7	0.0651	1	20001	1
UBE2R2	-8.36	4	-3.96	3.68e-05	8	0.083	1	20000	1
PPM1F	-8.36	4	-3.96	3.74e-05	9	0.083	1	19999	1
YBX1	-8.29	4	-3.93	4.3e-05	10	0.0861	1	19998	1
NCBP1	-8.18	4	-3.87	5.38e-05	11	0.0953	1	19997	1
SGF29	-8.15	4	-3.86	5.72e-05	12	0.0953	1	19996	1
MCM7	-7.92	4	-3.74	9.03e-05	13	0.139	1	19995	1
ARID1B	-7.83	4	-3.7	0.000107	14	0.147	1	19994	1
SMC3	-7.81	4	-3.69	0.00011	15	0.147	1	19993	1
FAM221A	-7.71	4	-3.64	0.000134	16	0.153	1	19992	1
MAEA	-7.71	4	-3.64	0.000135	17	0.153	1	19991	1
DNM2	-7.7	4	-3.64	0.000137	18	0.153	1	19990	1
MARCHF5	-7.67	4	-3.62	0.000147	19	0.155	1	19989	1
SNX1	-7.63	4	-3.6	0.000157	20	0.158	1	19988	1
AHCY	-7.59	4	-3.58	0.000169	21	0.161	1	19987	1
SQSTM1	-7.56	4	-3.57	0.000181	22	0.164	1	19986	1
KPNA2	-7.51	4	-3.54	0.000197	23	0.171	1	19985	1
GPI	-7.45	4	-3.51	0.000222	24	0.182	1	19984	1
TTK	-7.43	4	-3.51	0.000228	25	0.182	1	19983	1
MT1E	-7.4	4	-3.49	0.000242	26	0.186	1	19982	1
LARP1	-7.34	4	-3.46	0.000271	27	0.197	1	19981	1
NYAP1	-7.32	4	-3.45	0.00028	28	0.197	1	19980	1
FAM180B	-7.31	4	-3.44	0.000286	29	0.197	1	19979	1
BRCA2	-7.22	4	-3.4	0.000333	30	0.215	1	19978	1
OR1A1	-7.21	4	-3.4	0.000339	31	0.215	1	19977	1
GFRA2	-7.2	4	-3.39	0.000349	32	0.215	1	19976	1
MAP4K3	-7.19	4	-3.39	0.000354	33	0.215	1	19975	1
SMARCA4	-7.15	4	-3.37	0.000378	34	0.217	1	19974	1
MAN1A1	-7.14	4	-3.36	0.000389	35	0.217	1	19973	1
RPL7A	-7.14	4	-3.36	0.00039	36	0.217	1	19972	1
RALGAPA1	-7.12	4	-3.35	0.000401	37	0.217	1	19971	1
FIGNL2	-7.07	4	-3.33	0.000442	38	0.233	1	19970	1
TADA1	-7.05	4	-3.32	0.000455	39	0.233	1	19969	1
SLFNL1	-7.03	4	-3.31	0.000468	40	0.234	1	19968	1
OR5J2	-6.98	4	-3.28	0.000511	41	0.25	0.999	19967	1
KMT2D	-6.92	4	-3.25	0.000573	42	0.268	0.999	19966	1
OR52R1	-6.91	4	-3.25	0.000576	43	0.268	0.999	19965	1
IFNL3	-6.87	4	-3.23	0.00062	44	0.275	0.999	19964	1
LIG1	-6.87	4	-3.23	0.00062	45	0.275	0.999	19963	1
GMEB1	-6.86	4	-3.22	0.000632	46	0.275	0.999	19962	1
EIF6	-6.84	4	-3.21	0.000656	47	0.279	0.999	19961	1
PLPP2	-6.81	4	-3.2	0.000686	48	0.286	0.999	19960	1
ZBTB8OS	-5.88	3	-3.19	0.000717	49	0.293	0.999	19959	1
CSN1S1	-6.75	4	-3.17	0.00076	50	0.304	0.999	19958	1
SIGLEC12	-6.72	4	-3.15	0.000805	51	0.311	0.999	19957	1
ATXN10	-6.71	4	-3.15	0.00082	52	0.311	0.999	19956	1
ZNF70	-6.71	4	-3.15	0.000824	53	0.311	0.999	19955	1
MRPL49	-6.69	4	-3.14	0.000851	54	0.315	0.999	19954	1
HSDL2	-6.65	4	-3.12	0.000906	55	0.33	0.999	19953	1
PFDN1	-6.61	4	-3.1	0.000971	56	0.344	0.999	19952	1
XRRA1	-6.59	4	-3.09	0.000991	57	0.344	0.999	19951	1
TBC1D1	-6.59	4	-3.09	0.000999	58	0.344	0.999	19950	1
PIRT	-6.55	4	-3.07	0.00107	59	0.356	0.999	19949	1
MGA	-6.55	4	-3.07	0.00107	60	0.356	0.999	19948	1
AGO2	-6.52	4	-3.05	0.00113	61	0.364	0.999	19947	1
ENPP1	-6.52	4	-3.05	0.00113	62	0.364	0.999	19946	1
TADA2B	-6.49	4	-3.04	0.00118	63	0.37	0.999	19945	1
N4BP1	-6.48	4	-3.03	0.0012	64	0.37	0.999	19944	1
TIGD6	-6.48	4	-3.03	0.00121	65	0.37	0.999	19943	1
EMSY	-6.46	4	-3.03	0.00123	66	0.37	0.999	19942	1
MBD5	-6.46	4	-3.03	0.00124	67	0.37	0.999	19941	1
PPP1CA	-6.43	4	-3.01	0.0013	68	0.378	0.999	19940	1
SLC2A1	-6.42	4	-3	0.00133	69	0.378	0.999	19939	1
LINC02875	-6.41	4	-3	0.00135	70	0.378	0.999	19938	1
RAD51C	-6.4	4	-3	0.00135	71	0.378	0.999	19937	1
PTEN	-6.4	4	-3	0.00136	72	0.378	0.999	19936	1
WRN	-6.38	4	-2.98	0.00142	73	0.384	0.999	19935	1
PKNOX2	-6.37	4	-2.98	0.00143	74	0.384	0.999	19934	1
TK1	-6.36	4	-2.98	0.00146	75	0.384	0.999	19933	1
SLC36A3	-6.35	4	-2.97	0.00148	76	0.384	0.999	19932	1
WDR70	-6.34	4	-2.97	0.00151	77	0.384	0.998	19931	1
KLK15	-6.32	4	-2.96	0.00154	78	0.384	0.998	19930	1
ZSCAN5A	-6.32	4	-2.96	0.00154	79	0.384	0.998	19929	1
TADA3	-6.32	4	-2.96	0.00155	80	0.384	0.998	19928	1
PPP1R10	-6.32	4	-2.96	0.00156	81	0.384	0.998	19927	1
NUDT4	-6.3	4	-2.95	0.00159	82	0.384	0.998	19926	1
PCDHGB5	-6.29	4	-2.94	0.00163	83	0.384	0.998	19925	1
PTGES3L	-6.29	4	-2.94	0.00164	84	0.384	0.998	19924	1
MARVELD2	-6.29	4	-2.94	0.00164	85	0.384	0.998	19923	1
ADNP	-6.27	4	-2.94	0.00167	86	0.384	0.998	19922	1
CDC20B	-6.27	4	-2.93	0.00168	87	0.384	0.998	19921	1
XRCC1	-6.27	4	-2.93	0.00169	88	0.384	0.998	19920	1
USP22	-6.26	4	-2.93	0.00172	89	0.385	0.998	19919	1
TAF5L	-6.25	4	-2.92	0.00173	90	0.385	0.998	19918	1
NAPA	-6.23	4	-2.91	0.00178	91	0.391	0.998	19917	1
DHX29	-6.23	4	-2.91	0.0018	92	0.391	0.998	19916	1
SHOC2	-6.2	4	-2.9	0.00187	93	0.403	0.998	19915	1
SMURF2	-6.18	4	-2.89	0.00193	94	0.411	0.998	19914	1
A1BG	-5.35	3	-2.89	0.00195	95	0.411	0.998	19913	1
BMAL2	-6.15	4	-2.87	0.00203	96	0.419	0.998	19912	1
RNASEH2C	-6.15	4	-2.87	0.00203	97	0.419	0.998	19911	1
CDK2AP2	-6.13	4	-2.86	0.0021	98	0.428	0.998	19910	1
CLP1	-6.12	4	-2.86	0.00212	99	0.429	0.998	19909	1
TTLL6	-6.11	4	-2.85	0.00217	100	0.429	0.998	19908	1
NAA80	-6.11	4	-2.85	0.00217	101	0.429	0.998	19907	1
WDR45	-6.1	4	-2.85	0.00219	102	0.429	0.998	19906	1
LDAH	-6.1	4	-2.85	0.00221	103	0.429	0.998	19905	1
APBB1	-6.01	4	-2.8	0.00253	104	0.487	0.997	19904	1
ZNF236	-5.99	4	-2.79	0.00262	105	0.495	0.997	19903	1
SPTAN1	-5.98	4	-2.79	0.00263	106	0.495	0.997	19902	1
SUPT20H	-5.98	4	-2.79	0.00265	107	0.495	0.997	19901	1
RASL11A	-5.93	4	-2.77	0.00283	108	0.514	0.997	19900	1
RGS19	-5.93	4	-2.76	0.00285	109	0.514	0.997	19899	1
GNE	-5.93	4	-2.76	0.00286	110	0.514	0.997	19898	1
UBE2K	-5.93	4	-2.76	0.00286	111	0.514	0.997	19897	1
ADAMTSL1	-5.92	4	-2.76	0.00288	112	0.514	0.997	19896	1
MT1X	-5.91	4	-2.76	0.00292	113	0.514	0.997	19895	1
DEFB4A	-5.91	4	-2.75	0.00293	114	0.514	0.997	19894	1
USP36	-5.9	4	-2.75	0.00298	115	0.514	0.997	19893	1
LDB1	-5.89	4	-2.75	0.00301	116	0.514	0.997	19892	1
SMARCC1	-5.88	4	-2.74	0.00305	117	0.514	0.997	19891	1
ZSWIM3	-5.88	4	-2.74	0.00306	118	0.514	0.997	19890	1
OR9G1	-5.88	4	-2.74	0.00308	119	0.514	0.997	19889	1
KRTAP24-1	-5.88	4	-2.74	0.00308	120	0.514	0.997	19888	1
MUC13	-5.86	4	-2.73	0.00315	121	0.515	0.997	19887	1
YWHAE	-5.85	4	-2.73	0.00321	122	0.515	0.997	19886	1
ADRA1D	-5.84	4	-2.72	0.00324	123	0.515	0.997	19885	1
SNPH	-5.84	4	-2.72	0.00324	124	0.515	0.997	19884	1
DQX1	-5.84	4	-2.72	0.00325	125	0.515	0.997	19883	1
REEP2	-5.84	4	-2.72	0.00326	126	0.515	0.997	19882	1
PDRG1	-5.84	4	-2.72	0.00327	127	0.515	0.997	19881	1
ACTR1B	-5.83	4	-2.71	0.00333	128	0.521	0.997	19880	1
VCP	-5.81	4	-2.7	0.00343	129	0.528	0.997	19879	1
KDM1A	-5.8	4	-2.7	0.00343	130	0.528	0.997	19878	1
COQ10A	-5.02	3	-2.7	0.00348	131	0.531	0.997	19877	1
DNAJC19	-5.79	4	-2.69	0.00352	132	0.534	0.996	19876	1
VPS28	-5.78	4	-2.69	0.00355	133	0.534	0.996	19875	1
AQP7	-5.77	4	-2.69	0.00362	134	0.537	0.996	19874	1
TEP1	-5.77	4	-2.69	0.00362	135	0.537	0.996	19873	1
PPIAL4D	-5.76	4	-2.68	0.00368	136	0.542	0.996	19872	1
NONO	-5.75	4	-2.67	0.00375	137	0.545	0.996	19871	1
SLC38A7	-5.74	4	-2.67	0.00376	138	0.545	0.996	19870	1
SNTG2	-5.72	4	-2.66	0.00386	139	0.556	0.996	19869	1
ATM	-5.72	4	-2.66	0.00389	140	0.556	0.996	19868	1
MYCL	-5.71	4	-2.66	0.00392	141	0.556	0.996	19867	1
HSPD1	-5.71	4	-2.65	0.00397	142	0.557	0.996	19866	1
QARS1	-5.7	4	-2.65	0.00399	143	0.557	0.996	19865	1
MMP7	-5.69	4	-2.65	0.00406	144	0.557	0.996	19864	1
GNAI2	-5.69	4	-2.65	0.00407	145	0.557	0.996	19863	1
SMN1	-5.69	4	-2.64	0.00409	146	0.557	0.996	19862	1
GSTM4	-5.68	4	-2.64	0.00412	147	0.557	0.996	19861	1
FOXK2	-5.68	4	-2.64	0.00413	148	0.557	0.996	19860	1
ACHE	-5.68	4	-2.64	0.00414	149	0.557	0.996	19859	1
MCM8	-5.67	4	-2.64	0.00419	150	0.557	0.996	19858	1
SYT5	-5.66	4	-2.63	0.00422	151	0.557	0.996	19857	1
ADIG	-5.66	4	-2.63	0.00425	152	0.557	0.996	19856	1
ZNF324B	-5.66	4	-2.63	0.00426	153	0.557	0.996	19855	1
TECPR1	-5.65	4	-2.63	0.00429	154	0.558	0.996	19854	1
NMI	-5.64	4	-2.62	0.00438	155	0.564	0.996	19853	1
STUB1	-5.64	4	-2.62	0.0044	156	0.564	0.996	19852	1
FCHSD1	-5.63	4	-2.62	0.00445	157	0.567	0.996	19851	1
PAIP2	-5.61	4	-2.61	0.00458	158	0.579	0.995	19850	1
PRKCE	-5.59	4	-2.6	0.00468	159	0.588	0.995	19849	1
AKIP1	-5.58	4	-2.59	0.00476	160	0.592	0.995	19848	1
GPBAR1	-5.58	4	-2.59	0.00478	161	0.592	0.995	19847	1
PROS1	-5.58	4	-2.59	0.0048	162	0.592	0.995	19846	1
CLDN19	-5.55	4	-2.58	0.00499	163	0.613	0.995	19845	1
TMEM258	-5.54	4	-2.57	0.00505	164	0.616	0.995	19844	1
TIMM9	-5.53	4	-2.57	0.00515	165	0.624	0.995	19843	1
PPRC1	-4.78	3	-2.56	0.00523	166	0.624	0.995	19842	1
FERMT3	-5.51	4	-2.56	0.00525	167	0.624	0.995	19841	1
Non-targeting1_102682	-2.76	1	-2.56	0.00526	168	0.624	0.995	19840	1
SUPT3H	-5.51	4	-2.56	0.00529	169	0.624	0.995	19839	1
DPYD	-5.51	4	-2.56	0.0053	170	0.624	0.995	19838	1
IRF3	-5.5	4	-2.55	0.00536	171	0.625	0.995	19837	1
TIAM1	-5.49	4	-2.55	0.00538	172	0.625	0.995	19836	1
Non-targeting1_102483	-2.74	1	-2.54	0.0055	173	0.633	0.994	19835	1
YEATS4	-5.47	4	-2.54	0.00553	174	0.633	0.994	19834	1
INTS10	-5.47	4	-2.54	0.00553	175	0.633	0.994	19833	1
RTP5	-5.46	4	-2.54	0.00562	176	0.639	0.994	19832	1
ATP9B	-5.46	4	-2.53	0.00567	177	0.641	0.994	19831	1
ARSB	-5.45	4	-2.53	0.00572	178	0.642	0.994	19830	1
RFWD3	-5.44	4	-2.52	0.00583	179	0.652	0.994	19829	1
ULBP3	-5.43	4	-2.52	0.00593	180	0.657	0.994	19828	1
HMX1	-5.42	4	-2.51	0.00598	181	0.657	0.994	19827	1
CNPY2	-5.42	4	-2.51	0.00599	182	0.657	0.994	19826	1
TATDN1	-5.41	4	-2.51	0.00603	183	0.657	0.994	19825	1
BFSP1	-4.69	3	-2.51	0.00605	184	0.657	0.994	19824	1
CDKL1	-5.41	4	-2.51	0.00608	185	0.657	0.994	19823	1
CPSF1	-5.4	4	-2.51	0.0061	186	0.657	0.994	19822	1
OOSP2	-5.4	4	-2.5	0.00616	187	0.659	0.994	19821	1
KRTAP9-9	-5.39	4	-2.5	0.00619	188	0.659	0.994	19820	1
TAF13	-5.39	4	-2.5	0.00626	189	0.659	0.994	19819	1
NELFCD	-5.38	4	-2.49	0.00631	190	0.659	0.994	19818	1
SCCPDH	-4.66	3	-2.49	0.00635	191	0.659	0.994	19817	1
TFDP1	-5.37	4	-2.49	0.00637	192	0.659	0.994	19816	1
UBE2S	-5.37	4	-2.49	0.00638	193	0.659	0.994	19815	1
PPP1R7	-5.37	4	-2.49	0.00642	194	0.659	0.994	19814	1
INTS2	-5.37	4	-2.49	0.00645	195	0.659	0.994	19813	1
ACAD10	-5.36	4	-2.49	0.00646	196	0.659	0.994	19812	1
ALOX15B	-5.36	4	-2.48	0.00653	197	0.663	0.993	19811	1
TCEAL7	-5.35	4	-2.48	0.00657	198	0.664	0.993	19810	1
ENDOG	-5.34	4	-2.48	0.00665	199	0.664	0.993	19809	1
SWI5	-5.34	4	-2.47	0.00668	200	0.664	0.993	19808	1
CYTH1	-5.33	4	-2.47	0.00677	201	0.664	0.993	19807	1
GLIPR2	-5.32	4	-2.47	0.00684	202	0.664	0.993	19806	1
GIMD1	-5.32	4	-2.46	0.00689	203	0.664	0.993	19805	1
SOS2	-5.32	4	-2.46	0.00691	204	0.664	0.993	19804	1
IER5L	-5.31	4	-2.46	0.00693	205	0.664	0.993	19803	1
ZNF366	-5.31	4	-2.46	0.00694	206	0.664	0.993	19802	1
TMEM205	-5.31	4	-2.46	0.00695	207	0.664	0.993	19801	1
USO1	-5.31	4	-2.46	0.00696	208	0.664	0.993	19800	1
AGBL2	-5.31	4	-2.46	0.00696	209	0.664	0.993	19799	1
ALDH3B1	-5.31	4	-2.46	0.00697	210	0.664	0.993	19798	1
RC3H1	-5.31	4	-2.46	0.007	211	0.664	0.993	19797	1
NBPF9	-5.3	4	-2.45	0.00705	212	0.664	0.993	19796	1
CASP7	-5.3	4	-2.45	0.00708	213	0.664	0.993	19795	1
GPR87	-5.29	4	-2.45	0.00714	214	0.664	0.993	19794	1
RFPL1	-5.29	4	-2.45	0.00714	215	0.664	0.993	19793	1
PIK3C2A	-5.29	4	-2.45	0.00719	216	0.665	0.993	19792	1
ACOT12	-5.28	4	-2.44	0.00724	217	0.665	0.993	19791	1
UTP14C	-5.28	4	-2.44	0.00725	218	0.665	0.993	19790	1
IL13RA1	-5.28	4	-2.44	0.00728	219	0.665	0.993	19789	1
VPS9D1	-5.27	4	-2.44	0.00733	220	0.667	0.993	19788	1
LANCL2	-5.26	4	-2.44	0.00744	221	0.674	0.993	19787	1
EPB41L2	-5.25	4	-2.43	0.0075	222	0.676	0.992	19786	1
CTSC	-5.24	4	-2.43	0.00762	223	0.684	0.992	19785	1
MYO1F	-5.23	4	-2.42	0.00779	224	0.686	0.992	19784	1
ASXL2	-5.22	4	-2.41	0.0079	225	0.686	0.992	19783	1
NHLRC1	-5.21	4	-2.41	0.00798	226	0.686	0.992	19782	1
LINC01621	-5.21	4	-2.41	0.008	227	0.686	0.992	19781	1
PLSCR5	-5.21	4	-2.41	0.008	228	0.686	0.992	19780	1
OSER1	-5.21	4	-2.41	0.00801	229	0.686	0.992	19779	1
STN1	-5.2	4	-2.41	0.00805	230	0.686	0.992	19778	1
CAPN15	-5.2	4	-2.41	0.00806	231	0.686	0.992	19777	1
KLF2	-5.2	4	-2.4	0.00809	232	0.686	0.992	19776	1
ADM5	-4.5	3	-2.4	0.0081	233	0.686	0.992	19775	1
SLC30A8	-5.2	4	-2.4	0.00812	234	0.686	0.992	19774	1
ALDH6A1	-5.2	4	-2.4	0.00814	235	0.686	0.992	19773	1
DPYSL5	-5.19	4	-2.4	0.00816	236	0.686	0.992	19772	1
TMEM132A	-5.19	4	-2.4	0.00818	237	0.686	0.992	19771	1
MS4A7	-5.19	4	-2.4	0.00819	238	0.686	0.992	19770	1
ZNF836	-5.19	4	-2.4	0.0082	239	0.686	0.992	19769	1
RCC1	-5.18	4	-2.4	0.00826	240	0.688	0.992	19768	1
HMGN4	-5.18	4	-2.4	0.00828	241	0.688	0.992	19767	1
VSNL1	-5.17	4	-2.39	0.0084	242	0.693	0.992	19766	1
NUP155	-5.17	4	-2.39	0.00842	243	0.693	0.992	19765	1
RAB4A	-6.32	6	-2.39	0.00853	244	0.693	0.991	19764	1
GPR179	-5.16	4	-2.38	0.00854	245	0.693	0.991	19763	1
ZNF185	-5.16	4	-2.38	0.00854	246	0.693	0.991	19762	1
NOP58	-5.16	4	-2.38	0.00855	247	0.693	0.991	19761	1
RBP5	-5.15	4	-2.38	0.0086	248	0.694	0.991	19760	1
ENTREP2	-5.15	4	-2.38	0.00869	249	0.698	0.991	19759	1
MED13	-5.13	4	-2.37	0.00886	250	0.706	0.991	19758	1
H3-3B	-7.25	8	-2.37	0.0089	251	0.706	0.991	19757	1
PAF1	-5.13	4	-2.37	0.0089	252	0.706	0.991	19756	1
ACRBP	-5.13	4	-2.37	0.00893	253	0.706	0.991	19755	1
ANKRD20A1	-10.24	16	-2.37	0.00898	254	0.708	0.991	19754	1
RAB33B	-5.11	4	-2.36	0.00914	255	0.716	0.991	19753	1
ERP29	-5.1	4	-2.36	0.00919	256	0.716	0.991	19752	1
IAPP	-5.1	4	-2.36	0.00922	257	0.716	0.991	19751	1
NFKBIB	-5.1	4	-2.36	0.00923	258	0.716	0.991	19750	1
RGPD2	-5.09	4	-2.35	0.00937	259	0.724	0.991	19749	1
THEGL	-5.09	4	-2.35	0.0094	260	0.724	0.991	19748	1
TRIM15	-5.08	4	-2.34	0.00954	261	0.724	0.99	19747	1
CDK11B	-5.08	4	-2.34	0.00954	262	0.724	0.99	19746	1
NDUFS8	-5.07	4	-2.34	0.00958	263	0.724	0.99	19745	1
ZNF780A	-5.07	4	-2.34	0.00959	264	0.724	0.99	19744	1
PPIAL4F	-5.07	4	-2.34	0.00965	265	0.724	0.99	19743	1
DPH2	-5.06	4	-2.34	0.00969	266	0.724	0.99	19742	1
ZNF430	-5.06	4	-2.34	0.0097	267	0.724	0.99	19741	1
BRI3	-5.06	4	-2.34	0.00972	268	0.724	0.99	19740	1
CDC42EP2	-5.06	4	-2.34	0.00974	269	0.724	0.99	19739	1
CISH	-5.05	4	-2.33	0.00983	270	0.728	0.99	19738	1
SMIM15	-5.05	4	-2.33	0.00987	271	0.728	0.99	19737	1
CDC42BPG	-5.05	4	-2.33	0.00992	272	0.728	0.99	19736	1
CDC42EP1	-5.04	4	-2.33	0.00994	273	0.728	0.99	19735	1
RPL35	-5.04	4	-2.33	0.00997	274	0.728	0.99	19734	1
BRD7	-5.04	4	-2.32	0.0101	275	0.73	0.99	19733	1
Non-targeting1_102555	-2.52	1	-2.32	0.0101	276	0.73	0.99	19732	1
SEPTIN2	-5.03	4	-2.32	0.0101	277	0.732	0.99	19731	1
PFDN6	-5.03	4	-2.32	0.0102	278	0.732	0.99	19730	1
NDUFA12	-5.02	4	-2.32	0.0102	279	0.734	0.99	19729	1
LRTOMT	-5.02	4	-2.31	0.0103	280	0.734	0.99	19728	1
LINC03086	-5.02	4	-2.31	0.0103	281	0.734	0.99	19727	1
Non-targeting1_102495	-2.51	1	-2.31	0.0104	282	0.735	0.99	19726	1
RBAK	-5.01	4	-2.31	0.0104	283	0.736	0.99	19725	1
SVOP	-5.01	4	-2.31	0.0104	284	0.736	0.99	19724	1
CD180	-5	4	-2.31	0.0106	285	0.74	0.989	19723	1
PTPRT	-5	4	-2.31	0.0106	286	0.74	0.989	19722	1
BRI3BP	-4.99	4	-2.3	0.0107	287	0.743	0.989	19721	1
SPDYE3	-4.99	4	-2.3	0.0107	288	0.743	0.989	19720	1
IFT140	-4.98	4	-2.3	0.0108	289	0.743	0.989	19719	1
ANKRD42	-4.98	4	-2.29	0.0109	290	0.743	0.989	19718	1
STARD13	-4.97	4	-2.29	0.0109	291	0.743	0.989	19717	1
SUPT5H	-4.97	4	-2.29	0.0109	292	0.743	0.989	19716	1
SLC6A7	-4.97	4	-2.29	0.0109	293	0.743	0.989	19715	1
RNF151	-4.97	4	-2.29	0.011	294	0.743	0.989	19714	1
TCEAL9	-4.97	4	-2.29	0.011	295	0.743	0.989	19713	1
SLC26A4	-4.97	4	-2.29	0.011	296	0.745	0.989	19712	1
TMEM104	-4.96	4	-2.29	0.0111	297	0.75	0.989	19711	1
UBE2V1	-4.95	4	-2.28	0.0112	298	0.751	0.989	19710	1
WEE1	-4.95	4	-2.28	0.0112	299	0.751	0.989	19709	1
RPS25	-4.94	4	-2.28	0.0113	300	0.753	0.989	19708	1
YBX3	-4.94	4	-2.28	0.0114	301	0.753	0.989	19707	1
NDUFS2	-4.94	4	-2.28	0.0114	302	0.753	0.989	19706	1
DIS3L2	-4.94	4	-2.28	0.0114	303	0.754	0.989	19705	1
BLVRA	-4.93	4	-2.27	0.0115	304	0.756	0.989	19704	1
TFB2M	-4.93	4	-2.27	0.0115	305	0.756	0.988	19703	1
DCLRE1C	-4.92	4	-2.27	0.0116	306	0.756	0.988	19702	1
SLC14A1	-4.92	4	-2.27	0.0116	307	0.756	0.988	19701	1
PITPNB	-4.26	3	-2.27	0.0117	308	0.756	0.988	19700	1
EOLA1	-6.96	8	-2.27	0.0117	309	0.756	0.988	19699	1
PSMC2	-4.92	4	-2.27	0.0117	310	0.756	0.988	19698	1
MYBPH	-4.92	4	-2.27	0.0118	311	0.756	0.988	19697	1
LENG9	-4.91	4	-2.26	0.0119	312	0.761	0.988	19696	1
PRRG4	-4.91	4	-2.26	0.0119	313	0.761	0.988	19695	1
PRDM9	-4.9	4	-2.26	0.012	314	0.762	0.988	19694	1
SLC25A30	-4.9	4	-2.26	0.012	315	0.762	0.988	19693	1
ADAM12	-4.9	4	-2.26	0.0121	316	0.763	0.988	19692	1
CEP131	-4.89	4	-2.25	0.0122	317	0.768	0.988	19691	1
OR6T1	-4.88	4	-2.25	0.0122	318	0.771	0.988	19690	1
TOX	-4.88	4	-2.25	0.0123	319	0.773	0.988	19689	1
GRIA1	-4.88	4	-2.25	0.0124	320	0.773	0.988	19688	1
KRTAP21-2	-4.87	4	-2.24	0.0124	321	0.773	0.988	19687	1
POLRMT	-4.22	3	-2.24	0.0125	322	0.775	0.988	19686	1
NCOA2	-4.86	4	-2.24	0.0126	323	0.775	0.987	19685	1
BGN	-4.86	4	-2.24	0.0127	324	0.775	0.987	19684	1
PIP4P1	-4.85	4	-2.23	0.0127	325	0.775	0.987	19683	1
TRIM48	-4.85	4	-2.23	0.0128	326	0.775	0.987	19682	1
CPOX	-4.85	4	-2.23	0.0128	327	0.775	0.987	19681	1
SIRT5	-4.2	3	-2.23	0.0128	328	0.775	0.987	19680	1
TLN2	-4.85	4	-2.23	0.0128	329	0.775	0.987	19679	1
HBA1	-4.84	4	-2.23	0.0129	330	0.775	0.987	19678	1
NPLOC4	-4.84	4	-2.23	0.0129	331	0.775	0.987	19677	1
ADRA1B	-4.83	4	-2.22	0.0131	332	0.775	0.987	19676	1
SIN3B	-4.83	4	-2.22	0.0131	333	0.775	0.987	19675	1
TSPAN6	-4.83	4	-2.22	0.0132	334	0.775	0.987	19674	1
TREH	-4.82	4	-2.22	0.0132	335	0.775	0.987	19673	1
UGT1A6	-4.82	4	-2.22	0.0133	336	0.775	0.987	19672	1
SELENOV	-4.82	4	-2.22	0.0133	337	0.775	0.987	19671	1
WWC1	-4.82	4	-2.22	0.0133	338	0.775	0.987	19670	1
IPO4	-4.82	4	-2.22	0.0133	339	0.775	0.987	19669	1
PTPRS	-4.82	4	-2.22	0.0133	340	0.775	0.987	19668	1
C17orf50	-4.82	4	-2.22	0.0134	341	0.775	0.987	19667	1
GDF15	-4.81	4	-2.21	0.0134	342	0.775	0.987	19666	1
SMARCD1	-4.81	4	-2.21	0.0135	343	0.775	0.987	19665	1
GNPNAT1	-4.81	4	-2.21	0.0135	344	0.775	0.986	19664	1
FIRRM	-4.81	4	-2.21	0.0135	345	0.775	0.986	19663	1
NSF	-4.81	4	-2.21	0.0135	346	0.775	0.986	19662	1
SBK1	-4.8	4	-2.21	0.0136	347	0.775	0.986	19661	1
CD40	-4.8	4	-2.21	0.0136	348	0.775	0.986	19660	1
B3GNT8	-4.8	4	-2.21	0.0137	349	0.775	0.986	19659	1
COX4I2	-4.8	4	-2.21	0.0137	350	0.775	0.986	19658	1
SSX5	-4.8	4	-2.21	0.0137	351	0.775	0.986	19657	1
PIF1	-4.15	3	-2.2	0.0138	352	0.775	0.986	19656	1
ZNF350	-4.79	4	-2.2	0.0138	353	0.775	0.986	19655	1
HMGXB3	-4.79	4	-2.2	0.0139	354	0.775	0.986	19654	1
SAMM50	-4.78	4	-2.2	0.0139	355	0.775	0.986	19653	1
PWWP2A	-4.78	4	-2.2	0.0139	356	0.775	0.986	19652	1
MCM10	-4.78	4	-2.2	0.014	357	0.775	0.986	19651	1
RIPOR3	-4.78	4	-2.2	0.014	358	0.775	0.986	19650	1
MRPS31	-4.78	4	-2.2	0.014	359	0.775	0.986	19649	1
ADIRF	-4.77	4	-2.2	0.0141	360	0.775	0.986	19648	1
CYB5D1	-4.77	4	-2.19	0.0141	361	0.775	0.986	19647	1
SHC4	-4.77	4	-2.19	0.0141	362	0.775	0.986	19646	1
RBM28	-4.77	4	-2.19	0.0142	363	0.775	0.986	19645	1
UBE2D2	-4.77	4	-2.19	0.0142	364	0.775	0.986	19644	1
ATP5F1C	-4.77	4	-2.19	0.0142	365	0.775	0.986	19643	1
FAM72D	-4.76	4	-2.19	0.0142	366	0.775	0.986	19642	1
SFXN3	-4.76	4	-2.19	0.0143	367	0.775	0.986	19641	1
LYPD4	-4.76	4	-2.19	0.0143	368	0.775	0.986	19640	1
Non-targeting1_102577	-2.38	1	-2.19	0.0143	369	0.776	0.986	19639	1
TRIM9	-4.76	4	-2.19	0.0144	370	0.776	0.986	19638	1
GPX8	-4.74	4	-2.18	0.0146	371	0.776	0.985	19637	1
TXNL4B	-4.74	4	-2.18	0.0147	372	0.776	0.985	19636	1
AGAP3	-4.74	4	-2.18	0.0147	373	0.776	0.985	19635	1
GGTLC2	-4.73	4	-2.18	0.0148	374	0.776	0.985	19634	1
YJEFN3	-4.73	4	-2.18	0.0148	375	0.776	0.985	19633	1
LCK	-4.73	4	-2.17	0.0148	376	0.776	0.985	19632	1
PPIA	-4.73	4	-2.17	0.0149	377	0.776	0.985	19631	1
PDS5A	-4.73	4	-2.17	0.0149	378	0.776	0.985	19630	1
SPINK6	-4.73	4	-2.17	0.0149	379	0.776	0.985	19629	1
DNA2	-4.73	4	-2.17	0.015	380	0.776	0.985	19628	1
LCE3E	-4.73	4	-2.17	0.015	381	0.776	0.985	19627	1
SNAPC3	-4.72	4	-2.17	0.015	382	0.776	0.985	19626	1
CEL	-4.72	4	-2.17	0.0151	383	0.776	0.985	19625	1
HOXB1	-4.72	4	-2.17	0.0151	384	0.776	0.985	19624	1
AP3S1	-4.72	4	-2.17	0.0151	385	0.776	0.985	19623	1
ARPC1B	-4.72	4	-2.17	0.0151	386	0.776	0.985	19622	1
GSTM5	-4.71	4	-2.16	0.0153	387	0.776	0.985	19621	1
WDR72	-4.71	4	-2.16	0.0153	388	0.776	0.985	19620	1
MIB1	-4.7	4	-2.16	0.0154	389	0.776	0.985	19619	1
UBE2D3	-4.7	4	-2.16	0.0154	390	0.776	0.985	19618	1
MAFA	-4.7	4	-2.16	0.0154	391	0.776	0.985	19617	1
ZNF776	-4.7	4	-2.16	0.0155	392	0.776	0.985	19616	1
ANKRD13D	-4.7	4	-2.16	0.0155	393	0.776	0.984	19615	1
WDR38	-4.7	4	-2.16	0.0155	394	0.776	0.984	19614	1
DCAF4L1	-4.7	4	-2.16	0.0155	395	0.776	0.984	19613	1
ATG16L2	-4.69	4	-2.16	0.0156	396	0.776	0.984	19612	1
FRMD3	-4.69	4	-2.16	0.0156	397	0.776	0.984	19611	1
DEFB124	-4.69	4	-2.15	0.0156	398	0.776	0.984	19610	1
ENDOD1	-4.69	4	-2.15	0.0156	399	0.776	0.984	19609	1
CCDC127	-4.69	4	-2.15	0.0157	400	0.776	0.984	19608	1
SNX14	-4.69	4	-2.15	0.0157	401	0.776	0.984	19607	1
SEMA4A	-4.69	4	-2.15	0.0157	402	0.776	0.984	19606	1
IL18	-4.68	4	-2.15	0.0158	403	0.776	0.984	19605	1
AIF1	-4.68	4	-2.15	0.0158	404	0.776	0.984	19604	1
OTUD6B	-4.68	4	-2.15	0.0158	405	0.776	0.984	19603	1
PREP	-4.68	4	-2.15	0.0158	406	0.776	0.984	19602	1
DIMT1	-4.68	4	-2.15	0.0159	407	0.776	0.984	19601	1
FUOM	-4.68	4	-2.15	0.0159	408	0.776	0.984	19600	1
SRY	-4.67	4	-2.15	0.0159	409	0.776	0.984	19599	1
BAHD1	-4.67	4	-2.14	0.016	410	0.776	0.984	19598	1
CFAP20DC	-4.67	4	-2.14	0.0161	411	0.776	0.984	19597	1
PRH2	-4.67	4	-2.14	0.0161	412	0.776	0.984	19596	1
PRR20D	-4.66	4	-2.14	0.0161	413	0.776	0.984	19595	1
EXTL3	-4.66	4	-2.14	0.0162	414	0.776	0.984	19594	1
HARS1	-4.66	4	-2.14	0.0162	415	0.776	0.984	19593	1
FAM110B	-4.66	4	-2.14	0.0162	416	0.776	0.984	19592	1
KEAP1	-4.65	4	-2.13	0.0165	417	0.776	0.984	19591	1
GP9	-4.64	4	-2.13	0.0165	418	0.776	0.983	19590	1
GOLGA6L1	-4.64	4	-2.13	0.0166	419	0.776	0.983	19589	1
SEC22B	-4.64	4	-2.13	0.0166	420	0.776	0.983	19588	1
HES3	-4.64	4	-2.13	0.0166	421	0.776	0.983	19587	1
BICRA	-4.64	4	-2.13	0.0167	422	0.776	0.983	19586	1
PTGR2	-4.64	4	-2.13	0.0167	423	0.776	0.983	19585	1
TIFAB	-4.64	4	-2.13	0.0167	424	0.776	0.983	19584	1
UBE2N	-4.64	4	-2.13	0.0167	425	0.776	0.983	19583	1
ALYREF	-4.64	4	-2.13	0.0167	426	0.776	0.983	19582	1
GOLGA6L4	-4.63	4	-2.13	0.0167	427	0.776	0.983	19581	1
Non-targeting1_102325	-2.32	1	-2.13	0.0167	428	0.776	0.983	19580	1
CCNH	-4.63	4	-2.13	0.0167	429	0.776	0.983	19579	1
SNX22	-4.63	4	-2.13	0.0168	430	0.776	0.983	19578	1
PPP1R3G	-4.63	4	-2.12	0.0168	431	0.776	0.983	19577	1
SHCBP1	-4.63	4	-2.12	0.0168	432	0.776	0.983	19576	1
JARID2	-4.63	4	-2.12	0.0168	433	0.776	0.983	19575	1
INTS11	-4.63	4	-2.12	0.0169	434	0.776	0.983	19574	1
CLDN17	-4.63	4	-2.12	0.0169	435	0.776	0.983	19573	1
CHST14	-4.62	4	-2.12	0.0169	436	0.776	0.983	19572	1
MRPL27	-4.62	4	-2.12	0.017	437	0.776	0.983	19571	1
MAP4K2	-4.62	4	-2.12	0.017	438	0.776	0.983	19570	1
FOXS1	-4.62	4	-2.12	0.017	439	0.776	0.983	19569	1
CCDC6	-4.62	4	-2.12	0.0171	440	0.776	0.983	19568	1
HMGCS1	-4.61	4	-2.12	0.0172	441	0.779	0.983	19567	1
FOXI3	-4.61	4	-2.11	0.0172	442	0.779	0.983	19566	1
ZNRF2	-4.61	4	-2.11	0.0172	443	0.779	0.983	19565	1
CKS1B	-4.61	4	-2.11	0.0173	444	0.779	0.983	19564	1
ADAD1	-4.61	4	-2.11	0.0173	445	0.779	0.983	19563	1
MANEA	-4.6	4	-2.11	0.0174	446	0.779	0.983	19562	1
NAT8L	-4.6	4	-2.11	0.0174	447	0.78	0.983	19561	1
USP43	-4.6	4	-2.11	0.0175	448	0.78	0.983	19560	1
CRBN	-4.6	4	-2.11	0.0175	449	0.78	0.983	19559	1
SLC25A32	-4.6	4	-2.11	0.0176	450	0.78	0.982	19558	1
TOMM20	-4.59	4	-2.11	0.0176	451	0.78	0.982	19557	1
SNAI1	-4.59	4	-2.1	0.0177	452	0.78	0.982	19556	1
OR5AR1	-4.59	4	-2.1	0.0177	453	0.78	0.982	19555	1
ZIC1	-4.59	4	-2.1	0.0177	454	0.78	0.982	19554	1
ARHGAP20	-4.58	4	-2.1	0.0178	455	0.781	0.982	19553	1
BPIFC	-4.58	4	-2.1	0.0178	456	0.781	0.982	19552	1
SCUBE1	-4.58	4	-2.1	0.0179	457	0.781	0.982	19551	1
OR4F3	-4.58	4	-2.1	0.0179	458	0.783	0.982	19550	1
COPS2	-4.57	4	-2.1	0.0181	459	0.783	0.982	19549	1
CTSV	-4.57	4	-2.1	0.0181	460	0.783	0.982	19548	1
FKBP9	-4.57	4	-2.09	0.0181	461	0.783	0.982	19547	1
RHNO1	-4.57	4	-2.09	0.0181	462	0.783	0.982	19546	1
LSMEM1	-4.56	4	-2.09	0.0183	463	0.783	0.982	19545	1
ACER2	-4.56	4	-2.09	0.0183	464	0.783	0.982	19544	1
TRIM28	-4.56	4	-2.09	0.0183	465	0.783	0.982	19543	1
BIN3	-4.56	4	-2.09	0.0183	466	0.783	0.982	19542	1
AP4B1	-4.56	4	-2.09	0.0184	467	0.783	0.982	19541	1
PHF20L1	-4.55	4	-2.09	0.0184	468	0.783	0.982	19540	1
CCDC69	-4.55	4	-2.09	0.0185	469	0.783	0.982	19539	1
CT45A6	-4.55	4	-2.09	0.0185	470	0.783	0.982	19538	1
CARD19	-4.55	4	-2.08	0.0186	471	0.783	0.981	19537	1
RRP15	-4.55	4	-2.08	0.0186	472	0.783	0.981	19536	1
LDHB	-4.55	4	-2.08	0.0187	473	0.783	0.981	19535	1
MED12	-4.54	4	-2.08	0.0187	474	0.783	0.981	19534	1
SHROOM1	-4.54	4	-2.08	0.0187	475	0.783	0.981	19533	1
GRHPR	-4.54	4	-2.08	0.0187	476	0.783	0.981	19532	1
AMFR	-4.54	4	-2.08	0.0187	477	0.783	0.981	19531	1
OR51F1	-4.54	4	-2.08	0.0187	478	0.783	0.981	19530	1
SLC38A9	-4.54	4	-2.08	0.0188	479	0.783	0.981	19529	1
PTPN12	-4.54	4	-2.08	0.0188	480	0.783	0.981	19528	1
MYCBP2	-4.54	4	-2.08	0.0188	481	0.783	0.981	19527	1
KASH5	-4.54	4	-2.08	0.0189	482	0.784	0.981	19526	1
INTS8	-4.53	4	-2.08	0.019	483	0.784	0.981	19525	1
OR2AG1	-4.53	4	-2.08	0.019	484	0.784	0.981	19524	1
PTPA	-4.52	4	-2.07	0.0191	485	0.787	0.981	19523	1
UBE2B	-4.52	4	-2.07	0.0191	486	0.787	0.981	19522	1
WDR83OS	-4.52	4	-2.07	0.0192	487	0.787	0.981	19521	1
IGFL3	-4.52	4	-2.07	0.0192	488	0.787	0.981	19520	1
PDCD6	-4.52	4	-2.07	0.0193	489	0.787	0.981	19519	1
CRYGD	-4.52	4	-2.07	0.0193	490	0.787	0.981	19518	1
AVP	-4.52	4	-2.07	0.0193	491	0.787	0.981	19517	1
SSR2	-4.51	4	-2.07	0.0194	492	0.787	0.981	19516	1
TPGS2	-4.51	4	-2.07	0.0194	493	0.787	0.981	19515	1
CRYM	-4.51	4	-2.07	0.0194	494	0.787	0.981	19514	1
ATIC	-4.51	4	-2.06	0.0196	495	0.789	0.98	19513	1
MIF4GD	-4.51	4	-2.06	0.0196	496	0.789	0.98	19512	1
CDH4	-4.5	4	-2.06	0.0196	497	0.791	0.98	19511	1
OST4	-4.49	4	-2.06	0.0198	498	0.795	0.98	19510	1
CLDN34	-4.49	4	-2.06	0.0199	499	0.795	0.98	19509	1
LMAN1L	-4.49	4	-2.06	0.0199	500	0.795	0.98	19508	1
GYS2	-4.49	4	-2.06	0.0199	501	0.795	0.98	19507	1
OR13J1	-3.89	3	-2.05	0.02	502	0.797	0.98	19506	1
SLC9B1	-4.48	4	-2.05	0.0201	503	0.797	0.98	19505	1
DNPH1	-4.48	4	-2.05	0.0201	504	0.797	0.98	19504	1
CCDC27	-4.48	4	-2.05	0.0201	505	0.797	0.98	19503	1
DHX8	-4.48	4	-2.05	0.0202	506	0.797	0.98	19502	1
OR4C6	-4.48	4	-2.05	0.0202	507	0.797	0.98	19501	1
Non-targeting1_102544	-2.24	1	-2.05	0.0203	508	0.798	0.98	19500	1
CEACAM19	-4.47	4	-2.05	0.0203	509	0.798	0.98	19499	1
C12orf54	-4.47	4	-2.05	0.0204	510	0.799	0.98	19498	1
CRB3	-4.47	4	-2.05	0.0204	511	0.799	0.98	19497	1
BSPH1	-4.47	4	-2.04	0.0205	512	0.801	0.979	19496	1
GMPPB	-4.46	4	-2.04	0.0206	513	0.805	0.979	19495	1
MYADM	-4.46	4	-2.04	0.0207	514	0.805	0.979	19494	1
SLC25A14	-4.46	4	-2.04	0.0207	515	0.805	0.979	19493	1
DNAJC22	-4.46	4	-2.04	0.0208	516	0.805	0.979	19492	1
TRIM52	-4.45	4	-2.04	0.0208	517	0.805	0.979	19491	1
IL6ST	-4.45	4	-2.04	0.0209	518	0.807	0.979	19490	1
ARL4D	-4.44	4	-2.03	0.021	519	0.811	0.979	19489	1
MYOZ3	-4.44	4	-2.03	0.0211	520	0.811	0.979	19488	1
TBC1D2	-4.44	4	-2.03	0.0211	521	0.811	0.979	19487	1
MBL2	-4.44	4	-2.03	0.0212	522	0.812	0.979	19486	1
CASP5	-4.43	4	-2.03	0.0214	523	0.816	0.979	19485	1
PLEKHG2	-4.43	4	-2.03	0.0214	524	0.816	0.979	19484	1
ALK	-4.43	4	-2.02	0.0215	525	0.819	0.978	19483	1
RBM12	-4.42	4	-2.02	0.0216	526	0.819	0.978	19482	1
KDM5A	-4.42	4	-2.02	0.0216	527	0.819	0.978	19481	1
PAIP1	-4.42	4	-2.02	0.0217	528	0.819	0.978	19480	1
MARCHF10	-4.42	4	-2.02	0.0217	529	0.819	0.978	19479	1
LRRIQ3	-4.42	4	-2.02	0.0217	530	0.819	0.978	19478	1
DHFR2	-4.42	4	-2.02	0.0217	531	0.819	0.978	19477	1
UNC45A	-4.41	4	-2.02	0.0219	532	0.822	0.978	19476	1
DNAJB4	-4.41	4	-2.02	0.0219	533	0.822	0.978	19475	1
CBLIF	-4.41	4	-2.01	0.022	534	0.822	0.978	19474	1
TOGARAM2	-4.41	4	-2.01	0.022	535	0.822	0.978	19473	1
Non-targeting1_102432	-2.2	1	-2.01	0.022	536	0.822	0.978	19472	1
TMEM184B	-4.4	4	-2.01	0.0222	537	0.824	0.978	19471	1
ATP2B3	-4.4	4	-2.01	0.0222	538	0.824	0.978	19470	1
DMRTA2	-4.4	4	-2.01	0.0222	539	0.824	0.978	19469	1
AP4M1	-4.39	4	-2.01	0.0223	540	0.826	0.978	19468	1
NAV2	-4.39	4	-2.01	0.0224	541	0.826	0.978	19467	1
UNC93B1	-4.39	4	-2.01	0.0224	542	0.826	0.978	19466	1
SPDL1	-4.39	4	-2.01	0.0224	543	0.826	0.978	19465	1
KRTAP13-1	-4.39	4	-2.01	0.0224	544	0.826	0.978	19464	1
CARNS1	-4.39	4	-2	0.0226	545	0.827	0.977	19463	1
PPIB	-4.38	4	-2	0.0226	546	0.827	0.977	19462	1
PDE3A	-4.38	4	-2	0.0226	547	0.828	0.977	19461	1
IL13	-4.38	4	-2	0.0227	548	0.828	0.977	19460	1
IFNA16	-4.38	4	-2	0.0227	549	0.829	0.977	19459	1
GADD45G	-4.37	4	-2	0.0229	550	0.83	0.977	19458	1
PMEPA1	-4.37	4	-2	0.0229	551	0.83	0.977	19457	1
PDS5B	-4.37	4	-2	0.023	552	0.83	0.977	19456	1
SMAD6	-4.37	4	-1.99	0.0231	553	0.83	0.977	19455	1
PTPN1	-4.37	4	-1.99	0.0231	554	0.83	0.977	19454	1
FILIP1	-4.37	4	-1.99	0.0231	555	0.83	0.977	19453	1
TP53TG3	-4.37	4	-1.99	0.0231	556	0.83	0.977	19452	1
DES	-4.36	4	-1.99	0.0231	557	0.83	0.977	19451	1
MTG2	-4.36	4	-1.99	0.0232	558	0.831	0.977	19450	1
ZNF318	-4.36	4	-1.99	0.0232	559	0.832	0.977	19449	1
SYNJ1	-4.36	4	-1.99	0.0233	560	0.832	0.977	19448	1
PRMT1	-4.36	4	-1.99	0.0234	561	0.833	0.977	19447	1
RAB14	-4.35	4	-1.99	0.0234	562	0.833	0.977	19446	1
ITSN2	-4.35	4	-1.99	0.0235	563	0.833	0.977	19445	1
UNCX	-4.35	4	-1.99	0.0235	564	0.833	0.976	19444	1
ZNF441	-4.35	4	-1.98	0.0236	565	0.833	0.976	19443	1
TROAP	-4.35	4	-1.98	0.0236	566	0.833	0.976	19442	1
MBOAT2	-4.35	4	-1.98	0.0236	567	0.833	0.976	19441	1
CLIC6	-4.34	4	-1.98	0.0237	568	0.833	0.976	19440	1
MEMO1	-4.34	4	-1.98	0.0238	569	0.837	0.976	19439	1
FAM166A	-4.34	4	-1.98	0.0239	570	0.837	0.976	19438	1
TAGLN3	-4.34	4	-1.98	0.0239	571	0.837	0.976	19437	1
APOD	-4.34	4	-1.98	0.0239	572	0.837	0.976	19436	1
FOXL2NB	-4.33	4	-1.98	0.024	573	0.838	0.976	19435	1
MTERF1	-4.33	4	-1.98	0.024	574	0.838	0.976	19434	1
SFMBT2	-4.33	4	-1.97	0.0242	575	0.841	0.976	19433	1
DCAF11	-4.32	4	-1.97	0.0242	576	0.842	0.976	19432	1
LDHAL6A	-4.32	4	-1.97	0.0243	577	0.843	0.976	19431	1
SCGB1A1	-4.32	4	-1.97	0.0244	578	0.843	0.976	19430	1
LY6H	-4.32	4	-1.97	0.0245	579	0.844	0.976	19429	1
ZSCAN31	-4.31	4	-1.97	0.0245	580	0.844	0.976	19428	1
ARID3A	-4.31	4	-1.97	0.0245	581	0.844	0.975	19427	1
CHP2	-4.31	4	-1.97	0.0246	582	0.844	0.975	19426	1
LRRC74B	-4.31	4	-1.97	0.0247	583	0.847	0.975	19425	1
HNRNPCL4	-4.31	4	-1.96	0.0247	584	0.847	0.975	19424	1
H1-10	-4.3	4	-1.96	0.025	585	0.855	0.975	19423	1
GALNT15	-4.29	4	-1.96	0.0251	586	0.855	0.975	19422	1
PARD6G	-4.29	4	-1.96	0.0251	587	0.855	0.975	19421	1
ELP3	-4.29	4	-1.96	0.0252	588	0.856	0.975	19420	1
DTNB	-4.29	4	-1.96	0.0252	589	0.857	0.975	19419	1
SLC16A5	-4.29	4	-1.95	0.0253	590	0.859	0.975	19418	1
CUL3	-4.28	4	-1.95	0.0256	591	0.864	0.974	19417	1
XCL2	-4.27	4	-1.95	0.0257	592	0.864	0.974	19416	1
GRXCR1	-4.27	4	-1.95	0.0257	593	0.864	0.974	19415	1
RNASEH2A	-4.27	4	-1.95	0.0257	594	0.864	0.974	19414	1
RPIA	-4.27	4	-1.95	0.0257	595	0.864	0.974	19413	1
C17orf75	-4.27	4	-1.95	0.0257	596	0.864	0.974	19412	1
Non-targeting1_102815	-2.13	1	-1.95	0.0258	597	0.864	0.974	19411	1
UBAP1	-4.27	4	-1.95	0.0258	598	0.864	0.974	19410	1
NR1I2	-4.27	4	-1.94	0.0259	599	0.864	0.974	19409	1
Non-targeting1_102347	-2.13	1	-1.94	0.0259	600	0.864	0.974	19408	1
CDKL4	-4.26	4	-1.94	0.026	601	0.864	0.974	19407	1
KLF16	-4.26	4	-1.94	0.0262	602	0.868	0.974	19406	1
MPLKIP	-4.26	4	-1.94	0.0262	603	0.868	0.974	19405	1
PGAM4	-4.25	4	-1.94	0.0263	604	0.869	0.974	19404	1
EIF4G2	-4.25	4	-1.94	0.0263	605	0.869	0.974	19403	1
OLR1	-4.25	4	-1.94	0.0263	606	0.869	0.974	19402	1
SMC1B	-4.25	4	-1.94	0.0264	607	0.869	0.974	19401	1
TAF6	-4.25	4	-1.94	0.0265	608	0.869	0.974	19400	1
KRBA2	-4.25	4	-1.93	0.0265	609	0.869	0.973	19399	1
ACTR5	-4.24	4	-1.93	0.0266	610	0.869	0.973	19398	1
DDO	-4.24	4	-1.93	0.0267	611	0.869	0.973	19397	1
ATP5PB	-4.24	4	-1.93	0.0267	612	0.869	0.973	19396	1
OR10C1	-4.24	4	-1.93	0.0267	613	0.869	0.973	19395	1
IPO11	-4.24	4	-1.93	0.0267	614	0.869	0.973	19394	1
CHTF18	-4.23	4	-1.93	0.0269	615	0.869	0.973	19393	1
APBB2	-4.23	4	-1.93	0.027	616	0.869	0.973	19392	1
OCM2	-4.23	4	-1.93	0.027	617	0.869	0.973	19391	1
CIT	-4.23	4	-1.93	0.027	618	0.869	0.973	19390	1
PGR	-4.23	4	-1.93	0.027	619	0.869	0.973	19389	1
C1orf94	-4.23	4	-1.93	0.0271	620	0.869	0.973	19388	1
PCDHGA7	-4.23	4	-1.92	0.0271	621	0.869	0.973	19387	1
BRD8	-4.23	4	-1.92	0.0271	622	0.869	0.973	19386	1
IL23R	-4.22	4	-1.92	0.0271	623	0.869	0.973	19385	1
BMP6	-4.22	4	-1.92	0.0272	624	0.869	0.973	19384	1
SCGB1C1	-4.22	4	-1.92	0.0273	625	0.869	0.973	19383	1
CFAP90	-4.22	4	-1.92	0.0273	626	0.869	0.973	19382	1
MKLN1	-4.22	4	-1.92	0.0274	627	0.869	0.973	19381	1
MYH9	-4.22	4	-1.92	0.0274	628	0.869	0.973	19380	1
KRTAP9-4	-4.22	4	-1.92	0.0274	629	0.869	0.973	19379	1
BRIP1	-4.22	4	-1.92	0.0274	630	0.869	0.973	19378	1
BLTP1	-4.22	4	-1.92	0.0274	631	0.869	0.973	19377	1
FAAP100	-4.21	4	-1.92	0.0275	632	0.871	0.972	19376	1
SPINK14	-4.21	4	-1.92	0.0276	633	0.871	0.972	19375	1
TTC9B	-4.21	4	-1.92	0.0276	634	0.871	0.972	19374	1
SUSD1	-4.21	4	-1.92	0.0276	635	0.871	0.972	19373	1
INTS4	-4.21	4	-1.92	0.0277	636	0.871	0.972	19372	1
TEX35	-4.2	4	-1.91	0.0279	637	0.871	0.972	19371	1
PDGFB	-4.2	4	-1.91	0.0279	638	0.871	0.972	19370	1
ADCK2	-4.2	4	-1.91	0.028	639	0.871	0.972	19369	1
GNB3	-4.2	4	-1.91	0.028	640	0.871	0.972	19368	1
CTTNBP2NL	-4.2	4	-1.91	0.028	641	0.871	0.972	19367	1
KCNIP4	-4.2	4	-1.91	0.0281	642	0.871	0.972	19366	1
CD3E	-4.19	4	-1.91	0.0281	643	0.871	0.972	19365	1
HIBADH	-4.19	4	-1.91	0.0281	644	0.871	0.972	19364	1
FBXL14	-4.19	4	-1.91	0.0281	645	0.871	0.972	19363	1
GPAM	-4.19	4	-1.91	0.0281	646	0.871	0.972	19362	1
CBX5	-4.19	4	-1.91	0.0282	647	0.872	0.972	19361	1
FLT3	-4.19	4	-1.91	0.0283	648	0.873	0.972	19360	1
C4orf36	-4.19	4	-1.91	0.0284	649	0.875	0.972	19359	1
UBR2	-4.18	4	-1.9	0.0285	650	0.877	0.972	19358	1
MUC6	-4.18	4	-1.9	0.0287	651	0.879	0.971	19357	1
COPA	-4.18	4	-1.9	0.0287	652	0.879	0.971	19356	1
DIAPH3	-4.18	4	-1.9	0.0287	653	0.879	0.971	19355	1
ZNF8	-4.17	4	-1.9	0.0288	654	0.879	0.971	19354	1
VCPKMT	-4.17	4	-1.9	0.0289	655	0.879	0.971	19353	1
LYST	-4.17	4	-1.9	0.0289	656	0.879	0.971	19352	1
TLL2	-4.16	4	-1.89	0.0291	657	0.879	0.971	19351	1
KLK11	-4.16	4	-1.89	0.0291	658	0.879	0.971	19350	1
Non-targeting1_102986	-2.08	1	-1.89	0.0291	659	0.879	0.971	19349	1
Non-targeting1_102365	-2.08	1	-1.89	0.0291	660	0.879	0.971	19348	1
SPAG11B	-4.16	4	-1.89	0.0291	661	0.879	0.971	19347	1
HPS6	-4.16	4	-1.89	0.0291	662	0.879	0.971	19346	1
RPL3	-4.16	4	-1.89	0.0291	663	0.879	0.971	19345	1
LYSMD1	-4.16	4	-1.89	0.0292	664	0.879	0.971	19344	1
CLEC11A	-4.16	4	-1.89	0.0292	665	0.879	0.971	19343	1
ZNF329	-4.16	4	-1.89	0.0293	666	0.88	0.971	19342	1
SGTB	-4.15	4	-1.89	0.0294	667	0.882	0.971	19341	1
B4GALT7	-4.15	4	-1.89	0.0295	668	0.883	0.97	19340	1
OR5B2	-4.15	4	-1.89	0.0295	669	0.883	0.97	19339	1
ABCA1	-4.15	4	-1.89	0.0296	670	0.884	0.97	19338	1
NLRP4	-4.15	4	-1.89	0.0296	671	0.884	0.97	19337	1
CREM	-4.14	4	-1.88	0.0298	672	0.886	0.97	19336	1
GPR83	-4.14	4	-1.88	0.0298	673	0.886	0.97	19335	1
ATP8B3	-4.14	4	-1.88	0.0299	674	0.886	0.97	19334	1
HEATR9	-4.14	4	-1.88	0.0299	675	0.886	0.97	19333	1
HSPA12B	-4.14	4	-1.88	0.0299	676	0.886	0.97	19332	1
ATP5IF1	-4.14	4	-1.88	0.03	677	0.886	0.97	19331	1
ZFPM2	-4.13	4	-1.88	0.0301	678	0.888	0.97	19330	1
LTO1	-4.13	4	-1.88	0.0302	679	0.888	0.97	19329	1
MAPKAPK3	-4.13	4	-1.88	0.0303	680	0.888	0.97	19328	1
DAZAP1	-4.13	4	-1.88	0.0303	681	0.888	0.97	19327	1
DLGAP3	-4.13	4	-1.88	0.0304	682	0.888	0.97	19326	1
D2HGDH	-4.12	4	-1.87	0.0304	683	0.888	0.97	19325	1
ZNF280D	-4.12	4	-1.87	0.0305	684	0.888	0.97	19324	1
Non-targeting1_102844	-2.06	1	-1.87	0.0305	685	0.888	0.97	19323	1
PREB	-4.12	4	-1.87	0.0305	686	0.888	0.969	19322	1
NKAIN4	-4.12	4	-1.87	0.0305	687	0.888	0.969	19321	1
CFP	-4.12	4	-1.87	0.0306	688	0.888	0.969	19320	1
ADGRF2	-4.12	4	-1.87	0.0307	689	0.888	0.969	19319	1
PXDC1	-4.12	4	-1.87	0.0307	690	0.888	0.969	19318	1
GCDH	-4.12	4	-1.87	0.0307	691	0.888	0.969	19317	1
ZGLP1	-4.11	4	-1.87	0.0309	692	0.894	0.969	19316	1
DKK3	-4.11	4	-1.87	0.031	693	0.894	0.969	19315	1
AGAP5	-4.1	4	-1.86	0.0311	694	0.894	0.969	19314	1
COX7B	-4.1	4	-1.86	0.0312	695	0.894	0.969	19313	1
FAM187B	-4.1	4	-1.86	0.0312	696	0.894	0.969	19312	1
Non-targeting1_102710	-2.05	1	-1.86	0.0312	697	0.894	0.969	19311	1
H2AB1	-7.1	12	-1.86	0.0312	698	0.894	0.969	19310	1
ACAA2	-4.1	4	-1.86	0.0313	699	0.896	0.969	19309	1
PKDREJ	-4.1	4	-1.86	0.0314	700	0.896	0.969	19308	1
DNAI2	-4.1	4	-1.86	0.0314	701	0.896	0.969	19307	1
ECI2	-4.09	4	-1.86	0.0314	702	0.896	0.969	19306	1
YEATS2	-4.09	4	-1.86	0.0315	703	0.896	0.968	19305	1
HAS1	-4.09	4	-1.86	0.0315	704	0.896	0.968	19304	1
OTUB1	-4.09	4	-1.86	0.0317	705	0.897	0.968	19303	1
MEN1	-4.09	4	-1.86	0.0317	706	0.897	0.968	19302	1
NDRG2	-4.09	4	-1.86	0.0318	707	0.897	0.968	19301	1
AGFG1	-4.08	4	-1.86	0.0318	708	0.897	0.968	19300	1
BTAF1	-4.08	4	-1.86	0.0318	709	0.897	0.968	19299	1
INTS3	-4.08	4	-1.85	0.0318	710	0.897	0.968	19298	1
POTEJ	-4.08	4	-1.85	0.032	711	0.901	0.968	19297	1
GPIHBP1	-4.07	4	-1.85	0.0322	712	0.903	0.968	19296	1
CLCF1	-4.07	4	-1.85	0.0323	713	0.903	0.968	19295	1
HOXB8	-4.07	4	-1.85	0.0325	714	0.903	0.968	19294	1
TRIM4	-4.06	4	-1.84	0.0325	715	0.903	0.967	19293	1
RGS22	-4.06	4	-1.84	0.0326	716	0.903	0.967	19292	1
NISCH	-4.06	4	-1.84	0.0327	717	0.903	0.967	19291	1
NFRKB	-3.51	3	-1.84	0.0327	718	0.903	0.967	19290	1
PRTN3	-4.06	4	-1.84	0.0328	719	0.903	0.967	19289	1
BRD2	-4.06	4	-1.84	0.0328	720	0.903	0.967	19288	1
PLA2G4E	-4.05	4	-1.84	0.0328	721	0.903	0.967	19287	1
TRAPPC3	-3.51	3	-1.84	0.0329	722	0.903	0.967	19286	1
CHP1	-4.05	4	-1.84	0.033	723	0.903	0.967	19285	1
NDST3	-4.05	4	-1.84	0.033	724	0.903	0.967	19284	1
RAD1	-4.05	4	-1.84	0.0331	725	0.903	0.967	19283	1
MTX1	-4.05	4	-1.84	0.0331	726	0.903	0.967	19282	1
NEU2	-4.05	4	-1.84	0.0332	727	0.903	0.967	19281	1
DTHD1	-4.04	4	-1.83	0.0334	728	0.903	0.967	19280	1
NME1-NME2	-4.04	4	-1.83	0.0334	729	0.903	0.967	19279	1
GET1	-4.04	4	-1.83	0.0334	730	0.903	0.967	19278	1
FAM83A	-4.04	4	-1.83	0.0335	731	0.903	0.966	19277	1
RTCA	-4.03	4	-1.83	0.0336	732	0.903	0.966	19276	1
CARM1	-4.03	4	-1.83	0.0336	733	0.903	0.966	19275	1
PDYN	-4.03	4	-1.83	0.0336	734	0.903	0.966	19274	1
SERINC3	-4.03	4	-1.83	0.0337	735	0.903	0.966	19273	1
RSPH10B2	-4.03	4	-1.83	0.0339	736	0.903	0.966	19272	1
TMEM108	-4.03	4	-1.83	0.0339	737	0.903	0.966	19271	1
NFE2L1	-4.03	4	-1.83	0.0339	738	0.903	0.966	19270	1
UBL5	-4.02	4	-1.82	0.034	739	0.903	0.966	19269	1
ANK2	-4.02	4	-1.82	0.0341	740	0.903	0.966	19268	1
ATP2A2	-4.02	4	-1.82	0.0341	741	0.903	0.966	19267	1
PDE3B	-4.02	4	-1.82	0.0341	742	0.903	0.966	19266	1
NXPH3	-4.02	4	-1.82	0.0342	743	0.903	0.966	19265	1
SMTNL1	-4.02	4	-1.82	0.0342	744	0.903	0.966	19264	1
PRPF39	-4.02	4	-1.82	0.0342	745	0.903	0.966	19263	1
GCNT3	-4.01	4	-1.82	0.0343	746	0.903	0.966	19262	1
ZNF425	-4.01	4	-1.82	0.0344	747	0.903	0.966	19261	1
SMURF1	-4.01	4	-1.82	0.0346	748	0.903	0.965	19260	1
SPACA3	-4.01	4	-1.82	0.0346	749	0.903	0.965	19259	1
SPRR2F	-4.01	4	-1.82	0.0347	750	0.903	0.965	19258	1
NPEPPS	-4	4	-1.82	0.0347	751	0.903	0.965	19257	1
PTPN3	-4	4	-1.81	0.0348	752	0.903	0.965	19256	1
ASB6	-4	4	-1.81	0.0348	753	0.903	0.965	19255	1
RPL12	-4	4	-1.81	0.0349	754	0.903	0.965	19254	1
GFOD2	-4	4	-1.81	0.0349	755	0.903	0.965	19253	1
DUSP14	-4	4	-1.81	0.0349	756	0.903	0.965	19252	1
MOCOS	-4	4	-1.81	0.0349	757	0.903	0.965	19251	1
GPR150	-4	4	-1.81	0.035	758	0.903	0.965	19250	1
CAPRIN1	-3.99	4	-1.81	0.0351	759	0.903	0.965	19249	1
ATL3	-3.99	4	-1.81	0.0351	760	0.903	0.965	19248	1
PGM2	-3.99	4	-1.81	0.0351	761	0.903	0.965	19247	1
SETD9	-3.99	4	-1.81	0.0351	762	0.903	0.965	19246	1
RFX4	-3.99	4	-1.81	0.0352	763	0.903	0.965	19245	1
LYRM9	-3.99	4	-1.81	0.0353	764	0.903	0.965	19244	1
ANXA8L1	-3.99	4	-1.81	0.0353	765	0.903	0.965	19243	1
CCDC13	-3.99	4	-1.81	0.0353	766	0.903	0.965	19242	1
LMTK3	-3.99	4	-1.81	0.0353	767	0.903	0.965	19241	1
SRPRB	-3.99	4	-1.81	0.0353	768	0.903	0.965	19240	1
MMP16	-3.99	4	-1.81	0.0354	769	0.903	0.965	19239	1
TNC	-3.99	4	-1.81	0.0354	770	0.903	0.965	19238	1
KCNJ8	-3.98	4	-1.81	0.0355	771	0.903	0.965	19237	1
RTN4RL1	-3.98	4	-1.81	0.0355	772	0.903	0.964	19236	1
SLC27A4	-3.98	4	-1.8	0.0356	773	0.903	0.964	19235	1
C11orf91	-3.98	4	-1.8	0.0356	774	0.903	0.964	19234	1
SIPA1L3	-3.98	4	-1.8	0.0356	775	0.903	0.964	19233	1
B3GNT9	-3.98	4	-1.8	0.0357	776	0.903	0.964	19232	1
B4GALT2	-3.98	4	-1.8	0.0358	777	0.903	0.964	19231	1
CLDN14	-3.98	4	-1.8	0.0358	778	0.903	0.964	19230	1
ZNF234	-3.97	4	-1.8	0.0358	779	0.903	0.964	19229	1
MSLN	-3.97	4	-1.8	0.0359	780	0.903	0.964	19228	1
SPATA31A6	-3.97	4	-1.8	0.0359	781	0.903	0.964	19227	1
LRRIQ1	-3.97	4	-1.8	0.036	782	0.903	0.964	19226	1
exo_Non-targeting_3321	-3.97	4	-1.8	0.036	783	0.903	0.964	19225	1
F12	-3.97	4	-1.8	0.036	784	0.903	0.964	19224	1
MRPS26	-3.97	4	-1.8	0.0361	785	0.903	0.964	19223	1
PRR19	-3.97	4	-1.8	0.0362	786	0.903	0.964	19222	1
CNTN5	-3.97	4	-1.8	0.0362	787	0.903	0.964	19221	1
H3C4	-3.97	4	-1.8	0.0362	788	0.903	0.964	19220	1
KRTAP20-3	-3.96	4	-1.8	0.0362	789	0.903	0.964	19219	1
MCIDAS	-3.96	4	-1.8	0.0362	790	0.903	0.964	19218	1
Non-targeting1_102550	-1.98	1	-1.8	0.0362	791	0.903	0.964	19217	1
SPTLC2	-3.96	4	-1.8	0.0363	792	0.903	0.964	19216	1
TRAK1	-3.96	4	-1.8	0.0363	793	0.903	0.964	19215	1
PHKG2	-3.96	4	-1.79	0.0363	794	0.903	0.964	19214	1
NBEA	-3.96	4	-1.79	0.0364	795	0.903	0.964	19213	1
FABP1	-3.96	4	-1.79	0.0364	796	0.903	0.964	19212	1
RTEL1	-3.96	4	-1.79	0.0364	797	0.903	0.964	19211	1
GEMIN5	-3.96	4	-1.79	0.0364	798	0.903	0.964	19210	1
VCY	-3.96	4	-1.79	0.0364	799	0.903	0.964	19209	1
PLXNB1	-3.96	4	-1.79	0.0365	800	0.903	0.964	19208	1
GOLGA8R	-3.96	4	-1.79	0.0365	801	0.903	0.963	19207	1
ZNF705G	-3.96	4	-1.79	0.0366	802	0.903	0.963	19206	1
NMRK2	-3.96	4	-1.79	0.0366	803	0.903	0.963	19205	1
AMER2	-3.95	4	-1.79	0.0366	804	0.903	0.963	19204	1
NME7	-3.95	4	-1.79	0.0367	805	0.903	0.963	19203	1
CKAP2L	-3.95	4	-1.79	0.0367	806	0.903	0.963	19202	1
SCGB1D2	-3.95	4	-1.79	0.0369	807	0.903	0.963	19201	1
LRRC3	-3.94	4	-1.79	0.037	808	0.903	0.963	19200	1
MSL3	-3.94	4	-1.79	0.037	809	0.903	0.963	19199	1
MARCHF9	-3.94	4	-1.79	0.037	810	0.903	0.963	19198	1
LOXL2	-3.94	4	-1.79	0.0371	811	0.903	0.963	19197	1
C3orf38	-3.94	4	-1.79	0.0371	812	0.903	0.963	19196	1
AP1B1	-3.94	4	-1.79	0.0371	813	0.903	0.963	19195	1
PHF1	-3.94	4	-1.79	0.0371	814	0.903	0.963	19194	1
ASCL4	-3.94	4	-1.79	0.0371	815	0.903	0.963	19193	1
DEFB130A	-5.57	8	-1.78	0.0371	816	0.903	0.963	19192	1
ZAR1L	-3.94	4	-1.78	0.0372	817	0.903	0.963	19191	1
NGF	-3.94	4	-1.78	0.0372	818	0.903	0.963	19190	1
PASK	-3.94	4	-1.78	0.0372	819	0.903	0.963	19189	1
FAM171A2	-3.94	4	-1.78	0.0372	820	0.903	0.963	19188	1
PLA2G12B	-3.94	4	-1.78	0.0373	821	0.903	0.963	19187	1
TSPAN11	-3.94	4	-1.78	0.0373	822	0.903	0.963	19186	1
CIART	-3.94	4	-1.78	0.0373	823	0.903	0.963	19185	1
ZNF385A	-3.94	4	-1.78	0.0374	824	0.903	0.963	19184	1
ADAMTS1	-3.94	4	-1.78	0.0374	825	0.903	0.963	19183	1
SLC25A4	-3.94	4	-1.78	0.0374	826	0.903	0.963	19182	1
NUTM2A	-3.94	4	-1.78	0.0374	827	0.903	0.963	19181	1
GCH1	-3.93	4	-1.78	0.0374	828	0.903	0.963	19180	1
ZG16B	-3.93	4	-1.78	0.0375	829	0.903	0.962	19179	1
SHLD1	-3.93	4	-1.78	0.0376	830	0.903	0.962	19178	1
SREK1	-3.93	4	-1.78	0.0376	831	0.903	0.962	19177	1
ATP5MC1	-3.93	4	-1.78	0.0377	832	0.903	0.962	19176	1
CTU1	-3.93	4	-1.78	0.0377	833	0.903	0.962	19175	1
FGD3	-3.93	4	-1.78	0.0378	834	0.903	0.962	19174	1
TMEM210	-3.93	4	-1.78	0.0378	835	0.903	0.962	19173	1
SNU13	-3.93	4	-1.78	0.0378	836	0.903	0.962	19172	1
BPI	-3.93	4	-1.78	0.0378	837	0.903	0.962	19171	1
PAX9	-3.93	4	-1.78	0.0378	838	0.903	0.962	19170	1
DMAC2L	-3.92	4	-1.77	0.038	839	0.905	0.962	19169	1
APBB3	-3.92	4	-1.77	0.038	840	0.905	0.962	19168	1
ZBTB24	-3.92	4	-1.77	0.0381	841	0.905	0.962	19167	1
ZNF699	-3.92	4	-1.77	0.0381	842	0.905	0.962	19166	1
BLOC1S6	-3.92	4	-1.77	0.0381	843	0.905	0.962	19165	1
DPH3	-3.92	4	-1.77	0.0382	844	0.905	0.962	19164	1
MBOAT4	-3.91	4	-1.77	0.0382	845	0.905	0.962	19163	1
ITGA3	-3.91	4	-1.77	0.0385	846	0.909	0.962	19162	1
ST8SIA1	-3.91	4	-1.77	0.0385	847	0.909	0.962	19161	1
ETV3L	-3.91	4	-1.77	0.0386	848	0.91	0.961	19160	1
KLHL1	-3.91	4	-1.77	0.0386	849	0.91	0.961	19159	1
SYNJ2	-3.9	4	-1.77	0.0387	850	0.91	0.961	19158	1
LRRFIP1	-3.9	4	-1.77	0.0387	851	0.91	0.961	19157	1
FIBIN	-3.9	4	-1.76	0.0388	852	0.91	0.961	19156	1
GH2	-3.9	4	-1.76	0.0389	853	0.91	0.961	19155	1
PRF1	-3.9	4	-1.76	0.0389	854	0.91	0.961	19154	1
RPUSD1	-3.9	4	-1.76	0.0389	855	0.91	0.961	19153	1
SPATA31D3	-3.89	4	-1.76	0.0391	856	0.91	0.961	19152	1
KCNK12	-3.89	4	-1.76	0.0391	857	0.91	0.961	19151	1
KDM3B	-3.89	4	-1.76	0.0391	858	0.91	0.961	19150	1
SDCBP2	-3.89	4	-1.76	0.0391	859	0.91	0.961	19149	1
PSMB3	-3.89	4	-1.76	0.0391	860	0.91	0.961	19148	1
EVI2B	-3.89	4	-1.76	0.0392	861	0.91	0.961	19147	1
DXO	-3.89	4	-1.76	0.0392	862	0.91	0.961	19146	1
LPGAT1	-3.89	4	-1.76	0.0393	863	0.91	0.961	19145	1
CNTNAP3	-3.89	4	-1.76	0.0393	864	0.91	0.961	19144	1
IZUMO1R	-3.89	4	-1.76	0.0394	865	0.91	0.961	19143	1
NHLH2	-3.89	4	-1.76	0.0394	866	0.91	0.961	19142	1
PGBD1	-3.89	4	-1.76	0.0394	867	0.91	0.961	19141	1
EIF1AY	-3.88	4	-1.76	0.0395	868	0.911	0.96	19140	1
DLX4	-3.88	4	-1.75	0.0397	869	0.915	0.96	19139	1
C11orf71	-3.88	4	-1.75	0.0399	870	0.915	0.96	19138	1
DRGX	-3.87	4	-1.75	0.0399	871	0.915	0.96	19137	1
CUL4B	-3.87	4	-1.75	0.0399	872	0.915	0.96	19136	1
DNTT	-3.87	4	-1.75	0.04	873	0.915	0.96	19135	1
ZNF335	-3.87	4	-1.75	0.04	874	0.915	0.96	19134	1
CSF3	-3.87	4	-1.75	0.0401	875	0.915	0.96	19133	1
NFXL1	-3.87	4	-1.75	0.0402	876	0.915	0.96	19132	1
PQBP1	-3.87	4	-1.75	0.0402	877	0.915	0.96	19131	1
KDM6A	-3.87	4	-1.75	0.0403	878	0.915	0.96	19130	1
MRPS28	-3.87	4	-1.75	0.0403	879	0.915	0.96	19129	1
TTLL11	-3.87	4	-1.75	0.0403	880	0.915	0.96	19128	1
VSTM5	-3.86	4	-1.75	0.0403	881	0.915	0.96	19127	1
Non-targeting1_102376	-1.93	1	-1.75	0.0404	882	0.915	0.96	19126	1
NARS2	-3.86	4	-1.75	0.0404	883	0.915	0.96	19125	1
CENPV	-3.86	4	-1.74	0.0406	884	0.915	0.959	19124	1
POU4F1	-3.86	4	-1.74	0.0406	885	0.915	0.959	19123	1
NELL1	-3.86	4	-1.74	0.0406	886	0.915	0.959	19122	1
TTBK1	-3.86	4	-1.74	0.0406	887	0.915	0.959	19121	1
SPATA31A3	-3.86	4	-1.74	0.0407	888	0.915	0.959	19120	1
MAP6	-3.86	4	-1.74	0.0407	889	0.915	0.959	19119	1
CRTAM	-3.85	4	-1.74	0.0408	890	0.915	0.959	19118	1
MAPK1	-3.85	4	-1.74	0.041	891	0.915	0.959	19117	1
TBL1XR1	-3.85	4	-1.74	0.041	892	0.915	0.959	19116	1
TRABD2B	-3.85	4	-1.74	0.0411	893	0.915	0.959	19115	1
CCDC47	-3.85	4	-1.74	0.0411	894	0.915	0.959	19114	1
INO80C	-3.84	4	-1.74	0.0412	895	0.915	0.959	19113	1
SPIRE2	-3.84	4	-1.74	0.0413	896	0.915	0.959	19112	1
PCM1	-3.84	4	-1.74	0.0413	897	0.915	0.959	19111	1
LMLN	-3.84	4	-1.73	0.0415	898	0.915	0.959	19110	1
Non-targeting1_102069	-1.92	1	-1.73	0.0416	899	0.915	0.958	19109	1
BRMS1	-3.32	3	-1.73	0.0416	900	0.915	0.958	19108	1
TMC4	-3.84	4	-1.73	0.0416	901	0.915	0.958	19107	1
ZNF280A	-3.83	4	-1.73	0.0416	902	0.915	0.958	19106	1
GPR88	-3.83	4	-1.73	0.0417	903	0.915	0.958	19105	1
TUBG2	-3.83	4	-1.73	0.0417	904	0.915	0.958	19104	1
ZMAT5	-3.83	4	-1.73	0.0418	905	0.915	0.958	19103	1
C1orf146	-3.83	4	-1.73	0.0419	906	0.915	0.958	19102	1
REXO4	-3.83	4	-1.73	0.0419	907	0.915	0.958	19101	1
POLN	-3.83	4	-1.73	0.0419	908	0.915	0.958	19100	1
MOCS3	-3.83	4	-1.73	0.0419	909	0.915	0.958	19099	1
EEF2KMT	-3.83	4	-1.73	0.042	910	0.915	0.958	19098	1
ORAI3	-3.83	4	-1.73	0.042	911	0.915	0.958	19097	1
SOD2	-3.83	4	-1.73	0.0421	912	0.915	0.958	19096	1
BLOC1S5	-3.82	4	-1.73	0.0421	913	0.915	0.958	19095	1
RIGI	-3.31	3	-1.73	0.0421	914	0.915	0.958	19094	1
JUN	-3.82	4	-1.73	0.0421	915	0.915	0.958	19093	1
FMNL3	-3.82	4	-1.73	0.0421	916	0.915	0.958	19092	1
MBD3L4	-3.82	4	-1.73	0.0423	917	0.915	0.958	19091	1
RNPC3	-3.82	4	-1.72	0.0423	918	0.915	0.958	19090	1
C1orf122	-3.82	4	-1.72	0.0423	919	0.915	0.958	19089	1
FAM221B	-3.82	4	-1.72	0.0423	920	0.915	0.958	19088	1
FBXL9P	-3.81	4	-1.72	0.0425	921	0.915	0.957	19087	1
FCRL4	-3.81	4	-1.72	0.0425	922	0.915	0.957	19086	1
RAD21	-3.81	4	-1.72	0.0426	923	0.915	0.957	19085	1
ADGRE5	-3.81	4	-1.72	0.0426	924	0.915	0.957	19084	1
KCNQ5	-3.81	4	-1.72	0.0427	925	0.915	0.957	19083	1
NANP	-3.81	4	-1.72	0.0427	926	0.915	0.957	19082	1
FAM216A	-3.81	4	-1.72	0.0428	927	0.915	0.957	19081	1
MAT1A	-3.81	4	-1.72	0.0428	928	0.915	0.957	19080	1
RPL22L1	-3.81	4	-1.72	0.0428	929	0.915	0.957	19079	1
ANKDD1B	-3.81	4	-1.72	0.0428	930	0.915	0.957	19078	1
RBPJ	-3.81	4	-1.72	0.0429	931	0.915	0.957	19077	1
MFSD2A	-3.81	4	-1.72	0.0429	932	0.915	0.957	19076	1
SCP2D1	-3.81	4	-1.72	0.0429	933	0.915	0.957	19075	1
MFSD8	-3.81	4	-1.72	0.0429	934	0.915	0.957	19074	1
RAD52	-3.81	4	-1.72	0.0429	935	0.915	0.957	19073	1
TRAT1	-3.8	4	-1.72	0.043	936	0.915	0.957	19072	1
ZGPAT	-3.8	4	-1.72	0.043	937	0.915	0.957	19071	1
HGH1	-3.8	4	-1.72	0.043	938	0.915	0.957	19070	1
RABEPK	-3.8	4	-1.72	0.043	939	0.915	0.957	19069	1
ALKBH6	-3.8	4	-1.72	0.0432	940	0.915	0.957	19068	1
GZMB	-3.8	4	-1.71	0.0432	941	0.915	0.957	19067	1
SLC5A11	-3.8	4	-1.71	0.0433	942	0.915	0.957	19066	1
WDR53	-3.8	4	-1.71	0.0434	943	0.915	0.957	19065	1
C17orf107	-3.79	4	-1.71	0.0434	944	0.915	0.957	19064	1
HSFX1	-3.79	4	-1.71	0.0434	945	0.915	0.957	19063	1
MKNK1	-3.79	4	-1.71	0.0435	946	0.915	0.957	19062	1
Non-targeting1_102801	-1.9	1	-1.71	0.0436	947	0.915	0.956	19061	1
CLTCL1	-3.79	4	-1.71	0.0436	948	0.915	0.956	19060	1
GLIPR1L2	-3.79	4	-1.71	0.0437	949	0.915	0.956	19059	1
POMZP3	-3.79	4	-1.71	0.0437	950	0.915	0.956	19058	1
COL26A1	-3.79	4	-1.71	0.0438	951	0.915	0.956	19057	1
TMEM63A	-3.79	4	-1.71	0.0438	952	0.915	0.956	19056	1
SLC44A1	-3.78	4	-1.71	0.044	953	0.915	0.956	19055	1
C10orf67	-3.78	4	-1.71	0.044	954	0.915	0.956	19054	1
AIMP2	-3.78	4	-1.7	0.0441	955	0.915	0.956	19053	1
ERCC1	-5.34	8	-1.7	0.0441	956	0.915	0.956	19052	1
CHORDC1	-3.78	4	-1.7	0.0441	957	0.915	0.956	19051	1
GPX4	-3.78	4	-1.7	0.0442	958	0.915	0.956	19050	1
STT3B	-3.78	4	-1.7	0.0442	959	0.915	0.956	19049	1
NPR2	-3.78	4	-1.7	0.0443	960	0.915	0.956	19048	1
RASSF8	-3.77	4	-1.7	0.0443	961	0.915	0.956	19047	1
CNKSR3	-3.77	4	-1.7	0.0444	962	0.915	0.956	19046	1
RCHY1	-3.77	4	-1.7	0.0444	963	0.915	0.956	19045	1
POFUT1	-3.77	4	-1.7	0.0444	964	0.915	0.956	19044	1
MAPRE3	-3.77	4	-1.7	0.0444	965	0.915	0.956	19043	1
SSTR2	-3.77	4	-1.7	0.0444	966	0.915	0.956	19042	1
C1GALT1	-3.77	4	-1.7	0.0444	967	0.915	0.956	19041	1
LNPEP	-3.77	4	-1.7	0.0445	968	0.915	0.955	19040	1
Non-targeting1_102039	-1.89	1	-1.7	0.0445	969	0.915	0.955	19039	1
PAX5	-3.77	4	-1.7	0.0446	970	0.915	0.955	19038	1
MFAP4	-3.77	4	-1.7	0.0446	971	0.915	0.955	19037	1
INO80B	-3.77	4	-1.7	0.0447	972	0.915	0.955	19036	1
UQCRHL	-3.77	4	-1.7	0.0447	973	0.915	0.955	19035	1
CLN6	-3.77	4	-1.7	0.0447	974	0.915	0.955	19034	1
PPP2R2A	-3.77	4	-1.7	0.0447	975	0.915	0.955	19033	1
NCOA6	-3.77	4	-1.7	0.0448	976	0.915	0.955	19032	1
ECSCR	-3.76	4	-1.7	0.0448	977	0.915	0.955	19031	1
MRLN	-3.76	4	-1.7	0.0448	978	0.915	0.955	19030	1
FBXL2	-3.76	4	-1.7	0.0449	979	0.915	0.955	19029	1
SVBP	-3.76	4	-1.7	0.0449	980	0.915	0.955	19028	1
ZBTB4	-3.76	4	-1.7	0.0449	981	0.915	0.955	19027	1
CFAP100	-3.76	4	-1.7	0.0449	982	0.915	0.955	19026	1
OR1D5	-3.76	4	-1.7	0.045	983	0.915	0.955	19025	1
FN1	-3.76	4	-1.69	0.0451	984	0.916	0.955	19024	1
MATCAP2	-3.76	4	-1.69	0.0451	985	0.916	0.955	19023	1
PPM1D	-3.75	4	-1.69	0.0454	986	0.92	0.955	19022	1
CFAP20	-3.75	4	-1.69	0.0454	987	0.92	0.955	19021	1
SCN5A	-3.75	4	-1.69	0.0455	988	0.92	0.955	19020	1
PHF20	-3.75	4	-1.69	0.0455	989	0.92	0.954	19019	1
NCOA5	-3.75	4	-1.69	0.0455	990	0.92	0.954	19018	1
GTF2A1L	-3.75	4	-1.69	0.0457	991	0.921	0.954	19017	1
CES2	-3.75	4	-1.69	0.0457	992	0.921	0.954	19016	1
NRG4	-3.75	4	-1.69	0.0457	993	0.921	0.954	19015	1
CCDC61	-3.74	4	-1.69	0.0458	994	0.922	0.954	19014	1
CSTF3	-3.74	4	-1.69	0.0459	995	0.922	0.954	19013	1
NUP62	-3.74	4	-1.69	0.0459	996	0.922	0.954	19012	1
ASS1	-3.74	4	-1.69	0.046	997	0.922	0.954	19011	1
MRPL33	-3.74	4	-1.68	0.046	998	0.923	0.954	19010	1
FHL1	-3.74	4	-1.68	0.0462	999	0.924	0.954	19009	1
TMEM273	-3.73	4	-1.68	0.0462	1000	0.924	0.954	19008	1
RGS17	-3.73	4	-1.68	0.0463	1001	0.925	0.954	19007	1
TASOR	-3.73	4	-1.68	0.0464	1002	0.925	0.954	19006	1
CARHSP1	-3.73	4	-1.68	0.0464	1003	0.925	0.954	19005	1
PLEK2	-3.73	4	-1.68	0.0465	1004	0.925	0.954	19004	1
RRM1	-3.73	4	-1.68	0.0466	1005	0.925	0.953	19003	1
exo_Non-targeting_5311	-3.73	4	-1.68	0.0466	1006	0.925	0.953	19002	1
C9orf163	-3.73	4	-1.68	0.0466	1007	0.925	0.953	19001	1
IST1	-3.73	4	-1.68	0.0466	1008	0.925	0.953	19000	1
KCNQ1	-3.72	4	-1.68	0.0468	1009	0.927	0.953	18999	1
OLIG1	-3.72	4	-1.67	0.0471	1010	0.931	0.953	18998	1
Non-targeting1_102720	-1.86	1	-1.67	0.0471	1011	0.931	0.953	18997	1
ATAD1	-3.71	4	-1.67	0.0472	1012	0.931	0.953	18996	1
CFC1	-3.71	4	-1.67	0.0472	1013	0.931	0.953	18995	1
PHOSPHO2	-3.71	4	-1.67	0.0472	1014	0.931	0.953	18994	1
CUX2	-3.71	4	-1.67	0.0472	1015	0.931	0.953	18993	1
DDT	-3.71	4	-1.67	0.0474	1016	0.931	0.953	18992	1
DOP1B	-3.71	4	-1.67	0.0474	1017	0.931	0.953	18991	1
UNC119B	-3.71	4	-1.67	0.0475	1018	0.931	0.953	18990	1
ZNF536	-3.71	4	-1.67	0.0475	1019	0.931	0.953	18989	1
NODAL	-3.71	4	-1.67	0.0476	1020	0.931	0.952	18988	1
NFU1	-3.71	4	-1.67	0.0476	1021	0.931	0.952	18987	1
NMNAT3	-3.7	4	-1.67	0.0477	1022	0.931	0.952	18986	1
GNG10	-3.7	4	-1.67	0.0479	1023	0.931	0.952	18985	1
CIRBP	-3.7	4	-1.67	0.0479	1024	0.931	0.952	18984	1
DIP2A	-3.7	4	-1.67	0.0479	1025	0.931	0.952	18983	1
TBCCD1	-3.7	4	-1.66	0.048	1026	0.931	0.952	18982	1
TIAL1	-3.7	4	-1.66	0.048	1027	0.931	0.952	18981	1
SERPINB13	-3.7	4	-1.66	0.048	1028	0.931	0.952	18980	1
CEP164	-3.7	4	-1.66	0.0481	1029	0.931	0.952	18979	1
BAG5	-3.7	4	-1.66	0.0481	1030	0.931	0.952	18978	1
LHFPL5	-3.69	4	-1.66	0.0481	1031	0.931	0.952	18977	1
NCKIPSD	-3.69	4	-1.66	0.0482	1032	0.931	0.952	18976	1
PPM1E	-3.69	4	-1.66	0.0482	1033	0.931	0.952	18975	1
SLC33A1	-3.69	4	-1.66	0.0483	1034	0.931	0.952	18974	1
KY	-3.69	4	-1.66	0.0483	1035	0.931	0.952	18973	1
B4GALT5	-3.69	4	-1.66	0.0483	1036	0.931	0.952	18972	1
CABP4	-3.69	4	-1.66	0.0483	1037	0.931	0.952	18971	1
RAB5IF	-5.22	8	-1.66	0.0484	1038	0.931	0.952	18970	1
HSPA1L	-3.69	4	-1.66	0.0485	1039	0.931	0.952	18969	1
OXT	-3.69	4	-1.66	0.0485	1040	0.931	0.952	18968	1
PIWIL2	-3.69	4	-1.66	0.0485	1041	0.931	0.951	18967	1
PNMA8B	-3.69	4	-1.66	0.0486	1042	0.931	0.951	18966	1
CASQ2	-3.69	4	-1.66	0.0486	1043	0.931	0.951	18965	1
NCS1	-3.68	4	-1.66	0.0487	1044	0.931	0.951	18964	1
VEGFB	-3.68	4	-1.66	0.0487	1045	0.931	0.951	18963	1
CPNE6	-3.68	4	-1.66	0.0487	1046	0.931	0.951	18962	1
CLEC4E	-3.68	4	-1.66	0.0488	1047	0.932	0.951	18961	1
NUDCD2	-3.68	4	-1.66	0.0488	1048	0.932	0.951	18960	1
TEPSIN	-3.68	4	-1.66	0.0489	1049	0.932	0.951	18959	1
GALK1	-3.67	4	-1.65	0.0491	1050	0.933	0.951	18958	1
XYLT2	-3.67	4	-1.65	0.0491	1051	0.933	0.951	18957	1
TRIM14	-3.67	4	-1.65	0.0492	1052	0.933	0.951	18956	1
SOX18	-3.67	4	-1.65	0.0492	1053	0.933	0.951	18955	1
FAM210A	-3.67	4	-1.65	0.0492	1054	0.933	0.951	18954	1
FAM47C	-3.67	4	-1.65	0.0493	1055	0.933	0.951	18953	1
C7orf33	-3.67	4	-1.65	0.0494	1056	0.933	0.951	18952	1
DDIAS	-3.67	4	-1.65	0.0494	1057	0.933	0.951	18951	1
CT45A9	-3.67	4	-1.65	0.0495	1058	0.933	0.951	18950	1
COX6C	-3.67	4	-1.65	0.0495	1059	0.933	0.951	18949	1
P2RY6	-3.67	4	-1.65	0.0495	1060	0.933	0.951	18948	1
FAM86B1	-5.19	8	-1.65	0.0495	1061	0.933	0.95	18947	1
TNFRSF10D	-3.67	4	-1.65	0.0496	1062	0.933	0.95	18946	1
ZCCHC9	-3.67	4	-1.65	0.0496	1063	0.933	0.95	18945	1
CYREN	-3.66	4	-1.65	0.0497	1064	0.933	0.95	18944	1
PLAC8L1	-3.66	4	-1.65	0.0499	1065	0.933	0.95	18943	1
KRT12	-3.66	4	-1.65	0.0499	1066	0.933	0.95	18942	1
SPDYE6	-3.66	4	-1.65	0.0499	1067	0.933	0.95	18941	1
TMEM198	-3.66	4	-1.64	0.05	1068	0.933	0.95	18940	1
PCDHB8	-3.66	4	-1.64	0.05	1069	0.933	0.95	18939	1
ASXL1	-3.66	4	-1.64	0.05	1070	0.933	0.95	18938	1
PSMA8	-3.66	4	-1.64	0.05	1071	0.933	0.95	18937	1
FAT3	-3.65	4	-1.64	0.0502	1072	0.933	0.95	18936	1
FREM2	-3.65	4	-1.64	0.0503	1073	0.933	0.95	18935	1
AK4	-3.65	4	-1.64	0.0504	1074	0.933	0.95	18934	1
TVP23C	-3.65	4	-1.64	0.0504	1075	0.933	0.95	18933	1
MARK2	-3.65	4	-1.64	0.0505	1076	0.933	0.949	18932	1
XPC	-3.65	4	-1.64	0.0506	1077	0.933	0.949	18931	1
CHST12	-3.65	4	-1.64	0.0506	1078	0.933	0.949	18930	1
AKR1A1	-3.65	4	-1.64	0.0506	1079	0.933	0.949	18929	1
CSDE1	-3.65	4	-1.64	0.0506	1080	0.933	0.949	18928	1
NDUFA4	-3.65	4	-1.64	0.0507	1081	0.933	0.949	18927	1
NMUR2	-3.64	4	-1.64	0.0507	1082	0.933	0.949	18926	1
HCN2	-3.64	4	-1.64	0.0508	1083	0.933	0.949	18925	1
DPP3	-3.64	4	-1.64	0.0508	1084	0.933	0.949	18924	1
CHD4	-3.64	4	-1.64	0.0508	1085	0.933	0.949	18923	1
POLE2	-3.64	4	-1.64	0.0508	1086	0.933	0.949	18922	1
NPS	-3.64	4	-1.64	0.051	1087	0.933	0.949	18921	1
SHISAL1	-3.64	4	-1.64	0.051	1088	0.933	0.949	18920	1
STK11	-3.64	4	-1.63	0.051	1089	0.933	0.949	18919	1
KCNT1	-3.64	4	-1.63	0.0511	1090	0.933	0.949	18918	1
CASP10	-3.64	4	-1.63	0.0511	1091	0.933	0.949	18917	1
GPR171	-3.64	4	-1.63	0.0511	1092	0.933	0.949	18916	1
ZDHHC21	-3.64	4	-1.63	0.0512	1093	0.933	0.949	18915	1
PEX1	-3.63	4	-1.63	0.0512	1094	0.933	0.949	18914	1
BRD3	-3.63	4	-1.63	0.0512	1095	0.933	0.949	18913	1
ASH1L	-3.63	4	-1.63	0.0512	1096	0.933	0.949	18912	1
DHRS4	-3.63	4	-1.63	0.0514	1097	0.933	0.949	18911	1
ODF3B	-3.63	4	-1.63	0.0515	1098	0.933	0.949	18910	1
ADIPOR1	-3.63	4	-1.63	0.0515	1099	0.933	0.949	18909	1
MAPK8IP1	-3.63	4	-1.63	0.0516	1100	0.933	0.948	18908	1
TRAF6	-3.63	4	-1.63	0.0517	1101	0.933	0.948	18907	1
ANO3	-3.62	4	-1.63	0.0517	1102	0.933	0.948	18906	1
SAP30	-3.62	4	-1.63	0.0518	1103	0.933	0.948	18905	1
ZNF41	-3.62	4	-1.63	0.0518	1104	0.933	0.948	18904	1
IGHMBP2	-3.62	4	-1.63	0.0519	1105	0.933	0.948	18903	1
NADK2	-3.62	4	-1.63	0.0519	1106	0.933	0.948	18902	1
SDR39U1	-3.62	4	-1.63	0.0519	1107	0.933	0.948	18901	1
RPP38	-3.62	4	-1.63	0.0519	1108	0.933	0.948	18900	1
KLHL34	-3.62	4	-1.63	0.052	1109	0.933	0.948	18899	1
PGGT1B	-3.62	4	-1.62	0.0522	1110	0.933	0.948	18898	1
FERMT1	-3.62	4	-1.62	0.0522	1111	0.933	0.948	18897	1
H4C7	-3.62	4	-1.62	0.0522	1112	0.933	0.948	18896	1
UBTF	-3.62	4	-1.62	0.0522	1113	0.933	0.948	18895	1
LAT	-3.61	4	-1.62	0.0522	1114	0.933	0.948	18894	1
SLC4A8	-3.61	4	-1.62	0.0522	1115	0.933	0.948	18893	1
GRHL3	-3.61	4	-1.62	0.0523	1116	0.933	0.948	18892	1
SESN2	-3.61	4	-1.62	0.0524	1117	0.933	0.948	18891	1
PPP1R1A	-3.61	4	-1.62	0.0524	1118	0.933	0.948	18890	1
NELFA	-3.61	4	-1.62	0.0524	1119	0.933	0.948	18889	1
RAB44	-3.61	4	-1.62	0.0524	1120	0.933	0.948	18888	1
CABP5	-3.61	4	-1.62	0.0526	1121	0.933	0.947	18887	1
RWDD3	-3.61	4	-1.62	0.0526	1122	0.933	0.947	18886	1
TIGAR	-3.61	4	-1.62	0.0527	1123	0.933	0.947	18885	1
LOC730183	-3.61	4	-1.62	0.0527	1124	0.933	0.947	18884	1
TOE1	-3.61	4	-1.62	0.0527	1125	0.933	0.947	18883	1
THEMIS2	-3.6	4	-1.62	0.0528	1126	0.933	0.947	18882	1
TIMM23	-3.6	4	-1.62	0.0528	1127	0.933	0.947	18881	1
OSTF1	-3.6	4	-1.62	0.0529	1128	0.933	0.947	18880	1
PPDPF	-3.6	4	-1.62	0.0529	1129	0.933	0.947	18879	1
TMSB4X	-3.6	4	-1.62	0.0529	1130	0.933	0.947	18878	1
SAP30BP	-3.6	4	-1.62	0.0529	1131	0.933	0.947	18877	1
TIMM50	-3.6	4	-1.62	0.053	1132	0.933	0.947	18876	1
PCCB	-3.6	4	-1.62	0.053	1133	0.933	0.947	18875	1
HSD11B1L	-3.6	4	-1.62	0.0531	1134	0.933	0.947	18874	1
TUBA3D	-3.6	4	-1.62	0.0531	1135	0.933	0.947	18873	1
ANKS3	-3.6	4	-1.62	0.0531	1136	0.933	0.947	18872	1
ARHGAP40	-3.6	4	-1.61	0.0532	1137	0.933	0.947	18871	1
SPEM2	-3.6	4	-1.61	0.0532	1138	0.933	0.947	18870	1
MYOD1	-3.6	4	-1.61	0.0532	1139	0.933	0.947	18869	1
PAG1	-3.6	4	-1.61	0.0533	1140	0.933	0.947	18868	1
GGA2	-3.59	4	-1.61	0.0533	1141	0.933	0.947	18867	1
PITPNM3	-3.59	4	-1.61	0.0533	1142	0.933	0.947	18866	1
C2orf16	-3.59	4	-1.61	0.0534	1143	0.933	0.947	18865	1
TRMT11	-3.59	4	-1.61	0.0534	1144	0.933	0.947	18864	1
KCNJ2	-3.59	4	-1.61	0.0535	1145	0.933	0.947	18863	1
FUS	-3.59	4	-1.61	0.0535	1146	0.933	0.947	18862	1
KLHL38	-3.59	4	-1.61	0.0536	1147	0.933	0.946	18861	1
KIF2C	-3.59	4	-1.61	0.0536	1148	0.933	0.946	18860	1
BLM	-3.59	4	-1.61	0.0537	1149	0.933	0.946	18859	1
FNBP4	-3.59	4	-1.61	0.0537	1150	0.933	0.946	18858	1
ANKEF1	-3.59	4	-1.61	0.0538	1151	0.933	0.946	18857	1
ARSI	-3.59	4	-1.61	0.0538	1152	0.933	0.946	18856	1
SPAG7	-3.58	4	-1.61	0.0538	1153	0.933	0.946	18855	1
APOL6	-3.58	4	-1.61	0.0539	1154	0.933	0.946	18854	1
TEKTIP1	-3.58	4	-1.61	0.0539	1155	0.933	0.946	18853	1
CCDC182	-3.58	4	-1.61	0.054	1156	0.933	0.946	18852	1
CROCC	-3.58	4	-1.61	0.054	1157	0.933	0.946	18851	1
SLC25A41	-3.58	4	-1.61	0.054	1158	0.933	0.946	18850	1
SLF1	-3.58	4	-1.61	0.0541	1159	0.933	0.946	18849	1
CIP2A	-3.58	4	-1.61	0.0541	1160	0.933	0.946	18848	1
ISOC2	-3.57	4	-1.6	0.0544	1161	0.937	0.946	18847	1
NADSYN1	-3.57	4	-1.6	0.0545	1162	0.939	0.945	18846	1
RNASE10	-3.57	4	-1.6	0.0547	1163	0.94	0.945	18845	1
ANKRD17	-3.57	4	-1.6	0.0547	1164	0.94	0.945	18844	1
S100A7A	-3.57	4	-1.6	0.0548	1165	0.94	0.945	18843	1
C5orf47	-3.57	4	-1.6	0.0548	1166	0.94	0.945	18842	1
VPS51	-3.57	4	-1.6	0.0549	1167	0.94	0.945	18841	1
KXD1	-2.52	2	-1.6	0.0549	1168	0.94	0.945	18840	1
PEX5L	-3.56	4	-1.6	0.0549	1169	0.94	0.945	18839	1
NLGN4X	-3.56	4	-1.6	0.0551	1170	0.941	0.945	18838	1
ZNF586	-3.56	4	-1.6	0.0551	1171	0.941	0.945	18837	1
CFLAR	-3.56	4	-1.6	0.0551	1172	0.941	0.945	18836	1
GTF2B	-3.56	4	-1.6	0.0551	1173	0.941	0.945	18835	1
CTAG1B	-3.55	4	-1.59	0.0555	1174	0.944	0.945	18834	1
OR2B3	-3.55	4	-1.59	0.0555	1175	0.944	0.945	18833	1
DPP4	-3.55	4	-1.59	0.0556	1176	0.944	0.944	18832	1
SLC35A4	-3.55	4	-1.59	0.0556	1177	0.944	0.944	18831	1
OSGIN2	-3.55	4	-1.59	0.0556	1178	0.944	0.944	18830	1
SMIM2	-3.55	4	-1.59	0.0556	1179	0.944	0.944	18829	1
OR9Q2	-3.55	4	-1.59	0.0559	1180	0.947	0.944	18828	1
CHST6	-3.55	4	-1.59	0.0559	1181	0.947	0.944	18827	1
ATRIP	-3.55	4	-1.59	0.056	1182	0.947	0.944	18826	1
RAD50	-3.54	4	-1.59	0.056	1183	0.947	0.944	18825	1
KIRREL1	-3.54	4	-1.59	0.0561	1184	0.948	0.944	18824	1
KRTAP19-4	-3.54	4	-1.59	0.0561	1185	0.948	0.944	18823	1
FGFBP1	-3.54	4	-1.59	0.0564	1186	0.95	0.944	18822	1
ATG4C	-3.54	4	-1.59	0.0565	1187	0.95	0.944	18821	1
HTRA1	-3.54	4	-1.58	0.0565	1188	0.95	0.943	18820	1
PRKRIP1	-3.53	4	-1.58	0.0566	1189	0.95	0.943	18819	1
TEX19	-3.53	4	-1.58	0.0566	1190	0.95	0.943	18818	1
GALNT12	-3.53	4	-1.58	0.0566	1191	0.95	0.943	18817	1
Non-targeting1_102217	-1.77	1	-1.58	0.0567	1192	0.95	0.943	18816	1
PCDHGA11	-3.53	4	-1.58	0.0567	1193	0.95	0.943	18815	1
RGPD1	-3.53	4	-1.58	0.0567	1194	0.95	0.943	18814	1
TYROBP	-3.53	4	-1.58	0.057	1195	0.952	0.943	18813	1
NWD2	-3.53	4	-1.58	0.057	1196	0.952	0.943	18812	1
KRT19	-3.53	4	-1.58	0.0571	1197	0.952	0.943	18811	1
PRKAA2	-3.53	4	-1.58	0.0571	1198	0.952	0.943	18810	1
MAPK1IP1L	-3.53	4	-1.58	0.0571	1199	0.952	0.943	18809	1
NID1	-3.53	4	-1.58	0.0571	1200	0.952	0.943	18808	1
FBXO25	-3.52	4	-1.58	0.0572	1201	0.953	0.943	18807	1
DDX5	-3.52	4	-1.58	0.0573	1202	0.953	0.943	18806	1
CTDP1	-3.52	4	-1.58	0.0573	1203	0.953	0.943	18805	1
CLDN6	-3.52	4	-1.58	0.0574	1204	0.953	0.943	18804	1
PDCD2L	-3.52	4	-1.58	0.0574	1205	0.953	0.943	18803	1
FOXD4L3	-3.05	3	-1.58	0.0575	1206	0.953	0.942	18802	1
TBC1D3L	-3.52	4	-1.58	0.0575	1207	0.953	0.942	18801	1
PTK6	-3.52	4	-1.58	0.0576	1208	0.953	0.942	18800	1
TPCN2	-3.51	4	-1.57	0.0578	1209	0.954	0.942	18799	1
CT47A7	-3.51	4	-1.57	0.0578	1210	0.954	0.942	18798	1
C12orf57	-3.51	4	-1.57	0.0579	1211	0.954	0.942	18797	1
CLDN12	-3.51	4	-1.57	0.0579	1212	0.954	0.942	18796	1
PRKACG	-3.51	4	-1.57	0.0579	1213	0.954	0.942	18795	1
ADGRE3	-3.51	4	-1.57	0.0581	1214	0.954	0.942	18794	1
IQSEC2	-3.51	4	-1.57	0.0581	1215	0.954	0.942	18793	1
TANC2	-3.51	4	-1.57	0.0581	1216	0.954	0.942	18792	1
SSX2B	-3.51	4	-1.57	0.0582	1217	0.954	0.942	18791	1
NFKBIE	-3.51	4	-1.57	0.0582	1218	0.954	0.942	18790	1
PLEKHB1	-3.51	4	-1.57	0.0582	1219	0.954	0.942	18789	1
MYO5B	-3.5	4	-1.57	0.0583	1220	0.954	0.942	18788	1
HOXA2	-3.5	4	-1.57	0.0583	1221	0.954	0.942	18787	1
LFNG	-3.5	4	-1.57	0.0583	1222	0.954	0.942	18786	1
IL24	-3.5	4	-1.57	0.0584	1223	0.954	0.942	18785	1
SEMA6D	-3.5	4	-1.57	0.0584	1224	0.954	0.942	18784	1
TM4SF5	-3.5	4	-1.57	0.0584	1225	0.954	0.942	18783	1
DPM3	-3.5	4	-1.57	0.0584	1226	0.954	0.942	18782	1
FARP1	-3.5	4	-1.57	0.0585	1227	0.954	0.942	18781	1
GOLGA6L9	-3.5	4	-1.57	0.0586	1228	0.955	0.941	18780	1
C1orf167	-3.5	4	-1.57	0.0587	1229	0.955	0.941	18779	1
ATRAID	-3.5	4	-1.57	0.0588	1230	0.955	0.941	18778	1
CD320	-3.49	4	-1.56	0.0589	1231	0.955	0.941	18777	1
GFI1	-3.49	4	-1.56	0.059	1232	0.955	0.941	18776	1
ARRDC4	-3.49	4	-1.56	0.059	1233	0.955	0.941	18775	1
FBXO11	-3.49	4	-1.56	0.059	1234	0.955	0.941	18774	1
CRYL1	-3.49	4	-1.56	0.0591	1235	0.955	0.941	18773	1
LEP	-3.49	4	-1.56	0.0592	1236	0.955	0.941	18772	1
QRFPR	-3.49	4	-1.56	0.0592	1237	0.955	0.941	18771	1
CSNK1G1	-3.49	4	-1.56	0.0593	1238	0.955	0.941	18770	1
C1orf159	-3.49	4	-1.56	0.0594	1239	0.955	0.941	18769	1
IVNS1ABP	-3.48	4	-1.56	0.0595	1240	0.955	0.941	18768	1
FAM50B	-3.48	4	-1.56	0.0596	1241	0.955	0.94	18767	1
EXD3	-3.48	4	-1.56	0.0596	1242	0.955	0.94	18766	1
Non-targeting1_102267	-1.74	1	-1.56	0.0596	1243	0.955	0.94	18765	1
HSPB3	-3.48	4	-1.56	0.0597	1244	0.955	0.94	18764	1
ZNF528	-3.48	4	-1.56	0.0597	1245	0.955	0.94	18763	1
COA5	-3.48	4	-1.56	0.0597	1246	0.955	0.94	18762	1
PAIP2B	-3.48	4	-1.56	0.0597	1247	0.955	0.94	18761	1
PSMD3	-3.48	4	-1.56	0.0597	1248	0.955	0.94	18760	1
MPDZ	-3.48	4	-1.56	0.0598	1249	0.955	0.94	18759	1
HINT2	-3.48	4	-1.56	0.0598	1250	0.955	0.94	18758	1
CCDC70	-3.48	4	-1.56	0.06	1251	0.955	0.94	18757	1
ADM	-3.48	4	-1.56	0.06	1252	0.955	0.94	18756	1
TMEM276	-3.48	4	-1.55	0.06	1253	0.955	0.94	18755	1
INSYN2B	-3.47	4	-1.55	0.06	1254	0.955	0.94	18754	1
FAM174C	-3.47	4	-1.55	0.06	1255	0.955	0.94	18753	1
INCENP	-3.47	4	-1.55	0.06	1256	0.955	0.94	18752	1
HYKK	-3.47	4	-1.55	0.0601	1257	0.955	0.94	18751	1
UTP4	-3.47	4	-1.55	0.0601	1258	0.955	0.94	18750	1
PML	-3.47	4	-1.55	0.0602	1259	0.956	0.94	18749	1
NSMCE2	-3.47	4	-1.55	0.0602	1260	0.956	0.94	18748	1
LEMD1	-3.47	4	-1.55	0.0603	1261	0.957	0.94	18747	1
MTA2	-3.47	4	-1.55	0.0604	1262	0.957	0.94	18746	1
OR10A3	-3.47	4	-1.55	0.0605	1263	0.957	0.94	18745	1
C20orf144	-3.47	4	-1.55	0.0605	1264	0.957	0.94	18744	1
ROCK1	-3.46	4	-1.55	0.0607	1265	0.957	0.939	18743	1
PDCD7	-3.46	4	-1.55	0.0607	1266	0.957	0.939	18742	1
ZBTB16	-3.46	4	-1.55	0.0607	1267	0.957	0.939	18741	1
TMEM125	-3.46	4	-1.55	0.0607	1268	0.957	0.939	18740	1
ERAS	-3.46	4	-1.55	0.0608	1269	0.957	0.939	18739	1
UTP18	-3.46	4	-1.55	0.0609	1270	0.957	0.939	18738	1
VASN	-3.46	4	-1.55	0.0609	1271	0.957	0.939	18737	1
EIF4A2	-3.46	4	-1.55	0.0609	1272	0.957	0.939	18736	1
HES2	-3.46	4	-1.55	0.0609	1273	0.957	0.939	18735	1
NAP1L4	-3.46	4	-1.55	0.0609	1274	0.957	0.939	18734	1
TEX50	-3.46	4	-1.55	0.061	1275	0.957	0.939	18733	1
SAMD4A	-3.46	4	-1.55	0.061	1276	0.957	0.939	18732	1
SAMSN1	-4.89	8	-1.55	0.0611	1277	0.958	0.939	18731	1
LDLRAD1	-3.45	4	-1.54	0.0612	1278	0.958	0.939	18730	1
RMND5A	-3.45	4	-1.54	0.0612	1279	0.958	0.939	18729	1
IL2RG	-3.45	4	-1.54	0.0616	1280	0.961	0.938	18728	1
CPM	-3.45	4	-1.54	0.0617	1281	0.961	0.938	18727	1
PRDM7	-3.45	4	-1.54	0.0617	1282	0.961	0.938	18726	1
SEMA6A	-3.45	4	-1.54	0.0617	1283	0.961	0.938	18725	1
CUL4A	-3.45	4	-1.54	0.0618	1284	0.961	0.938	18724	1
PES1	-3.45	4	-1.54	0.0618	1285	0.961	0.938	18723	1
NACAD	-3.45	4	-1.54	0.0618	1286	0.961	0.938	18722	1
ZNF613	-3.44	4	-1.54	0.0619	1287	0.961	0.938	18721	1
XAGE5	-3.44	4	-1.54	0.062	1288	0.961	0.938	18720	1
HSD3B2	-3.44	4	-1.54	0.062	1289	0.961	0.938	18719	1
GPAT3	-3.44	4	-1.54	0.0622	1290	0.961	0.938	18718	1
AMN1	-3.44	4	-1.54	0.0622	1291	0.961	0.938	18717	1
EXOSC2	-3.44	4	-1.54	0.0622	1292	0.961	0.938	18716	1
OR10G7	-3.44	4	-1.54	0.0622	1293	0.961	0.938	18715	1
SSH2	-3.44	4	-1.54	0.0622	1294	0.961	0.938	18714	1
PIBF1	-3.44	4	-1.54	0.0623	1295	0.961	0.938	18713	1
HERC6	-3.44	4	-1.54	0.0623	1296	0.961	0.938	18712	1
SDK2	-3.44	4	-1.54	0.0623	1297	0.961	0.938	18711	1
SESN3	-3.44	4	-1.54	0.0624	1298	0.961	0.938	18710	1
HCAR1	-3.43	4	-1.53	0.0624	1299	0.961	0.938	18709	1
FGD2	-3.43	4	-1.53	0.0625	1300	0.961	0.938	18708	1
PLA2G2A	-3.43	4	-1.53	0.0626	1301	0.961	0.937	18707	1
SAA2-SAA4	-3.43	4	-1.53	0.0626	1302	0.961	0.937	18706	1
EIF4EBP2	-3.43	4	-1.53	0.0626	1303	0.961	0.937	18705	1
RNF2	-3.43	4	-1.53	0.0627	1304	0.962	0.937	18704	1
PLD3	-3.43	4	-1.53	0.0628	1305	0.962	0.937	18703	1
CCL3	-3.43	4	-1.53	0.0628	1306	0.962	0.937	18702	1
NUTM2B	-3.43	4	-1.53	0.0628	1307	0.962	0.937	18701	1
GOLGA8B	-3.43	4	-1.53	0.0629	1308	0.962	0.937	18700	1
APOBEC3C	-3.42	4	-1.53	0.063	1309	0.963	0.937	18699	1
ZNF211	-3.42	4	-1.53	0.0631	1310	0.963	0.937	18698	1
PGAP4	-3.42	4	-1.53	0.0633	1311	0.963	0.937	18697	1
HMBS	-3.42	4	-1.53	0.0633	1312	0.963	0.937	18696	1
SPIN2A	-3.42	4	-1.53	0.0634	1313	0.963	0.937	18695	1
ITGAX	-3.42	4	-1.53	0.0634	1314	0.963	0.937	18694	1
TNFSF18	-3.42	4	-1.53	0.0634	1315	0.963	0.937	18693	1
SPAG6	-3.42	4	-1.53	0.0634	1316	0.963	0.937	18692	1
EPS15	-3.42	4	-1.53	0.0636	1317	0.963	0.936	18691	1
NPAS4	-3.42	4	-1.53	0.0636	1318	0.963	0.936	18690	1
GSX2	-3.41	4	-1.52	0.0637	1319	0.963	0.936	18689	1
KIR2DL4	-3.41	4	-1.52	0.0637	1320	0.963	0.936	18688	1
CELA3B	-3.41	4	-1.52	0.0638	1321	0.963	0.936	18687	1
RBBP8NL	-3.41	4	-1.52	0.0639	1322	0.963	0.936	18686	1
EIF2B3	-3.41	4	-1.52	0.0639	1323	0.963	0.936	18685	1
NLRP8	-3.41	4	-1.52	0.064	1324	0.963	0.936	18684	1
SULT1C2	-3.41	4	-1.52	0.0641	1325	0.963	0.936	18683	1
TUBB3	-3.41	4	-1.52	0.0641	1326	0.963	0.936	18682	1
WFDC6	-3.41	4	-1.52	0.0642	1327	0.963	0.936	18681	1
ADGRF3	-3.4	4	-1.52	0.0643	1328	0.963	0.936	18680	1
ADH7	-3.4	4	-1.52	0.0643	1329	0.963	0.936	18679	1
CYP20A1	-3.4	4	-1.52	0.0643	1330	0.963	0.936	18678	1
CT47A6	-3.4	4	-1.52	0.0644	1331	0.963	0.936	18677	1
ZNF343	-3.4	4	-1.52	0.0644	1332	0.963	0.936	18676	1
ATR	-3.4	4	-1.52	0.0645	1333	0.963	0.935	18675	1
GLT8D1	-3.4	4	-1.52	0.0645	1334	0.963	0.935	18674	1
ARCN1	-3.4	4	-1.52	0.0645	1335	0.963	0.935	18673	1
CAAP1	-3.4	4	-1.52	0.0646	1336	0.963	0.935	18672	1
HOXB9	-3.4	4	-1.52	0.0646	1337	0.963	0.935	18671	1
PCDHGC5	-3.4	4	-1.52	0.0646	1338	0.963	0.935	18670	1
SLCO6A1	-3.4	4	-1.52	0.0646	1339	0.963	0.935	18669	1
RANBP3L	-3.4	4	-1.52	0.0647	1340	0.963	0.935	18668	1
NFATC4	-3.4	4	-1.52	0.0647	1341	0.963	0.935	18667	1
RNF183	-3.4	4	-1.52	0.0648	1342	0.963	0.935	18666	1
CSGALNACT2	-3.4	4	-1.52	0.0648	1343	0.963	0.935	18665	1
DCT	-3.4	4	-1.52	0.0648	1344	0.963	0.935	18664	1
ARPP21	-3.4	4	-1.52	0.0648	1345	0.963	0.935	18663	1
PRB1	-3.4	4	-1.52	0.0648	1346	0.963	0.935	18662	1
ARC	-3.39	4	-1.52	0.0649	1347	0.963	0.935	18661	1
GPRIN2	-3.39	4	-1.51	0.0649	1348	0.964	0.935	18660	1
TUBA1A	-3.39	4	-1.51	0.0651	1349	0.965	0.935	18659	1
SMS	-3.39	4	-1.51	0.0651	1350	0.965	0.935	18658	1
AURKA	-2.94	3	-1.51	0.0652	1351	0.965	0.935	18657	1
NEUROD1	-3.39	4	-1.51	0.0652	1352	0.965	0.935	18656	1
SERAC1	-3.39	4	-1.51	0.0653	1353	0.965	0.935	18655	1
HSP90AA1	-2.93	3	-1.51	0.0654	1354	0.965	0.935	18654	1
TOX4	-3.39	4	-1.51	0.0654	1355	0.965	0.935	18653	1
FAM177B	-3.39	4	-1.51	0.0654	1356	0.965	0.935	18652	1
UGT3A1	-3.38	4	-1.51	0.0656	1357	0.968	0.934	18651	1
DIAPH1	-3.38	4	-1.51	0.0657	1358	0.968	0.934	18650	1
SOAT1	-3.38	4	-1.51	0.0658	1359	0.969	0.934	18649	1
CDC42EP5	-3.38	4	-1.51	0.0659	1360	0.969	0.934	18648	1
EIF4H	-3.38	4	-1.51	0.066	1361	0.971	0.934	18647	1
PRXL2B	-3.37	4	-1.5	0.0662	1362	0.971	0.934	18646	1
IZUMO1	-3.37	4	-1.5	0.0662	1363	0.971	0.934	18645	1
NFAT5	-3.37	4	-1.5	0.0662	1364	0.971	0.934	18644	1
CTCF	-3.37	4	-1.5	0.0663	1365	0.971	0.934	18643	1
RAD54L	-3.37	4	-1.5	0.0663	1366	0.971	0.934	18642	1
PDE1C	-3.37	4	-1.5	0.0664	1367	0.972	0.934	18641	1
OR2B11	-3.37	4	-1.5	0.0665	1368	0.972	0.934	18640	1
GEN1	-2.92	3	-1.5	0.0665	1369	0.972	0.934	18639	1
TIMM44	-2.92	3	-1.5	0.0665	1370	0.972	0.933	18638	1
PPP1R12B	-3.36	4	-1.5	0.0667	1371	0.973	0.933	18637	1
ARIH2OS	-3.36	4	-1.5	0.0668	1372	0.973	0.933	18636	1
COMMD4	-3.36	4	-1.5	0.0669	1373	0.973	0.933	18635	1
IL11RA	-3.36	4	-1.5	0.067	1374	0.973	0.933	18634	1
GAD2	-3.36	4	-1.5	0.067	1375	0.973	0.933	18633	1
ZNF559-ZNF177	-3.36	4	-1.5	0.067	1376	0.973	0.933	18632	1
DKKL1	-3.36	4	-1.5	0.067	1377	0.973	0.933	18631	1
MBTD1	-3.36	4	-1.5	0.067	1378	0.973	0.933	18630	1
GPR6	-3.36	4	-1.5	0.0672	1379	0.974	0.933	18629	1
LPAR5	-3.36	4	-1.5	0.0673	1380	0.974	0.933	18628	1
HHLA1	-3.36	4	-1.5	0.0673	1381	0.974	0.933	18627	1
HAMP	-3.36	4	-1.5	0.0673	1382	0.975	0.933	18626	1
HCST	-3.35	4	-1.5	0.0674	1383	0.975	0.933	18625	1
PSMD13	-3.35	4	-1.49	0.0675	1384	0.976	0.932	18624	1
CHMP5	-3.35	4	-1.49	0.0677	1385	0.977	0.932	18623	1
CELSR2	-3.35	4	-1.49	0.0677	1386	0.977	0.932	18622	1
ANKRD10	-3.35	4	-1.49	0.0678	1387	0.977	0.932	18621	1
PTPRZ1	-3.35	4	-1.49	0.0678	1388	0.977	0.932	18620	1
KCTD4	-3.35	4	-1.49	0.0679	1389	0.978	0.932	18619	1
MPO	-3.35	4	-1.49	0.0679	1390	0.978	0.932	18618	1
R3HDML	-3.34	4	-1.49	0.0682	1391	0.979	0.932	18617	1
PRSS22	-3.34	4	-1.49	0.0682	1392	0.979	0.932	18616	1
GOLGA1	-3.34	4	-1.49	0.0683	1393	0.979	0.932	18615	1
Non-targeting1_102602	-1.67	1	-1.49	0.0685	1394	0.979	0.932	18614	1
RPL9	-3.34	4	-1.49	0.0685	1395	0.979	0.932	18613	1
XPO5	-3.34	4	-1.49	0.0685	1396	0.979	0.932	18612	1
TARM1	-3.34	4	-1.49	0.0685	1397	0.979	0.931	18611	1
ACSF3	-3.34	4	-1.49	0.0686	1398	0.979	0.931	18610	1
ATP6V1D	-3.34	4	-1.49	0.0686	1399	0.979	0.931	18609	1
KCTD12	-3.33	4	-1.49	0.0687	1400	0.979	0.931	18608	1
C19orf73	-3.33	4	-1.48	0.0688	1401	0.979	0.931	18607	1
DGLUCY	-3.33	4	-1.48	0.0688	1402	0.979	0.931	18606	1
FOXI2	-3.33	4	-1.48	0.0688	1403	0.979	0.931	18605	1
LATS1	-3.33	4	-1.48	0.0689	1404	0.979	0.931	18604	1
P4HA2	-3.33	4	-1.48	0.069	1405	0.979	0.931	18603	1
HTR3D	-3.33	4	-1.48	0.069	1406	0.979	0.931	18602	1
CTDNEP1	-3.33	4	-1.48	0.069	1407	0.979	0.931	18601	1
ANTXRL	-3.33	4	-1.48	0.069	1408	0.979	0.931	18600	1
GABARAP	-3.33	4	-1.48	0.0691	1409	0.979	0.931	18599	1
CPA3	-3.33	4	-1.48	0.0691	1410	0.979	0.931	18598	1
HAUS7	-3.33	4	-1.48	0.0692	1411	0.979	0.931	18597	1
EOGT	-3.33	4	-1.48	0.0692	1412	0.979	0.931	18596	1
LYPD3	-3.33	4	-1.48	0.0692	1413	0.979	0.931	18595	1
FNDC10	-3.33	4	-1.48	0.0693	1414	0.979	0.931	18594	1
MRPL23	-3.32	4	-1.48	0.0693	1415	0.979	0.931	18593	1
MDC1	-3.32	4	-1.48	0.0694	1416	0.979	0.931	18592	1
FAM131B	-3.32	4	-1.48	0.0695	1417	0.979	0.931	18591	1
RTL8A	-3.32	4	-1.48	0.0695	1418	0.979	0.931	18590	1
GRIK1	-3.32	4	-1.48	0.0695	1419	0.979	0.931	18589	1
PLEKHS1	-3.32	4	-1.48	0.0695	1420	0.979	0.93	18588	1
FUZ	-3.32	4	-1.48	0.0696	1421	0.979	0.93	18587	1
SPATA31A7	-3.32	4	-1.48	0.0697	1422	0.979	0.93	18586	1
SUGP1	-3.32	4	-1.48	0.0697	1423	0.979	0.93	18585	1
OR5H1	-3.32	4	-1.48	0.0697	1424	0.979	0.93	18584	1
PHF13	-3.32	4	-1.48	0.0698	1425	0.979	0.93	18583	1
C8orf74	-3.32	4	-1.48	0.0698	1426	0.979	0.93	18582	1
CHTF8	-3.32	4	-1.48	0.0698	1427	0.979	0.93	18581	1
SNX32	-3.32	4	-1.48	0.0699	1428	0.979	0.93	18580	1
PPP4R3A	-3.31	4	-1.48	0.07	1429	0.979	0.93	18579	1
ZNF670	-3.31	4	-1.48	0.0701	1430	0.979	0.93	18578	1
Non-targeting1_102798	-1.66	1	-1.47	0.0701	1431	0.979	0.93	18577	1
ZBTB40	-3.31	4	-1.47	0.0701	1432	0.979	0.93	18576	1
exo_Non-targeting_3420	-3.31	4	-1.47	0.0702	1433	0.979	0.93	18575	1
CGB1	-4.68	8	-1.47	0.0702	1434	0.979	0.93	18574	1
SNX6	-3.31	4	-1.47	0.0703	1435	0.979	0.93	18573	1
TYRO3	-3.31	4	-1.47	0.0703	1436	0.979	0.93	18572	1
OGG1	-3.31	4	-1.47	0.0704	1437	0.979	0.93	18571	1
TVP23B	-3.31	4	-1.47	0.0704	1438	0.979	0.93	18570	1
SSX4	-3.31	4	-1.47	0.0704	1439	0.979	0.93	18569	1
LRRC71	-3.31	4	-1.47	0.0705	1440	0.979	0.93	18568	1
APAF1	-3.31	4	-1.47	0.0706	1441	0.979	0.929	18567	1
POLR2J2	-3.3	4	-1.47	0.0707	1442	0.979	0.929	18566	1
AAR2	-3.3	4	-1.47	0.0708	1443	0.979	0.929	18565	1
DEF6	-3.3	4	-1.47	0.0708	1444	0.979	0.929	18564	1
GSK3A	-3.3	4	-1.47	0.0708	1445	0.979	0.929	18563	1
SESTD1	-3.3	4	-1.47	0.0708	1446	0.979	0.929	18562	1
SLCO1C1	-3.3	4	-1.47	0.0708	1447	0.979	0.929	18561	1
TGIF2LX	-3.3	4	-1.47	0.0709	1448	0.979	0.929	18560	1
RTKN	-3.3	4	-1.47	0.0709	1449	0.979	0.929	18559	1
Non-targeting1_102894	-1.65	1	-1.47	0.071	1450	0.979	0.929	18558	1
YTHDF2	-3.3	4	-1.47	0.071	1451	0.979	0.929	18557	1
LRRC36	-3.3	4	-1.47	0.071	1452	0.979	0.929	18556	1
FAT2	-3.3	4	-1.47	0.0711	1453	0.979	0.929	18555	1
MTHFD2	-3.3	4	-1.47	0.0711	1454	0.979	0.929	18554	1
PIK3CD	-3.3	4	-1.47	0.0712	1455	0.979	0.929	18553	1
FAM181A	-3.3	4	-1.47	0.0713	1456	0.979	0.929	18552	1
CDH8	-3.3	4	-1.47	0.0713	1457	0.979	0.929	18551	1
CAMSAP3	-3.29	4	-1.47	0.0714	1458	0.979	0.929	18550	1
DNAJA1	-3.29	4	-1.46	0.0715	1459	0.979	0.928	18549	1
TTYH1	-3.29	4	-1.46	0.0715	1460	0.979	0.928	18548	1
CYSLTR2	-3.29	4	-1.46	0.0716	1461	0.979	0.928	18547	1
BOP1	-3.29	4	-1.46	0.0716	1462	0.979	0.928	18546	1
MAF	-3.29	4	-1.46	0.0716	1463	0.979	0.928	18545	1
SNTB2	-3.29	4	-1.46	0.0717	1464	0.979	0.928	18544	1
PRPF38A	-3.29	4	-1.46	0.0718	1465	0.979	0.928	18543	1
TM9SF3	-3.29	4	-1.46	0.0718	1466	0.979	0.928	18542	1
GGA3	-3.29	4	-1.46	0.0718	1467	0.979	0.928	18541	1
LEAP2	-3.29	4	-1.46	0.0718	1468	0.979	0.928	18540	1
MMP17	-3.29	4	-1.46	0.0719	1469	0.979	0.928	18539	1
BET1L	-3.29	4	-1.46	0.0719	1470	0.979	0.928	18538	1
FGF6	-3.29	4	-1.46	0.0719	1471	0.979	0.928	18537	1
DDX4	-3.28	4	-1.46	0.072	1472	0.979	0.928	18536	1
TRMT112	-3.28	4	-1.46	0.0721	1473	0.979	0.928	18535	1
USP17L8	-3.28	4	-1.46	0.0722	1474	0.979	0.928	18534	1
PLCB4	-3.28	4	-1.46	0.0722	1475	0.979	0.928	18533	1
VIP	-3.28	4	-1.46	0.0722	1476	0.979	0.928	18532	1
ATOH1	-3.28	4	-1.46	0.0724	1477	0.98	0.928	18531	1
CCDC191	-3.28	4	-1.46	0.0725	1478	0.98	0.928	18530	1
IFNLR1	-3.28	4	-1.46	0.0725	1479	0.98	0.927	18529	1
PCDHGB1	-3.27	4	-1.46	0.0728	1480	0.98	0.927	18528	1
CHRNB1	-3.27	4	-1.46	0.0728	1481	0.98	0.927	18527	1
SLC25A33	-3.27	4	-1.45	0.0731	1482	0.98	0.927	18526	1
NUDC	-3.27	4	-1.45	0.0731	1483	0.98	0.927	18525	1
NAIP	-3.27	4	-1.45	0.0731	1484	0.98	0.927	18524	1
ATP2A3	-3.27	4	-1.45	0.0732	1485	0.98	0.927	18523	1
EIF2AK4	-3.27	4	-1.45	0.0732	1486	0.98	0.927	18522	1
FAM157A	-3.27	4	-1.45	0.0732	1487	0.98	0.927	18521	1
NRAS	-3.27	4	-1.45	0.0733	1488	0.98	0.927	18520	1
ACSM1	-3.27	4	-1.45	0.0733	1489	0.98	0.927	18519	1
C2orf83	-3.27	4	-1.45	0.0733	1490	0.98	0.927	18518	1
CYP1B1	-3.27	4	-1.45	0.0733	1491	0.98	0.927	18517	1
TMEM128	-3.26	4	-1.45	0.0735	1492	0.98	0.927	18516	1
NFIA	-3.26	4	-1.45	0.0735	1493	0.98	0.926	18515	1
TMPRSS6	-3.26	4	-1.45	0.0736	1494	0.98	0.926	18514	1
SNX16	-3.26	4	-1.45	0.0737	1495	0.98	0.926	18513	1
PRDX1	-3.26	4	-1.45	0.0737	1496	0.98	0.926	18512	1
MYO1G	-3.26	4	-1.45	0.0737	1497	0.98	0.926	18511	1
DCTN1	-3.26	4	-1.45	0.0738	1498	0.98	0.926	18510	1
GTPBP4	-3.26	4	-1.45	0.0738	1499	0.98	0.926	18509	1
APOL1	-3.26	4	-1.45	0.0739	1500	0.98	0.926	18508	1
USP37	-3.26	4	-1.45	0.074	1501	0.98	0.926	18507	1
DDX43	-3.26	4	-1.45	0.074	1502	0.98	0.926	18506	1
HMGN3	-3.25	4	-1.45	0.0741	1503	0.98	0.926	18505	1
CHMP1A	-3.25	4	-1.45	0.0742	1504	0.98	0.926	18504	1
CYP51A1	-3.25	4	-1.44	0.0743	1505	0.98	0.926	18503	1
ZDHHC20	-3.25	4	-1.44	0.0744	1506	0.98	0.926	18502	1
CILP2	-3.25	4	-1.44	0.0745	1507	0.98	0.926	18501	1
TRIM74	-3.25	4	-1.44	0.0746	1508	0.98	0.925	18500	1
OLFML2A	-3.25	4	-1.44	0.0747	1509	0.98	0.925	18499	1
UBALD2	-3.25	4	-1.44	0.0747	1510	0.98	0.925	18498	1
ACTL6A	-3.24	4	-1.44	0.0748	1511	0.98	0.925	18497	1
OR5T3	-3.24	4	-1.44	0.0748	1512	0.98	0.925	18496	1
EDEM2	-3.24	4	-1.44	0.0748	1513	0.98	0.925	18495	1
KLC2	-3.24	4	-1.44	0.075	1514	0.98	0.925	18494	1
exo_Non-targeting_2233	-3.24	4	-1.44	0.075	1515	0.98	0.925	18493	1
FAM78A	-3.24	4	-1.44	0.075	1516	0.98	0.925	18492	1
CYP2E1	-3.24	4	-1.44	0.075	1517	0.98	0.925	18491	1
LRRC8A	-3.24	4	-1.44	0.075	1518	0.98	0.925	18490	1
Non-targeting1_102107	-1.62	1	-1.44	0.0751	1519	0.98	0.925	18489	1
RASGEF1C	-3.24	4	-1.44	0.0751	1520	0.98	0.925	18488	1
RAB5A	-3.24	4	-1.44	0.0751	1521	0.98	0.925	18487	1
TGFBI	-3.24	4	-1.44	0.0752	1522	0.98	0.925	18486	1
IQCJ-SCHIP1	-3.24	4	-1.44	0.0753	1523	0.98	0.925	18485	1
Non-targeting1_102952	-1.62	1	-1.44	0.0753	1524	0.98	0.925	18484	1
CUL5	-3.24	4	-1.44	0.0753	1525	0.98	0.925	18483	1
CDK5RAP2	-3.24	4	-1.44	0.0754	1526	0.98	0.925	18482	1
PTHLH	-3.24	4	-1.44	0.0754	1527	0.98	0.925	18481	1
NBPF6	-3.23	4	-1.44	0.0755	1528	0.98	0.924	18480	1
ERBIN	-3.23	4	-1.44	0.0755	1529	0.98	0.924	18479	1
TMED3	-3.23	4	-1.44	0.0755	1530	0.98	0.924	18478	1
Non-targeting1_102323	-1.62	1	-1.44	0.0756	1531	0.98	0.924	18477	1
MFRP	-3.23	4	-1.43	0.0758	1532	0.98	0.924	18476	1
B3GALNT1	-3.23	4	-1.43	0.0759	1533	0.98	0.924	18475	1
PRG4	-3.23	4	-1.43	0.0759	1534	0.98	0.924	18474	1
PITPNA	-3.23	4	-1.43	0.076	1535	0.98	0.924	18473	1
COPB1	-3.23	4	-1.43	0.076	1536	0.98	0.924	18472	1
GGT6	-3.23	4	-1.43	0.0761	1537	0.98	0.924	18471	1
Non-targeting1_102604	-1.61	1	-1.43	0.0761	1538	0.98	0.924	18470	1
CTU2	-3.23	4	-1.43	0.0761	1539	0.98	0.924	18469	1
KBTBD11	-3.22	4	-1.43	0.0762	1540	0.98	0.924	18468	1
SLC2A5	-3.22	4	-1.43	0.0762	1541	0.98	0.924	18467	1
DUSP23	-3.22	4	-1.43	0.0763	1542	0.98	0.924	18466	1
VEZT	-3.22	4	-1.43	0.0763	1543	0.98	0.924	18465	1
KRT74	-3.22	4	-1.43	0.0764	1544	0.98	0.924	18464	1
DAAM2	-3.22	4	-1.43	0.0764	1545	0.98	0.924	18463	1
TWSG1	-3.22	4	-1.43	0.0764	1546	0.98	0.924	18462	1
ORM1	-3.22	4	-1.43	0.0765	1547	0.98	0.924	18461	1
AOPEP	-3.22	4	-1.43	0.0765	1548	0.98	0.924	18460	1
SCAPER	-3.22	4	-1.43	0.0765	1549	0.98	0.924	18459	1
PNMA1	-3.22	4	-1.43	0.0765	1550	0.98	0.924	18458	1
GCSAML	-3.22	4	-1.43	0.0765	1551	0.98	0.924	18457	1
IQUB	-3.22	4	-1.43	0.0765	1552	0.98	0.923	18456	1
IRF4	-3.22	4	-1.43	0.0765	1553	0.98	0.923	18455	1
SPATA24	-3.22	4	-1.43	0.0765	1554	0.98	0.923	18454	1
RTL6	-3.22	4	-1.43	0.0767	1555	0.98	0.923	18453	1
OR8J1	-3.22	4	-1.43	0.0767	1556	0.98	0.923	18452	1
CHST5	-3.22	4	-1.43	0.0767	1557	0.98	0.923	18451	1
RBX1	-3.22	4	-1.43	0.0767	1558	0.98	0.923	18450	1
MYH15	-3.22	4	-1.43	0.0768	1559	0.98	0.923	18449	1
AMOTL1	-3.22	4	-1.43	0.0768	1560	0.98	0.923	18448	1
CFAP161	-3.21	4	-1.43	0.0769	1561	0.98	0.923	18447	1
DIPK1C	-3.21	4	-1.43	0.0769	1562	0.98	0.923	18446	1
PHLDA2	-3.21	4	-1.43	0.0769	1563	0.98	0.923	18445	1
H1-8	-3.21	4	-1.43	0.0769	1564	0.98	0.923	18444	1
DGKK	-3.21	4	-1.43	0.0771	1565	0.98	0.923	18443	1
OR5M10	-3.21	4	-1.42	0.0771	1566	0.98	0.923	18442	1
HADHB	-3.21	4	-1.42	0.0772	1567	0.98	0.923	18441	1
CELF2	-3.21	4	-1.42	0.0772	1568	0.98	0.923	18440	1
SDE2	-3.21	4	-1.42	0.0772	1569	0.98	0.923	18439	1
CHST9	-3.21	4	-1.42	0.0773	1570	0.98	0.923	18438	1
CMTM5	-3.21	4	-1.42	0.0773	1571	0.98	0.923	18437	1
ERCC4	-3.21	4	-1.42	0.0774	1572	0.98	0.923	18436	1
PLK1	-3.21	4	-1.42	0.0774	1573	0.98	0.923	18435	1
FLJ45513	-3.21	4	-1.42	0.0774	1574	0.98	0.923	18434	1
MMP27	-3.21	4	-1.42	0.0774	1575	0.98	0.923	18433	1
FRG2C	-3.21	4	-1.42	0.0775	1576	0.98	0.923	18432	1
TM7SF3	-3.21	4	-1.42	0.0775	1577	0.98	0.923	18431	1
Non-targeting1_102222	-1.6	1	-1.42	0.0776	1578	0.98	0.922	18430	1
PCLAF	-3.2	4	-1.42	0.0776	1579	0.98	0.922	18429	1
CD248	-3.2	4	-1.42	0.0776	1580	0.98	0.922	18428	1
ADAMTS7	-3.2	4	-1.42	0.0778	1581	0.98	0.922	18427	1
PLAAT1	-3.2	4	-1.42	0.0778	1582	0.98	0.922	18426	1
MS4A12	-3.2	4	-1.42	0.0778	1583	0.98	0.922	18425	1
CABYR	-3.2	4	-1.42	0.0778	1584	0.98	0.922	18424	1
PHYHD1	-3.2	4	-1.42	0.0779	1585	0.98	0.922	18423	1
TP53	-3.2	4	-1.42	0.0779	1586	0.98	0.922	18422	1
GTF3C6	-3.2	4	-1.42	0.078	1587	0.98	0.922	18421	1
SLC6A13	-3.2	4	-1.42	0.078	1588	0.98	0.922	18420	1
LRRN3	-3.2	4	-1.42	0.0781	1589	0.98	0.922	18419	1
KLC1	-3.2	4	-1.42	0.0782	1590	0.98	0.922	18418	1
RPL38	-3.2	4	-1.42	0.0782	1591	0.98	0.922	18417	1
VN1R5	-3.2	4	-1.42	0.0783	1592	0.98	0.922	18416	1
NLRP7	-3.19	4	-1.42	0.0783	1593	0.98	0.922	18415	1
ATP2C1	-3.19	4	-1.42	0.0783	1594	0.98	0.922	18414	1
FAM47A	-3.19	4	-1.42	0.0783	1595	0.98	0.922	18413	1
CDC42EP3	-3.19	4	-1.42	0.0784	1596	0.98	0.922	18412	1
FOXE1	-3.19	4	-1.42	0.0784	1597	0.98	0.922	18411	1
ADGRB1	-3.19	4	-1.42	0.0784	1598	0.98	0.922	18410	1
LTBP4	-3.19	4	-1.42	0.0785	1599	0.98	0.922	18409	1
C11orf68	-3.19	4	-1.42	0.0785	1600	0.98	0.922	18408	1
DDC	-3.19	4	-1.41	0.0786	1601	0.98	0.921	18407	1
CLLU1-AS1	-3.19	4	-1.41	0.0787	1602	0.98	0.921	18406	1
DHX33	-3.19	4	-1.41	0.0787	1603	0.98	0.921	18405	1
FAM174A	-3.19	4	-1.41	0.0787	1604	0.98	0.921	18404	1
HAUS1	-3.19	4	-1.41	0.0787	1605	0.98	0.921	18403	1
HCAR3	-3.19	4	-1.41	0.0787	1606	0.98	0.921	18402	1
XKR3	-3.19	4	-1.41	0.0789	1607	0.982	0.921	18401	1
RAD9A	-3.19	4	-1.41	0.079	1608	0.982	0.921	18400	1
MMP8	-3.18	4	-1.41	0.079	1609	0.982	0.921	18399	1
AGR3	-3.18	4	-1.41	0.079	1610	0.982	0.921	18398	1
MAP3K2	-3.18	4	-1.41	0.0791	1611	0.982	0.921	18397	1
DVL3	-3.18	4	-1.41	0.0791	1612	0.982	0.921	18396	1
MUC7	-3.18	4	-1.41	0.0794	1613	0.984	0.921	18395	1
IL20	-3.18	4	-1.41	0.0794	1614	0.984	0.921	18394	1
SAP30L	-3.18	4	-1.41	0.0795	1615	0.984	0.92	18393	1
BOC	-3.18	4	-1.41	0.0796	1616	0.984	0.92	18392	1
H4C11	-4.49	8	-1.41	0.0796	1617	0.984	0.92	18391	1
HS6ST1	-3.18	4	-1.41	0.0796	1618	0.984	0.92	18390	1
KIAA1191	-3.18	4	-1.41	0.0796	1619	0.984	0.92	18389	1
Non-targeting1_102012	-1.59	1	-1.41	0.0797	1620	0.984	0.92	18388	1
IFITM2	-3.18	4	-1.41	0.0797	1621	0.984	0.92	18387	1
TGFB2	-3.17	4	-1.41	0.0799	1622	0.985	0.92	18386	1
XAGE2	-3.17	4	-1.41	0.0799	1623	0.985	0.92	18385	1
NKX6-3	-3.17	4	-1.41	0.08	1624	0.985	0.92	18384	1
SLC29A4	-3.17	4	-1.4	0.0801	1625	0.986	0.92	18383	1
KRT23	-3.17	4	-1.4	0.0801	1626	0.986	0.92	18382	1
HOXB4	-3.17	4	-1.4	0.0802	1627	0.986	0.92	18381	1
CPTP	-3.17	4	-1.4	0.0802	1628	0.986	0.92	18380	1
ANAPC2	-3.17	4	-1.4	0.0803	1629	0.986	0.92	18379	1
GML	-3.17	4	-1.4	0.0803	1630	0.986	0.92	18378	1
ACOX2	-3.17	4	-1.4	0.0804	1631	0.987	0.92	18377	1
TMEM174	-3.16	4	-1.4	0.0807	1632	0.989	0.919	18376	1
BAGE2	-3.16	4	-1.4	0.0807	1633	0.989	0.919	18375	1
ZNF483	-3.16	4	-1.4	0.0809	1634	0.99	0.919	18374	1
RFPL4A	-3.16	4	-1.4	0.081	1635	0.99	0.919	18373	1
PPTC7	-3.16	4	-1.4	0.0811	1636	0.99	0.919	18372	1
NOX3	-3.16	4	-1.4	0.0812	1637	0.99	0.919	18371	1
FNTA	-3.15	4	-1.4	0.0812	1638	0.99	0.919	18370	1
TRIM65	-3.15	4	-1.4	0.0813	1639	0.99	0.919	18369	1
NPHS1	-3.15	4	-1.4	0.0814	1640	0.99	0.919	18368	1
LINC02907	-3.15	4	-1.4	0.0814	1641	0.99	0.919	18367	1
SRD5A3	-3.15	4	-1.39	0.0816	1642	0.99	0.918	18366	1
RNLS	-3.15	4	-1.39	0.0818	1643	0.99	0.918	18365	1
Non-targeting1_102044	-1.57	1	-1.39	0.0818	1644	0.99	0.918	18364	1
PPL	-3.15	4	-1.39	0.0819	1645	0.99	0.918	18363	1
CDK13	-3.15	4	-1.39	0.0819	1646	0.99	0.918	18362	1
PYCARD	-3.15	4	-1.39	0.0819	1647	0.99	0.918	18361	1
RBM26	-3.14	4	-1.39	0.082	1648	0.99	0.918	18360	1
SIKE1	-3.14	4	-1.39	0.082	1649	0.99	0.918	18359	1
NPIPA3	-3.14	4	-1.39	0.082	1650	0.99	0.918	18358	1
CCDC8	-3.14	4	-1.39	0.082	1651	0.99	0.918	18357	1
S100PBP	-3.14	4	-1.39	0.0821	1652	0.99	0.918	18356	1
BAIAP2L2	-3.14	4	-1.39	0.0821	1653	0.99	0.918	18355	1
SLC45A4	-3.14	4	-1.39	0.0821	1654	0.99	0.918	18354	1
BTBD18	-3.14	4	-1.39	0.0821	1655	0.99	0.918	18353	1
SYNGR2	-3.14	4	-1.39	0.0822	1656	0.99	0.918	18352	1
SCPEP1	-3.14	4	-1.39	0.0822	1657	0.99	0.918	18351	1
PTMS	-3.14	4	-1.39	0.0824	1658	0.99	0.918	18350	1
LINS1	-3.14	4	-1.39	0.0826	1659	0.99	0.917	18349	1
CPLANE2	-3.14	4	-1.39	0.0826	1660	0.99	0.917	18348	1
REC114	-3.14	4	-1.39	0.0826	1661	0.99	0.917	18347	1
OXCT1	-3.14	4	-1.39	0.0827	1662	0.99	0.917	18346	1
COG4	-3.14	4	-1.39	0.0827	1663	0.99	0.917	18345	1
CRIM1	-3.13	4	-1.39	0.0827	1664	0.99	0.917	18344	1
CREB3	-3.13	4	-1.39	0.0828	1665	0.99	0.917	18343	1
VPS35L	-3.13	4	-1.39	0.0829	1666	0.99	0.917	18342	1
PHOX2A	-3.13	4	-1.39	0.0829	1667	0.99	0.917	18341	1
TOP3A	-3.13	4	-1.39	0.0829	1668	0.99	0.917	18340	1
IRAK2	-3.13	4	-1.39	0.0829	1669	0.99	0.917	18339	1
SCFD2	-3.13	4	-1.39	0.0829	1670	0.99	0.917	18338	1
TPPP	-3.13	4	-1.39	0.0829	1671	0.99	0.917	18337	1
HDGF	-2.71	3	-1.39	0.083	1672	0.99	0.917	18336	1
SEMA6B	-3.13	4	-1.39	0.083	1673	0.99	0.917	18335	1
TSPYL2	-3.13	4	-1.38	0.0831	1674	0.99	0.917	18334	1
RNF225	-3.13	4	-1.38	0.0831	1675	0.99	0.917	18333	1
CRNN	-3.13	4	-1.38	0.0831	1676	0.99	0.917	18332	1
IGIP	-3.13	4	-1.38	0.0831	1677	0.99	0.917	18331	1
PSG6	-3.13	4	-1.38	0.0832	1678	0.99	0.917	18330	1
PTPRCAP	-3.13	4	-1.38	0.0832	1679	0.99	0.917	18329	1
GLCE	-3.13	4	-1.38	0.0832	1680	0.99	0.917	18328	1
TMEM165	-3.13	4	-1.38	0.0832	1681	0.99	0.917	18327	1
ZBTB38	-3.13	4	-1.38	0.0834	1682	0.99	0.917	18326	1
HIF1A	-3.13	4	-1.38	0.0834	1683	0.99	0.917	18325	1
MAPK15	-3.13	4	-1.38	0.0834	1684	0.99	0.917	18324	1
TMCO1	-3.12	4	-1.38	0.0835	1685	0.99	0.917	18323	1
ENOSF1	-3.12	4	-1.38	0.0835	1686	0.99	0.917	18322	1
CYP1A1	-3.12	4	-1.38	0.0835	1687	0.99	0.916	18321	1
PTS	-3.12	4	-1.38	0.0835	1688	0.99	0.916	18320	1
CCDC112	-3.12	4	-1.38	0.0838	1689	0.991	0.916	18319	1
SLC9A6	-3.12	4	-1.38	0.0839	1690	0.991	0.916	18318	1
UTS2B	-3.12	4	-1.38	0.0839	1691	0.991	0.916	18317	1
CYLD	-3.12	4	-1.38	0.084	1692	0.991	0.916	18316	1
CD80	-3.12	4	-1.38	0.0841	1693	0.991	0.916	18315	1
TCF12	-3.12	4	-1.38	0.0841	1694	0.991	0.916	18314	1
TMEM18	-3.12	4	-1.38	0.0841	1695	0.991	0.916	18313	1
BEAN1	-3.12	4	-1.38	0.0841	1696	0.991	0.916	18312	1
HOXA1	-3.12	4	-1.38	0.0842	1697	0.991	0.916	18311	1
MROH6	-3.11	4	-1.38	0.0842	1698	0.991	0.916	18310	1
CADM2	-3.11	4	-1.38	0.0843	1699	0.991	0.916	18309	1
PLPP6	-3.11	4	-1.38	0.0844	1700	0.991	0.916	18308	1
SPATA8	-3.11	4	-1.38	0.0844	1701	0.991	0.916	18307	1
GRIK3	-3.11	4	-1.37	0.0848	1702	0.991	0.915	18306	1
UPF3A	-3.11	4	-1.37	0.0849	1703	0.991	0.915	18305	1
CRHBP	-3.11	4	-1.37	0.0849	1704	0.991	0.915	18304	1
PKHD1	-3.11	4	-1.37	0.0849	1705	0.991	0.915	18303	1
DENND4B	-3.1	4	-1.37	0.0851	1706	0.991	0.915	18302	1
KRTAP11-1	-3.1	4	-1.37	0.0851	1707	0.991	0.915	18301	1
NEFH	-3.1	4	-1.37	0.0851	1708	0.991	0.915	18300	1
MIDEAS	-3.1	4	-1.37	0.0852	1709	0.991	0.915	18299	1
PDP2	-3.1	4	-1.37	0.0853	1710	0.991	0.915	18298	1
NAT1	-3.1	4	-1.37	0.0854	1711	0.991	0.915	18297	1
GAS2L3	-3.1	4	-1.37	0.0854	1712	0.991	0.915	18296	1
STON1	-3.1	4	-1.37	0.0854	1713	0.991	0.915	18295	1
SPAM1	-3.1	4	-1.37	0.0855	1714	0.991	0.915	18294	1
TTC33	-3.1	4	-1.37	0.0855	1715	0.991	0.915	18293	1
ZBTB2	-3.1	4	-1.37	0.0855	1716	0.991	0.915	18292	1
TMEM239	-3.1	4	-1.37	0.0856	1717	0.991	0.914	18291	1
RNF25	-3.1	4	-1.37	0.0856	1718	0.991	0.914	18290	1
ANXA2	-3.1	4	-1.37	0.0856	1719	0.991	0.914	18289	1
MORN5	-3.1	4	-1.37	0.0856	1720	0.991	0.914	18288	1
PPP2R1A	-3.1	4	-1.37	0.0856	1721	0.991	0.914	18287	1
SI	-3.09	4	-1.37	0.0858	1722	0.991	0.914	18286	1
TMEM199	-3.09	4	-1.37	0.0858	1723	0.991	0.914	18285	1
RNF208	-3.09	4	-1.37	0.0859	1724	0.991	0.914	18284	1
CXorf49B	-3.09	4	-1.37	0.086	1725	0.991	0.914	18283	1
NFX1	-3.09	4	-1.37	0.086	1726	0.991	0.914	18282	1
INSL4	-3.09	4	-1.37	0.0861	1727	0.991	0.914	18281	1
ADCK5	-3.09	4	-1.37	0.0861	1728	0.991	0.914	18280	1
MT1G	-3.09	4	-1.37	0.0861	1729	0.991	0.914	18279	1
RBCK1	-3.09	4	-1.36	0.0861	1730	0.991	0.914	18278	1
LEXM	-3.09	4	-1.36	0.0862	1731	0.991	0.914	18277	1
CALY	-3.09	4	-1.36	0.0862	1732	0.991	0.914	18276	1
EPN1	-3.09	4	-1.36	0.0863	1733	0.991	0.914	18275	1
THUMPD2	-3.09	4	-1.36	0.0864	1734	0.991	0.914	18274	1
CYP11B1	-3.09	4	-1.36	0.0864	1735	0.991	0.914	18273	1
CTNNA1	-3.09	4	-1.36	0.0864	1736	0.991	0.914	18272	1
TAF8	-3.08	4	-1.36	0.0866	1737	0.991	0.913	18271	1
PHC1	-3.08	4	-1.36	0.0867	1738	0.991	0.913	18270	1
KIFAP3	-3.08	4	-1.36	0.0868	1739	0.991	0.913	18269	1
MARCHF2	-3.08	4	-1.36	0.0868	1740	0.991	0.913	18268	1
NCKAP5L	-3.08	4	-1.36	0.0869	1741	0.991	0.913	18267	1
F13B	-3.08	4	-1.36	0.0869	1742	0.991	0.913	18266	1
TOP2A	-3.08	4	-1.36	0.0869	1743	0.991	0.913	18265	1
GXYLT1	-3.08	4	-1.36	0.0871	1744	0.991	0.913	18264	1
GTF2H4	-3.08	4	-1.36	0.0871	1745	0.991	0.913	18263	1
USP29	-3.07	4	-1.36	0.0873	1746	0.991	0.913	18262	1
GCM2	-3.07	4	-1.36	0.0873	1747	0.991	0.913	18261	1
OR10J5	-3.07	4	-1.36	0.0873	1748	0.991	0.913	18260	1
DNASE1L3	-3.07	4	-1.36	0.0873	1749	0.991	0.913	18259	1
DYNLL1	-3.07	4	-1.36	0.0874	1750	0.991	0.913	18258	1
FERD3L	-3.07	4	-1.36	0.0874	1751	0.991	0.913	18257	1
CCDC141	-3.07	4	-1.36	0.0875	1752	0.991	0.913	18256	1
OR2G6	-3.07	4	-1.36	0.0875	1753	0.991	0.913	18255	1
SIPA1L2	-3.07	4	-1.36	0.0875	1754	0.991	0.912	18254	1
TMEM238	-3.07	4	-1.36	0.0875	1755	0.991	0.912	18253	1
LDHD	-3.07	4	-1.36	0.0876	1756	0.991	0.912	18252	1
SLC48A1	-3.07	4	-1.36	0.0877	1757	0.991	0.912	18251	1
NRP1	-3.07	4	-1.36	0.0877	1758	0.991	0.912	18250	1
UBXN2A	-3.07	4	-1.36	0.0877	1759	0.991	0.912	18249	1
YJU2B	-3.07	4	-1.35	0.0878	1760	0.991	0.912	18248	1
ZNF695	-3.07	4	-1.35	0.0878	1761	0.991	0.912	18247	1
FBN2	-2.66	3	-1.35	0.0879	1762	0.991	0.912	18246	1
PLAAT4	-3.07	4	-1.35	0.0879	1763	0.991	0.912	18245	1
EIF3CL	-3.07	4	-1.35	0.0879	1764	0.991	0.912	18244	1
LPAR4	-3.07	4	-1.35	0.0879	1765	0.991	0.912	18243	1
ZDHHC12	-3.07	4	-1.35	0.088	1766	0.991	0.912	18242	1
KRT8	-3.07	4	-1.35	0.088	1767	0.991	0.912	18241	1
KDM4D	-3.07	4	-1.35	0.0881	1768	0.991	0.912	18240	1
NCBP2	-3.07	4	-1.35	0.0881	1769	0.991	0.912	18239	1
OTUB2	-3.06	4	-1.35	0.0881	1770	0.991	0.912	18238	1
NAPRT	-3.06	4	-1.35	0.0882	1771	0.991	0.912	18237	1
CLEC18C	-3.06	4	-1.35	0.0882	1772	0.991	0.912	18236	1
DEFA5	-3.06	4	-1.35	0.0882	1773	0.991	0.912	18235	1
KLHL35	-3.06	4	-1.35	0.0882	1774	0.991	0.912	18234	1
MAP3K20	-3.06	4	-1.35	0.0883	1775	0.991	0.912	18233	1
ALG1L1P	-3.06	4	-1.35	0.0883	1776	0.991	0.912	18232	1
LILRB1	-3.06	4	-1.35	0.0883	1777	0.991	0.912	18231	1
OR2A2	-3.06	4	-1.35	0.0883	1778	0.991	0.912	18230	1
TMED5	-3.06	4	-1.35	0.0884	1779	0.991	0.912	18229	1
KPNA6	-3.06	4	-1.35	0.0887	1780	0.991	0.911	18228	1
Non-targeting1_102883	-1.53	1	-1.35	0.0887	1781	0.991	0.911	18227	1
NUDT12	-3.06	4	-1.35	0.0887	1782	0.991	0.911	18226	1
SOS1	-3.06	4	-1.35	0.0887	1783	0.991	0.911	18225	1
DAXX	-3.06	4	-1.35	0.0887	1784	0.991	0.911	18224	1
TSPAN8	-3.06	4	-1.35	0.0888	1785	0.991	0.911	18223	1
ISOC1	-3.06	4	-1.35	0.0888	1786	0.991	0.911	18222	1
DRAP1	-3.06	4	-1.35	0.0889	1787	0.991	0.911	18221	1
SMPD2	-3.05	4	-1.35	0.0889	1788	0.991	0.911	18220	1
MRPL15	-3.05	4	-1.35	0.0889	1789	0.991	0.911	18219	1
RPAP1	-3.05	4	-1.35	0.0889	1790	0.991	0.911	18218	1
APEH	-3.05	4	-1.35	0.0889	1791	0.991	0.911	18217	1
DNAH10	-3.05	4	-1.35	0.0889	1792	0.991	0.911	18216	1
EPN2	-3.05	4	-1.35	0.089	1793	0.991	0.911	18215	1
TIMM8B	-3.05	4	-1.35	0.089	1794	0.991	0.911	18214	1
LSM8	-3.05	4	-1.35	0.0891	1795	0.991	0.911	18213	1
ZNF519	-3.05	4	-1.35	0.0891	1796	0.991	0.911	18212	1
IFITM5	-3.05	4	-1.35	0.0892	1797	0.991	0.911	18211	1
HSPB2	-3.05	4	-1.35	0.0893	1798	0.991	0.911	18210	1
ZCCHC4	-3.05	4	-1.34	0.0894	1799	0.991	0.911	18209	1
MED7	-3.05	4	-1.34	0.0895	1800	0.991	0.91	18208	1
TTC7B	-3.05	4	-1.34	0.0895	1801	0.991	0.91	18207	1
HKDC1	-3.05	4	-1.34	0.0896	1802	0.991	0.91	18206	1
LYPLA2	-3.05	4	-1.34	0.0896	1803	0.991	0.91	18205	1
RASL10A	-3.05	4	-1.34	0.0896	1804	0.991	0.91	18204	1
MAMDC4	-3.04	4	-1.34	0.0897	1805	0.991	0.91	18203	1
BANP	-2.64	3	-1.34	0.0898	1806	0.991	0.91	18202	1
PPDPFL	-3.04	4	-1.34	0.0899	1807	0.991	0.91	18201	1
TRIAP1	-3.04	4	-1.34	0.09	1808	0.991	0.91	18200	1
TMEM184C	-3.04	4	-1.34	0.0902	1809	0.991	0.91	18199	1
TMEM138	-3.04	4	-1.34	0.0902	1810	0.991	0.91	18198	1
ZBBX	-3.04	4	-1.34	0.0903	1811	0.991	0.91	18197	1
POLR1E	-3.04	4	-1.34	0.0904	1812	0.991	0.91	18196	1
MED22	-3.04	4	-1.34	0.0904	1813	0.991	0.91	18195	1
GPC2	-3.03	4	-1.34	0.0905	1814	0.991	0.909	18194	1
KIAA1958	-3.03	4	-1.34	0.0905	1815	0.991	0.909	18193	1
SLC35A3	-3.03	4	-1.34	0.0906	1816	0.991	0.909	18192	1
NMU	-3.03	4	-1.34	0.0907	1817	0.991	0.909	18191	1
MFAP3	-3.03	4	-1.34	0.0907	1818	0.991	0.909	18190	1
OTOL1	-3.03	4	-1.34	0.0907	1819	0.991	0.909	18189	1
RPL34	-3.03	4	-1.34	0.0907	1820	0.991	0.909	18188	1
DTL	-3.03	4	-1.34	0.0907	1821	0.991	0.909	18187	1
DUSP8	-3.03	4	-1.34	0.0908	1822	0.991	0.909	18186	1
OR2A7	-3.03	4	-1.34	0.0908	1823	0.991	0.909	18185	1
SPATA48	-3.03	4	-1.34	0.0909	1824	0.991	0.909	18184	1
MSMP	-3.03	4	-1.34	0.0909	1825	0.991	0.909	18183	1
FAM98B	-3.03	4	-1.33	0.091	1826	0.991	0.909	18182	1
ZNF354B	-3.03	4	-1.33	0.091	1827	0.991	0.909	18181	1
FBRSL1	-3.03	4	-1.33	0.0911	1828	0.991	0.909	18180	1
MPHOSPH9	-3.03	4	-1.33	0.0911	1829	0.991	0.909	18179	1
MITF	-3.03	4	-1.33	0.0911	1830	0.991	0.909	18178	1
PLAA	-3.03	4	-1.33	0.0911	1831	0.991	0.909	18177	1
POLH	-3.03	4	-1.33	0.0911	1832	0.991	0.909	18176	1
RXRG	-3.03	4	-1.33	0.0912	1833	0.991	0.909	18175	1
TBX19	-3.02	4	-1.33	0.0913	1834	0.991	0.909	18174	1
WHAMM	-3.02	4	-1.33	0.0913	1835	0.991	0.909	18173	1
ZNF883	-3.02	4	-1.33	0.0914	1836	0.991	0.909	18172	1
BCORL1	-3.02	4	-1.33	0.0914	1837	0.991	0.909	18171	1
GIGYF2	-3.02	4	-1.33	0.0915	1838	0.991	0.909	18170	1
GAS6	-3.02	4	-1.33	0.0915	1839	0.991	0.908	18169	1
SAA1	-3.02	4	-1.33	0.0916	1840	0.991	0.908	18168	1
PCDHGA2	-3.02	4	-1.33	0.0917	1841	0.991	0.908	18167	1
PKHD1L1	-3.02	4	-1.33	0.0917	1842	0.991	0.908	18166	1
FAM156B	-3.02	4	-1.33	0.0918	1843	0.991	0.908	18165	1
TBL1X	-3.02	4	-1.33	0.092	1844	0.991	0.908	18164	1
CHRNA9	-3.02	4	-1.33	0.092	1845	0.991	0.908	18163	1
CRYBA4	-3.02	4	-1.33	0.0921	1846	0.991	0.908	18162	1
MBD3L1	-3.01	4	-1.33	0.0922	1847	0.991	0.908	18161	1
HNRNPDL	-3.01	4	-1.33	0.0923	1848	0.991	0.908	18160	1
ZCCHC14	-3.01	4	-1.33	0.0925	1849	0.991	0.908	18159	1
CCL1	-3.01	4	-1.33	0.0925	1850	0.991	0.907	18158	1
ETNK2	-3.01	4	-1.33	0.0926	1851	0.991	0.907	18157	1
ACOT1	-4.25	8	-1.32	0.0927	1852	0.991	0.907	18156	1
GPATCH1	-3.01	4	-1.32	0.0928	1853	0.991	0.907	18155	1
MRPS10	-3.01	4	-1.32	0.0928	1854	0.991	0.907	18154	1
FGFR1OP2	-3.01	4	-1.32	0.0928	1855	0.991	0.907	18153	1
ZNF852	-3.01	4	-1.32	0.0928	1856	0.991	0.907	18152	1
SYT1	-3.01	4	-1.32	0.0928	1857	0.991	0.907	18151	1
ARFIP1	-3.01	4	-1.32	0.0929	1858	0.991	0.907	18150	1
ADCY6	-3	4	-1.32	0.093	1859	0.991	0.907	18149	1
AMZ1	-3	4	-1.32	0.0931	1860	0.991	0.907	18148	1
ANKRD18A	-3	4	-1.32	0.0931	1861	0.991	0.907	18147	1
JMJD7	-3	4	-1.32	0.0932	1862	0.991	0.907	18146	1
EML5	-3	4	-1.32	0.0932	1863	0.991	0.907	18145	1
Non-targeting1_102716	-1.5	1	-1.32	0.0933	1864	0.991	0.907	18144	1
ELOA	-3	4	-1.32	0.0933	1865	0.991	0.907	18143	1
SYBU	-3	4	-1.32	0.0933	1866	0.991	0.907	18142	1
STXBP5L	-3	4	-1.32	0.0933	1867	0.991	0.907	18141	1
RAB21	-3	4	-1.32	0.0934	1868	0.991	0.907	18140	1
SERPINF2	-3	4	-1.32	0.0934	1869	0.991	0.907	18139	1
ESF1	-3	4	-1.32	0.0934	1870	0.991	0.907	18138	1
DPYSL3	-3	4	-1.32	0.0934	1871	0.991	0.907	18137	1
COPG2	-3	4	-1.32	0.0934	1872	0.991	0.907	18136	1
KLK2	-3	4	-1.32	0.0934	1873	0.991	0.907	18135	1
ZNF197	-3	4	-1.32	0.0936	1874	0.991	0.906	18134	1
KLC4	-3	4	-1.32	0.0937	1875	0.991	0.906	18133	1
SCRT1	-2.99	4	-1.32	0.0938	1876	0.991	0.906	18132	1
CAPRIN2	-2.99	4	-1.32	0.0939	1877	0.991	0.906	18131	1
GRM4	-2.99	4	-1.32	0.0939	1878	0.991	0.906	18130	1
C20orf141	-2.99	4	-1.32	0.094	1879	0.991	0.906	18129	1
C2CD4D	-2.99	4	-1.32	0.094	1880	0.991	0.906	18128	1
SYNPO2	-2.99	4	-1.32	0.094	1881	0.991	0.906	18127	1
CEP55	-2.99	4	-1.32	0.0941	1882	0.991	0.906	18126	1
SPDYA	-2.99	4	-1.32	0.0942	1883	0.991	0.906	18125	1
WIPI1	-2.99	4	-1.32	0.0942	1884	0.991	0.906	18124	1
FBXO17	-2.99	4	-1.32	0.0942	1885	0.991	0.906	18123	1
EXOC8	-2.99	4	-1.31	0.0943	1886	0.991	0.906	18122	1
MSANTD2	-2.99	4	-1.31	0.0943	1887	0.991	0.906	18121	1
UFD1	-2.99	4	-1.31	0.0943	1888	0.991	0.906	18120	1
CCDC74B	-2.99	4	-1.31	0.0944	1889	0.991	0.906	18119	1
RNASE13	-2.99	4	-1.31	0.0944	1890	0.991	0.906	18118	1
CD8B	-2.99	4	-1.31	0.0945	1891	0.991	0.906	18117	1
ERVW-1	-2.99	4	-1.31	0.0946	1892	0.991	0.905	18116	1
RALA	-2.98	4	-1.31	0.0946	1893	0.991	0.905	18115	1
KHDRBS3	-2.98	4	-1.31	0.0946	1894	0.991	0.905	18114	1
UBA5	-2.98	4	-1.31	0.0947	1895	0.991	0.905	18113	1
H3C7	-2.98	4	-1.31	0.0948	1896	0.991	0.905	18112	1
BNIPL	-2.98	4	-1.31	0.0949	1897	0.991	0.905	18111	1
LSG1	-2.98	4	-1.31	0.0949	1898	0.991	0.905	18110	1
HHLA3	-2.98	4	-1.31	0.0949	1899	0.991	0.905	18109	1
STING1	-2.98	4	-1.31	0.095	1900	0.991	0.905	18108	1
PCDHGA5	-2.98	4	-1.31	0.0951	1901	0.991	0.905	18107	1
APEX1	-2.98	4	-1.31	0.0952	1902	0.991	0.905	18106	1
CSH2	-2.97	4	-1.31	0.0954	1903	0.991	0.905	18105	1
RPN1	-2.97	4	-1.31	0.0955	1904	0.991	0.905	18104	1
CNTN2	-2.97	4	-1.31	0.0955	1905	0.991	0.905	18103	1
PMVK	-2.97	4	-1.31	0.0956	1906	0.991	0.904	18102	1
S1PR1	-2.97	4	-1.31	0.0956	1907	0.991	0.904	18101	1
RPS15A	-2.97	4	-1.31	0.0956	1908	0.991	0.904	18100	1
CDC25C	-2.97	4	-1.31	0.0957	1909	0.991	0.904	18099	1
PPP2CB	-2.97	4	-1.31	0.0958	1910	0.991	0.904	18098	1
CEBPG	-2.97	4	-1.31	0.0958	1911	0.991	0.904	18097	1
BPY2B	-2.97	4	-1.31	0.0958	1912	0.991	0.904	18096	1
TBC1D9	-2.97	4	-1.3	0.096	1913	0.991	0.904	18095	1
GZMA	-2.97	4	-1.3	0.0961	1914	0.991	0.904	18094	0.999
ZZZ3	-2.97	4	-1.3	0.0962	1915	0.991	0.904	18093	0.999
LDHAL6B	-2.96	4	-1.3	0.0963	1916	0.991	0.904	18092	0.999
LEMD2	-2.96	4	-1.3	0.0964	1917	0.991	0.904	18091	0.999
ARK2N	-2.96	4	-1.3	0.0964	1918	0.991	0.904	18090	0.999
HSPA9	-2.96	4	-1.3	0.0965	1919	0.991	0.903	18089	0.999
UTS2R	-2.96	4	-1.3	0.0965	1920	0.991	0.903	18088	0.999
ATG4A	-2.96	4	-1.3	0.0967	1921	0.991	0.903	18087	0.999
SLC9A3	-2.96	4	-1.3	0.0967	1922	0.991	0.903	18086	0.999
DCAF7	-2.96	4	-1.3	0.0967	1923	0.991	0.903	18085	0.999
PDZRN4	-2.96	4	-1.3	0.0967	1924	0.991	0.903	18084	0.999
NACA	-2.96	4	-1.3	0.0969	1925	0.991	0.903	18083	0.999
KNL1	-2.96	4	-1.3	0.097	1926	0.991	0.903	18082	0.999
Non-targeting1_102648	-1.48	1	-1.3	0.097	1927	0.991	0.903	18081	0.999
MRE11	-2.96	4	-1.3	0.0971	1928	0.991	0.903	18080	0.999
NPAS2	-2.95	4	-1.3	0.0971	1929	0.991	0.903	18079	0.999
OOEP	-2.95	4	-1.3	0.0972	1930	0.991	0.903	18078	0.999
PLAU	-2.95	4	-1.3	0.0973	1931	0.991	0.903	18077	0.999
SMARCB1	-2.95	4	-1.3	0.0973	1932	0.991	0.903	18076	0.999
SYTL5	-2.95	4	-1.3	0.0973	1933	0.991	0.903	18075	0.999
FOXH1	-2.95	4	-1.3	0.0975	1934	0.991	0.902	18074	0.999
DAZ2	-2.95	4	-1.29	0.0978	1935	0.991	0.902	18073	0.999
IZUMO4	-2.95	4	-1.29	0.0978	1936	0.991	0.902	18072	0.999
UBE2U	-2.95	4	-1.29	0.0979	1937	0.991	0.902	18071	0.999
CSTF1	-2.94	4	-1.29	0.098	1938	0.991	0.902	18070	0.999
FANCA	-2.94	4	-1.29	0.098	1939	0.991	0.902	18069	0.999
LOX	-2.94	4	-1.29	0.098	1940	0.991	0.902	18068	0.999
DNER	-2.94	4	-1.29	0.098	1941	0.991	0.902	18067	0.999
STRA8	-2.94	4	-1.29	0.0981	1942	0.991	0.902	18066	0.999
LMOD1	-2.94	4	-1.29	0.0981	1943	0.991	0.902	18065	0.999
FRMPD4	-2.94	4	-1.29	0.0981	1944	0.991	0.902	18064	0.999
PLSCR1	-2.94	4	-1.29	0.0984	1945	0.991	0.902	18063	0.999
ERCC2	-2.94	4	-1.29	0.0985	1946	0.991	0.902	18062	0.999
VIT	-2.94	4	-1.29	0.0985	1947	0.991	0.901	18061	0.999
FLACC1	-2.94	4	-1.29	0.0986	1948	0.991	0.901	18060	0.999
KANSL1L	-2.94	4	-1.29	0.0987	1949	0.991	0.901	18059	0.999
P3H3	-2.94	4	-1.29	0.0987	1950	0.991	0.901	18058	0.999
DYNC1I1	-2.93	4	-1.29	0.0988	1951	0.991	0.901	18057	0.999
Non-targeting1_102617	-1.47	1	-1.29	0.0988	1952	0.991	0.901	18056	0.999
ZNF200	-2.93	4	-1.29	0.0989	1953	0.991	0.901	18055	0.999
LTA	-2.93	4	-1.29	0.099	1954	0.991	0.901	18054	0.998
MCUR1	-2.93	4	-1.29	0.099	1955	0.991	0.901	18053	0.998
SERPINB6	-2.93	4	-1.29	0.0991	1956	0.991	0.901	18052	0.998
OR4C12	-2.93	4	-1.29	0.0991	1957	0.991	0.901	18051	0.998
GAREM2	-2.93	4	-1.29	0.0991	1958	0.991	0.901	18050	0.998
SCYL1	-2.93	4	-1.29	0.0992	1959	0.991	0.901	18049	0.998
PRKCQ	-2.93	4	-1.29	0.0993	1960	0.991	0.901	18048	0.998
CAPN8	-2.93	4	-1.28	0.0994	1961	0.991	0.901	18047	0.998
Non-targeting1_102982	-1.46	1	-1.28	0.0995	1962	0.991	0.901	18046	0.998
SCYL2	-2.93	4	-1.28	0.0995	1963	0.991	0.9	18045	0.998
PSRC1	-2.93	4	-1.28	0.0995	1964	0.991	0.9	18044	0.998
MLLT1	-2.92	4	-1.28	0.0998	1965	0.991	0.9	18043	0.998
RFPL4AL1	-2.92	4	-1.28	0.0998	1966	0.991	0.9	18042	0.998
OR51A4	-2.92	4	-1.28	0.0998	1967	0.991	0.9	18041	0.998
TBC1D14	-2.92	4	-1.28	0.0999	1968	0.991	0.9	18040	0.998
GPATCH2	-2.92	4	-1.28	0.1	1969	0.991	0.9	18039	0.998
OTOR	-2.92	4	-1.28	0.1	1970	0.991	0.9	18038	0.998
CACNA2D3	-2.92	4	-1.28	0.1	1971	0.991	0.9	18037	0.998
NFE4	-2.92	4	-1.28	0.1	1972	0.991	0.9	18036	0.998
BIRC6	-2.92	4	-1.28	0.1	1973	0.991	0.9	18035	0.998
GON4L	-2.92	4	-1.28	0.1	1974	0.991	0.9	18034	0.998
ANTXR2	-2.92	4	-1.28	0.1	1975	0.991	0.9	18033	0.998
USP7	-2.91	4	-1.28	0.101	1976	0.991	0.899	18032	0.998
TNFSF4	-2.91	4	-1.28	0.101	1977	0.991	0.899	18031	0.998
PRKCG	-2.91	4	-1.28	0.101	1978	0.991	0.899	18030	0.998
CLEC17A	-2.91	4	-1.28	0.101	1979	0.991	0.899	18029	0.998
LMNTD2	-2.91	4	-1.28	0.101	1980	0.991	0.899	18028	0.998
TMCO3	-2.91	4	-1.28	0.101	1981	0.991	0.899	18027	0.998
FNDC4	-2.91	4	-1.28	0.101	1982	0.991	0.899	18026	0.998
TMC5	-2.91	4	-1.28	0.101	1983	0.991	0.899	18025	0.998
LOC101928093	-2.91	4	-1.28	0.101	1984	0.991	0.899	18024	0.998
MXI1	-2.91	4	-1.28	0.101	1985	0.991	0.899	18023	0.998
RNF38	-2.91	4	-1.28	0.101	1986	0.991	0.899	18022	0.998
RECK	-2.91	4	-1.28	0.101	1987	0.991	0.899	18021	0.998
LRRC15	-2.91	4	-1.28	0.101	1988	0.991	0.899	18020	0.998
ACTR3B	-2.91	4	-1.28	0.101	1989	0.991	0.899	18019	0.998
BTNL10P	-2.91	4	-1.28	0.101	1990	0.991	0.899	18018	0.998
HACE1	-2.91	4	-1.28	0.101	1991	0.991	0.899	18017	0.998
SLX1A	-2.91	4	-1.27	0.101	1992	0.991	0.899	18016	0.998
KIR2DS4	-2.91	4	-1.27	0.101	1993	0.991	0.899	18015	0.998
TMEM200B	-2.91	4	-1.27	0.101	1994	0.991	0.899	18014	0.998
SIX6	-2.91	4	-1.27	0.101	1995	0.991	0.899	18013	0.998
SLC13A5	-2.91	4	-1.27	0.101	1996	0.991	0.899	18012	0.998
SNIP1	-2.91	4	-1.27	0.101	1997	0.991	0.899	18011	0.998
ADH1C	-2.91	4	-1.27	0.101	1998	0.991	0.899	18010	0.998
CSNK1E	-4.11	8	-1.27	0.102	1999	0.991	0.898	18009	0.998
[truncated: 18,008 more rows]

## Sheet: WT ATRi vs DMSO
GENE	sumZ	numObs	normZ	pval_synth	rank_synth	fdr_synth	pval_supp	rank_supp	fdr_supp
CIP2A	-22.22	4	-10.06	4.04e-24	1	8.08e-20	1	20007	1
KEAP1	-21.8	4	-9.87	2.82e-23	2	2.82e-19	1	20006	1
POLE3	-20.36	4	-9.21	1.63e-20	3	1.09e-16	1	20005	1
XRCC1	-19.47	4	-8.8	7.04e-19	4	3.52e-15	1	20004	1
ATM	-19.05	4	-8.6	3.86e-18	5	1.54e-14	1	20003	1
POLE4	-18.45	4	-8.33	4.07e-17	6	1.36e-13	1	20002	1
TYMS	-18.08	4	-8.16	1.68e-16	7	4.8e-13	1	20001	1
TKT	-16.98	4	-7.66	9.66e-15	8	2.42e-11	1	20000	1
SMARCA4	-16.06	4	-7.23	2.41e-13	9	5.37e-10	1	19999	1
APEX2	-15.93	4	-7.17	3.67e-13	10	7.34e-10	1	19998	1
PARP1	-15.59	4	-7.02	1.15e-12	11	2.09e-09	1	19997	1
RFWD3	-15.12	4	-6.8	5.31e-12	12	8.85e-09	1	19996	1
DHFR	-15.04	4	-6.76	6.76e-12	13	1.04e-08	1	19995	1
MORF4L1	-14.39	4	-6.46	5.12e-11	14	7.32e-08	1	19994	1
FAAP100	-14.35	4	-6.45	5.75e-11	15	7.67e-08	1	19993	1
MAEA	-14.04	4	-6.3	1.45e-10	16	1.81e-07	1	19992	1
RNASEH2A	-13.56	4	-6.09	5.81e-10	17	6.83e-07	1	19991	1
KMT2D	-13.35	4	-5.99	1.07e-09	18	1.19e-06	1	19990	1
RHNO1	-13	4	-5.83	2.81e-09	19	2.96e-06	1	19989	1
RECQL4	-12.25	4	-5.48	2.11e-08	20	2.11e-05	1	19988	1
RNASEH2C	-12.2	4	-5.46	2.43e-08	21	2.31e-05	1	19987	1
POLQ	-12.1	4	-5.41	3.1e-08	22	2.82e-05	1	19986	1
NBN	-11.75	4	-5.25	7.45e-08	23	6.48e-05	1	19985	1
RTEL1	-11.51	4	-5.14	1.36e-07	24	0.000113	1	19984	1
KLF5	-11.47	4	-5.12	1.51e-07	25	0.000121	1	19983	1
MCM8	-11.35	4	-5.07	2.01e-07	26	0.000154	1	19982	1
PPM1F	-11.27	4	-5.03	2.42e-07	27	0.000179	1	19981	1
STK11	-10.99	4	-4.9	4.7e-07	28	0.000336	1	19980	1
CENPS	-15.47	8	-4.88	5.37e-07	29	0.000371	1	19979	1
KIRREL1	-10.91	4	-4.87	5.64e-07	30	0.000376	1	19978	1
UBE2K	-10.9	4	-4.86	5.87e-07	31	0.000379	1	19977	1
FANCA	-10.3	4	-4.58	2.29e-06	32	0.00143	1	19976	1
H3C13	-10.19	4	-4.53	2.91e-06	33	0.00176	1	19975	1
CAPRIN1	-10.17	4	-4.53	2.98e-06	34	0.00176	1	19974	1
SETD2	-10.16	4	-4.52	3.09e-06	35	0.00176	1	19973	1
CENPX	-10.08	4	-4.49	3.64e-06	36	0.00203	1	19972	1
USP37	-9.73	4	-4.33	7.62e-06	37	0.00412	1	19971	1
KPNA2	-9.67	4	-4.3	8.69e-06	38	0.00458	1	19970	1
PTEN	-9.62	4	-4.27	9.69e-06	39	0.00497	1	19969	1
PDHB	-9.45	4	-4.2	1.36e-05	40	0.0067	1	19968	1
TK1	-9.45	4	-4.19	1.37e-05	41	0.0067	1	19967	1
KRTAP24-1	-9.37	4	-4.16	1.61e-05	42	0.00761	1	19966	1
HMCES	-9.36	4	-4.15	1.64e-05	43	0.00761	1	19965	1
MTHFD1	-9.23	4	-4.09	2.12e-05	44	0.00966	1	19964	1
RAD17	-8.94	4	-3.96	3.77e-05	45	0.0168	1	19963	1
SLF1	-8.91	4	-3.95	3.92e-05	46	0.0168	1	19962	1
NHEJ1	-8.91	4	-3.95	3.93e-05	47	0.0168	1	19961	1
LARP1	-8.9	4	-3.94	4.04e-05	48	0.0168	1	19960	1
PNKP	-8.81	4	-3.9	4.81e-05	49	0.0196	1	19959	1
RAD9A	-8.76	4	-3.88	5.24e-05	50	0.0208	1	19958	1
ERCC4	-8.76	4	-3.88	5.3e-05	51	0.0208	1	19957	1
NF2	-8.73	4	-3.87	5.54e-05	52	0.0213	1	19956	1
POU2F1	-8.72	4	-3.86	5.71e-05	53	0.0216	1	19955	1
GART	-8.65	4	-3.83	6.52e-05	54	0.0239	1	19954	1
DHX29	-8.64	4	-3.82	6.57e-05	55	0.0239	1	19953	1
HNRNPM	-8.62	4	-3.81	6.84e-05	56	0.0241	1	19952	1
RAD18	-8.62	4	-3.81	6.87e-05	57	0.0241	1	19951	1
SHLD1	-8.54	4	-3.78	7.92e-05	58	0.0271	1	19950	1
FITM2	-8.54	4	-3.77	8e-05	59	0.0271	1	19949	1
PCBP2	-8.48	4	-3.75	8.8e-05	60	0.0289	1	19948	1
H2BC21	-8.48	4	-3.75	8.82e-05	61	0.0289	1	19947	1
USF2	-8.42	4	-3.72	9.85e-05	62	0.0318	1	19946	1
PRDX1	-8.37	4	-3.7	0.000109	63	0.0345	1	19945	1
ADSL	-8.2	4	-3.62	0.000148	64	0.0464	1	19944	1
RBM15	-8.13	4	-3.59	0.000167	65	0.0514	1	19943	1
GBP2	-8.11	4	-3.58	0.000173	66	0.0524	1	19942	1
CNOT4	-8.07	4	-3.56	0.000183	67	0.0548	1	19941	1
CKS1B	-8.05	4	-3.55	0.000192	68	0.0564	1	19940	1
UBE2V1	-8.01	4	-3.53	0.000204	69	0.0591	1	19939	1
EXO1	-7.8	4	-3.44	0.000295	70	0.0844	1	19938	1
LCOR	-11.02	8	-3.43	0.0003	71	0.0845	1	19937	1
MKLN1	-7.75	4	-3.41	0.000322	72	0.0894	1	19936	1
AMBRA1	-7.69	4	-3.39	0.000355	73	0.0974	1	19935	1
XRCC4	-7.62	4	-3.36	0.000396	74	0.106	1	19934	1
YWHAE	-7.62	4	-3.36	0.000396	75	0.106	1	19933	1
WEE1	-7.59	4	-3.34	0.000421	76	0.111	1	19932	1
TEX30	-7.56	4	-3.33	0.000437	77	0.113	1	19931	1
STRADA	-7.56	4	-3.33	0.000441	78	0.113	1	19930	1
TRAF2	-7.51	4	-3.3	0.000479	79	0.121	1	19929	1
SNRK	-7.5	4	-3.3	0.000484	80	0.121	1	19928	1
TRAF3	-7.48	4	-3.29	0.000498	81	0.122	1	19927	1
CKS2	-7.48	4	-3.29	0.000504	82	0.122	0.999	19926	1
CEP120	-7.48	4	-3.29	0.000505	83	0.122	0.999	19925	1
PCGF1	-7.46	4	-3.28	0.000521	84	0.124	0.999	19924	1
DDIAS	-7.43	4	-3.27	0.000544	85	0.128	0.999	19923	1
AP2S1	-7.42	4	-3.26	0.000551	86	0.128	0.999	19922	1
CYREN	-7.41	4	-3.26	0.00056	87	0.129	0.999	19921	1
RPE	-7.38	4	-3.24	0.00059	88	0.134	0.999	19920	1
LIG1	-7.36	4	-3.24	0.000605	89	0.134	0.999	19919	1
EIF3L	-7.36	4	-3.23	0.000609	90	0.134	0.999	19918	1
GEN1	-6.37	3	-3.23	0.00061	91	0.134	0.999	19917	1
MCM2	-7.33	4	-3.22	0.000642	92	0.14	0.999	19916	1
FAAP20	-7.29	4	-3.2	0.000687	93	0.148	0.999	19915	1
WDR33	-7.26	4	-3.19	0.000716	94	0.152	0.999	19914	1
MAU2	-7.25	4	-3.18	0.000728	95	0.153	0.999	19913	1
PHF8	-7.22	4	-3.17	0.000766	96	0.16	0.999	19912	1
RPL39	-7.2	4	-3.16	0.000786	97	0.162	0.999	19911	1
FEN1	-6.22	3	-3.16	0.000801	98	0.164	0.999	19910	1
NACA	-7.17	4	-3.15	0.00082	99	0.164	0.999	19909	1
FANCF	-7.17	4	-3.15	0.00082	100	0.164	0.999	19908	1
GEMIN6	-7.15	4	-3.14	0.000846	101	0.168	0.999	19907	1
FDFT1	-7.13	4	-3.13	0.000872	102	0.171	0.999	19906	1
NFAT5	-7.11	4	-3.12	0.000901	103	0.175	0.999	19905	1
ASS1	-7.09	4	-3.11	0.000935	104	0.18	0.999	19904	1
EPHA8	-7.08	4	-3.11	0.000947	105	0.18	0.999	19903	1
DAZAP1	-7.07	4	-3.1	0.000957	106	0.18	0.999	19902	1
SNAPC3	-7.07	4	-3.1	0.000963	107	0.18	0.999	19901	1
AMOTL2	-7.07	4	-3.1	0.000971	108	0.18	0.999	19900	1
C2orf81	-7.04	4	-3.09	0.00101	109	0.184	0.999	19899	1
BTBD9	-7.03	4	-3.08	0.00103	110	0.184	0.999	19898	1
TRAT1	-7.03	4	-3.08	0.00103	111	0.184	0.999	19897	1
CLDN17	-7.02	4	-3.08	0.00104	112	0.184	0.999	19896	1
ADIPOR2	-7.02	4	-3.08	0.00104	113	0.184	0.999	19895	1
FANCB	-7	4	-3.07	0.00107	114	0.188	0.999	19894	1
IL18	-6.99	4	-3.06	0.00109	115	0.19	0.999	19893	1
PHF12	-6.98	4	-3.06	0.00111	116	0.191	0.999	19892	1
FIRRM	-6.93	4	-3.04	0.00119	117	0.203	0.999	19891	1
HPN	-6.93	4	-3.04	0.0012	118	0.203	0.999	19890	1
UBFD1	-6.9	4	-3.02	0.00126	119	0.212	0.999	19889	1
SLFNL1	-6.88	4	-3.01	0.00129	120	0.215	0.999	19888	1
IER5L	-6.82	4	-2.98	0.00142	121	0.234	0.999	19887	1
OTOG	-6.81	4	-2.98	0.00143	122	0.234	0.999	19886	1
UMPS	-6.8	4	-2.98	0.00145	123	0.236	0.999	19885	1
RPA1	-6.78	4	-2.97	0.0015	124	0.242	0.998	19884	1
N4BP1	-6.76	4	-2.96	0.00153	125	0.245	0.998	19883	1
PBX2	-6.75	4	-2.96	0.00156	126	0.246	0.998	19882	1
MCM5	-6.75	4	-2.95	0.00157	127	0.246	0.998	19881	1
DLAT	-6.75	4	-2.95	0.00158	128	0.246	0.998	19880	1
HBE1	-6.72	4	-2.94	0.00164	129	0.253	0.998	19879	1
CENPO	-6.72	4	-2.94	0.00164	130	0.253	0.998	19878	1
WRN	-6.71	4	-2.94	0.00165	131	0.253	0.998	19877	1
KRTAP27-1	-6.7	4	-2.93	0.0017	132	0.255	0.998	19876	1
TIMM29	-6.7	4	-2.93	0.0017	133	0.255	0.998	19875	1
ELOF1	-6.69	4	-2.93	0.00171	134	0.255	0.998	19874	1
MYO1C	-6.69	4	-2.92	0.00172	135	0.255	0.998	19873	1
SLC2A1	-6.68	4	-2.92	0.00175	136	0.257	0.998	19872	1
NAA15	-6.67	4	-2.92	0.00176	137	0.257	0.998	19871	1
CDC45	-6.65	4	-2.91	0.00182	138	0.262	0.998	19870	1
RDH12	-6.65	4	-2.91	0.00183	139	0.262	0.998	19869	1
LRP4	-6.64	4	-2.91	0.00183	140	0.262	0.998	19868	1
TCF12	-6.64	4	-2.9	0.00184	141	0.262	0.998	19867	1
UNCX	-6.63	4	-2.9	0.00186	142	0.262	0.998	19866	1
ERCC6L2	-6.62	4	-2.89	0.0019	143	0.266	0.998	19865	1
SIVA1	-6.61	4	-2.89	0.00194	144	0.269	0.998	19864	1
ATR	-6.6	4	-2.88	0.00196	145	0.271	0.998	19863	1
PCBP1	-6.59	4	-2.88	0.00199	146	0.271	0.998	19862	1
AGO2	-6.59	4	-2.88	0.00199	147	0.271	0.998	19861	1
POLR2J3	-6.56	4	-2.87	0.00208	148	0.282	0.998	19860	1
SRSF6	-6.51	4	-2.84	0.00224	149	0.301	0.998	19859	1
ETAA1	-6.5	4	-2.84	0.00227	150	0.303	0.998	19858	1
RNASEH2B	-6.48	4	-2.83	0.00231	151	0.307	0.998	19857	1
TRIM3	-6.47	4	-2.83	0.00235	152	0.309	0.998	19856	1
ATRIP	-6.47	4	-2.82	0.00237	153	0.31	0.998	19855	1
UNK	-6.46	4	-2.82	0.00238	154	0.31	0.998	19854	1
TRA2B	-6.44	4	-2.81	0.00246	155	0.315	0.998	19853	1
ENO1	-6.44	4	-2.81	0.00246	156	0.315	0.998	19852	1
NUP58	-6.43	4	-2.81	0.00248	157	0.315	0.998	19851	1
PSPC1	-6.43	4	-2.81	0.00249	158	0.315	0.998	19850	1
MCM7	-6.42	4	-2.8	0.00255	159	0.319	0.997	19849	1
TEPP	-6.42	4	-2.8	0.00255	160	0.319	0.997	19848	1
NPAS2	-6.4	4	-2.79	0.0026	161	0.323	0.997	19847	1
TFDP1	-6.39	4	-2.79	0.00265	162	0.327	0.997	19846	1
GAS6	-6.35	4	-2.77	0.00281	163	0.345	0.997	19845	1
UIMC1	-6.34	4	-2.77	0.00284	164	0.346	0.997	19844	1
TRIM68	-5.48	3	-2.76	0.00291	165	0.353	0.997	19843	1
AMOT	-6.31	4	-2.75	0.00298	166	0.359	0.997	19842	1
HOOK1	-6.29	4	-2.74	0.00303	167	0.362	0.997	19841	1
CD99	-6.29	4	-2.74	0.00305	168	0.362	0.997	19840	1
SMC3	-6.29	4	-2.74	0.00305	169	0.362	0.997	19839	1
SUPT5H	-6.28	4	-2.74	0.00307	170	0.362	0.997	19838	1
NUP160	-6.27	4	-2.73	0.00315	171	0.369	0.997	19837	1
EIF6	-6.24	4	-2.72	0.00326	172	0.379	0.997	19836	1
PAX9	-6.22	4	-2.71	0.00337	173	0.39	0.997	19835	1
POGZ	-6.21	4	-2.71	0.00341	174	0.391	0.997	19834	1
ADGRG7	-6.21	4	-2.7	0.00342	175	0.391	0.997	19833	1
EMC6	-6.19	4	-2.7	0.00348	176	0.394	0.997	19832	1
H3-4	-6.19	4	-2.7	0.00348	177	0.394	0.997	19831	1
BORCS6	-6.19	4	-2.7	0.00352	178	0.394	0.996	19830	1
FBXW7	-6.18	4	-2.69	0.00353	179	0.394	0.996	19829	1
RNF31	-6.18	4	-2.69	0.00356	180	0.396	0.996	19828	1
EMC1	-6.17	4	-2.69	0.00359	181	0.397	0.996	19827	1
MTHFD2	-6.15	4	-2.68	0.00368	182	0.404	0.996	19826	1
GAS2L3	-6.15	4	-2.68	0.0037	183	0.405	0.996	19825	1
CARM1	-6.13	4	-2.67	0.0038	184	0.414	0.996	19824	1
OR10A3	-6.11	4	-2.66	0.0039	185	0.422	0.996	19823	1
TRIR	-6.11	4	-2.66	0.00392	186	0.422	0.996	19822	1
TXNDC17	-6.1	4	-2.66	0.00395	187	0.422	0.996	19821	1
NCKIPSD	-6.09	4	-2.65	0.00403	188	0.429	0.996	19820	1
ATP2B1	-6.07	4	-2.64	0.00412	189	0.436	0.996	19819	1
P2RX6	-6.06	4	-2.64	0.0042	190	0.442	0.996	19818	1
SPEN	-6.05	4	-2.63	0.00423	191	0.443	0.996	19817	1
L3MBTL3	-6.04	4	-2.63	0.00428	192	0.446	0.996	19816	1
PREX1	-6.03	4	-2.62	0.00434	193	0.449	0.996	19815	1
EIF3K	-6.02	4	-2.62	0.00439	194	0.452	0.996	19814	1
SMAD5	-6.02	4	-2.62	0.00442	195	0.453	0.996	19813	1
CS	-6.01	4	-2.62	0.00446	196	0.455	0.996	19812	1
CBX4	-6	4	-2.61	0.00453	197	0.46	0.995	19811	1
SPATA31A3	-5.99	4	-2.61	0.00457	198	0.462	0.995	19810	1
TIAM1	-5.97	4	-2.6	0.00471	199	0.472	0.995	19809	1
WT1	-5.97	4	-2.6	0.00472	200	0.472	0.995	19808	1
PAICS	-5.97	4	-2.59	0.00475	201	0.472	0.995	19807	1
PIGF	-5.96	4	-2.59	0.00478	202	0.472	0.995	19806	1
TOPBP1	-5.96	4	-2.59	0.00479	203	0.472	0.995	19805	1
CLRN3	-5.95	4	-2.59	0.00482	204	0.473	0.995	19804	1
CCKBR	-5.94	4	-2.58	0.00488	205	0.474	0.995	19803	1
PLA2G2A	-5.94	4	-2.58	0.00489	206	0.474	0.995	19802	1
CHTF18	-5.93	4	-2.58	0.00495	207	0.477	0.995	19801	1
SNX24	-5.93	4	-2.58	0.00495	208	0.477	0.995	19800	1
GAPVD1	-5.92	4	-2.57	0.00504	209	0.482	0.995	19799	1
TLE2	-5.87	4	-2.55	0.00541	210	0.516	0.995	19798	1
ADAM22	-5.86	4	-2.55	0.00546	211	0.517	0.995	19797	1
PGM5	-5.86	4	-2.54	0.00548	212	0.517	0.995	19796	1
MTFR1L	-5.85	4	-2.54	0.00556	213	0.522	0.994	19795	1
SALL3	-5.83	4	-2.53	0.00565	214	0.526	0.994	19794	1
PI4KA	-5.83	4	-2.53	0.00565	215	0.526	0.994	19793	1
SRSF5	-5.83	4	-2.53	0.00571	216	0.529	0.994	19792	1
SUPT16H	-5.81	4	-2.52	0.0058	217	0.534	0.994	19791	1
TMEM186	-5.81	4	-2.52	0.00584	218	0.534	0.994	19790	1
STIM1	-5.8	4	-2.52	0.00588	219	0.534	0.994	19789	1
KRTAP20-2	-5.79	4	-2.52	0.00595	220	0.534	0.994	19788	1
POLE2	-5.79	4	-2.51	0.00596	221	0.534	0.994	19787	1
MKI67	-5.79	4	-2.51	0.00596	222	0.534	0.994	19786	1
AKAIN1	-5.79	4	-2.51	0.00598	223	0.534	0.994	19785	1
TSC2	-5.79	4	-2.51	0.00601	224	0.534	0.994	19784	1
H3-7	-7.65	7	-2.51	0.00603	225	0.534	0.994	19783	1
MAP4K4	-5.78	4	-2.51	0.00603	226	0.534	0.994	19782	1
GJC1	-5.77	4	-2.5	0.00616	227	0.543	0.994	19781	1
FUS	-5.76	4	-2.5	0.00619	228	0.543	0.994	19780	1
H2AC13	-8.14	8	-2.5	0.00627	229	0.547	0.994	19779	1
ADSS2	-5.75	4	-2.49	0.00631	230	0.547	0.994	19778	1
PPM1B	-5.75	4	-2.49	0.00633	231	0.547	0.994	19777	1
UBE2T	-5.75	4	-2.49	0.00634	232	0.547	0.994	19776	1
TRIM49D2	-5.74	4	-2.49	0.00641	233	0.55	0.994	19775	1
HACD2	-5.73	4	-2.49	0.00643	234	0.55	0.994	19774	1
NEFL	-5.73	4	-2.48	0.00651	235	0.554	0.993	19773	1
SURF6	-5.72	4	-2.48	0.00659	236	0.557	0.993	19772	1
IZUMO1R	-5.71	4	-2.48	0.0066	237	0.557	0.993	19771	1
OR9Q2	-5.71	4	-2.48	0.00662	238	0.557	0.993	19770	1
NCS1	-5.69	4	-2.47	0.00678	239	0.567	0.993	19769	1
MRPL38	-5.69	4	-2.46	0.00685	240	0.571	0.993	19768	1
SDHA	-5.67	4	-2.46	0.00702	241	0.582	0.993	19767	1
HAUS8	-5.66	4	-2.45	0.00707	242	0.584	0.993	19766	1
WDR26	-5.64	4	-2.44	0.00728	243	0.597	0.993	19765	1
USP17L1	-9.76	12	-2.44	0.0073	244	0.597	0.993	19764	1
DOHH	-5.63	4	-2.44	0.00731	245	0.597	0.993	19763	1
XPC	-5.62	4	-2.44	0.00743	246	0.603	0.993	19762	1
CCNJL	-5.62	4	-2.44	0.00745	247	0.603	0.993	19761	1
L2HGDH	-5.62	4	-2.43	0.00748	248	0.603	0.993	19760	1
CRYBA4	-5.61	4	-2.43	0.00758	249	0.608	0.992	19759	1
DUS4L	-5.6	4	-2.43	0.00763	250	0.608	0.992	19758	1
TCF24	-5.6	4	-2.43	0.00763	251	0.608	0.992	19757	1
BANP	-4.83	3	-2.42	0.00784	252	0.62	0.992	19756	1
SLC25A1	-5.58	4	-2.42	0.00786	253	0.62	0.992	19755	1
RAD54B	-5.57	4	-2.41	0.00789	254	0.62	0.992	19754	1
SEMA5B	-5.57	4	-2.41	0.0079	255	0.62	0.992	19753	1
CHAMP1	-5.57	4	-2.41	0.00795	256	0.622	0.992	19752	1
RAD54L	-5.55	4	-2.4	0.00809	257	0.627	0.992	19751	1
HHLA3	-5.55	4	-2.4	0.0081	258	0.627	0.992	19750	1
APEX1	-5.55	4	-2.4	0.00815	259	0.627	0.992	19749	1
DZIP1L	-5.55	4	-2.4	0.00818	260	0.627	0.992	19748	1
PKNOX2	-5.55	4	-2.4	0.00818	261	0.627	0.992	19747	1
ZC3H13	-5.54	4	-2.4	0.00823	262	0.628	0.992	19746	1
FILIP1	-5.54	4	-2.4	0.00826	263	0.628	0.992	19745	1
FANCD2	-5.53	4	-2.4	0.0083	264	0.629	0.992	19744	1
NUP155	-5.52	4	-2.39	0.00841	265	0.632	0.992	19743	1
SUDS3	-5.52	4	-2.39	0.00841	266	0.632	0.992	19742	1
CHST13	-5.52	4	-2.39	0.00849	267	0.636	0.992	19741	1
TFR2	-5.51	4	-2.38	0.00856	268	0.639	0.991	19740	1
VIP	-5.5	4	-2.38	0.00861	269	0.639	0.991	19739	1
PRR5L	-5.5	4	-2.38	0.00862	270	0.639	0.991	19738	1
HDAC8	-5.5	4	-2.38	0.00865	271	0.639	0.991	19737	1
STAG1	-5.48	4	-2.37	0.00886	272	0.651	0.991	19736	1
MED16	-5.48	4	-2.37	0.00888	273	0.651	0.991	19735	1
H2BC10	-7.24	7	-2.37	0.00899	274	0.655	0.991	19734	1
ANKRD13D	-5.47	4	-2.37	0.009	275	0.655	0.991	19733	1
GM2A	-5.47	4	-2.36	0.00904	276	0.655	0.991	19732	1
CNOT1	-5.46	4	-2.36	0.00908	277	0.655	0.991	19731	1
MAF	-5.46	4	-2.36	0.0091	278	0.655	0.991	19730	1
LAYN	-5.46	4	-2.36	0.00915	279	0.656	0.991	19729	1
PKMYT1	-5.45	4	-2.36	0.00923	280	0.659	0.991	19728	1
ING5	-5.44	4	-2.35	0.00934	281	0.665	0.991	19727	1
CLVS2	-5.43	4	-2.35	0.00949	282	0.671	0.991	19726	1
TXNL4B	-5.43	4	-2.35	0.00949	283	0.671	0.991	19725	1
PDHA1	-5.42	4	-2.34	0.00954	284	0.672	0.99	19724	1
CAB39	-5.41	4	-2.34	0.00966	285	0.674	0.99	19723	1
TMPRSS9	-5.41	4	-2.34	0.00971	286	0.674	0.99	19722	1
CYLD	-5.41	4	-2.34	0.00972	287	0.674	0.99	19721	1
PPP2R1A	-5.41	4	-2.34	0.00973	288	0.674	0.99	19720	1
SRP14	-5.41	4	-2.34	0.00974	289	0.674	0.99	19719	1
ARRB2	-5.39	4	-2.33	0.00989	290	0.679	0.99	19718	1
KIDINS220	-5.39	4	-2.33	0.0099	291	0.679	0.99	19717	1
ZNF800	-5.39	4	-2.33	0.00991	292	0.679	0.99	19716	1
GIMD1	-5.38	4	-2.33	0.00998	293	0.682	0.99	19715	1
CDAN1	-5.37	4	-2.32	0.0102	294	0.691	0.99	19714	1
MMGT1	-5.36	4	-2.31	0.0103	295	0.7	0.99	19713	1
PMVK	-5.36	4	-2.31	0.0104	296	0.7	0.99	19712	1
SGSM2	-5.35	4	-2.31	0.0105	297	0.701	0.99	19711	1
TSHZ2	-5.35	4	-2.31	0.0105	298	0.701	0.99	19710	1
DNAI2	-5.34	4	-2.31	0.0105	299	0.701	0.99	19709	1
H2BC11	-5.34	4	-2.31	0.0105	300	0.701	0.989	19708	1
PPP4R3B	-5.34	4	-2.31	0.0106	301	0.702	0.989	19707	1
LIPT2	-5.33	4	-2.3	0.0106	302	0.704	0.989	19706	1
RBP5	-5.32	4	-2.3	0.0108	303	0.704	0.989	19705	1
USPL1	-5.32	4	-2.3	0.0108	304	0.704	0.989	19704	1
ISG20L2	-5.32	4	-2.3	0.0108	305	0.704	0.989	19703	1
OR52N2	-5.32	4	-2.3	0.0108	306	0.704	0.989	19702	1
FOXK1	-5.32	4	-2.3	0.0108	307	0.704	0.989	19701	1
USP5	-5.32	4	-2.3	0.0109	308	0.704	0.989	19700	1
NTHL1	-5.32	4	-2.29	0.0109	309	0.704	0.989	19699	1
TTC14	-5.31	4	-2.29	0.011	310	0.707	0.989	19698	1
MED9	-5.3	4	-2.29	0.011	311	0.71	0.989	19697	1
FNDC10	-5.29	4	-2.28	0.0113	312	0.722	0.989	19696	1
CALHM5	-5.28	4	-2.28	0.0113	313	0.722	0.989	19695	1
SHPRH	-5.28	4	-2.28	0.0113	314	0.722	0.989	19694	1
CD320	-5.26	4	-2.27	0.0116	315	0.725	0.988	19693	1
SUN3	-5.26	4	-2.27	0.0116	316	0.725	0.988	19692	1
ZFP41	-5.26	4	-2.27	0.0116	317	0.725	0.988	19691	1
WTAP	-5.26	4	-2.27	0.0116	318	0.725	0.988	19690	1
ZNF217	-5.26	4	-2.27	0.0116	319	0.725	0.988	19689	1
ARF6	-5.26	4	-2.27	0.0117	320	0.725	0.988	19688	1
ANXA1	-5.25	4	-2.27	0.0117	321	0.725	0.988	19687	1
UBE2N	-5.25	4	-2.27	0.0117	322	0.725	0.988	19686	1
ZNF483	-5.25	4	-2.27	0.0117	323	0.725	0.988	19685	1
CTCF	-5.25	4	-2.27	0.0117	324	0.725	0.988	19684	1
NXF2B	-5.24	4	-2.26	0.012	325	0.736	0.988	19683	1
C1GALT1C1L	-5.22	4	-2.25	0.0121	326	0.744	0.988	19682	1
RAG1	-5.21	4	-2.25	0.0124	327	0.755	0.988	19681	1
MND1	-5.21	4	-2.25	0.0124	328	0.755	0.988	19680	1
PALB2	-5.2	4	-2.24	0.0125	329	0.757	0.988	19679	1
PSMB5	-5.2	4	-2.24	0.0125	330	0.758	0.987	19678	1
U2AF1	-5.2	4	-2.24	0.0126	331	0.758	0.987	19677	1
H2BC9	-5.19	4	-2.24	0.0126	332	0.758	0.987	19676	1
FHIP1B	-5.19	4	-2.24	0.0126	333	0.758	0.987	19675	1
NASP	-5.19	4	-2.24	0.0127	334	0.758	0.987	19674	1
SNRNP27	-5.18	4	-2.23	0.0127	335	0.758	0.987	19673	1
PPP1R21	-5.18	4	-2.23	0.0128	336	0.758	0.987	19672	1
PAFAH2	-5.18	4	-2.23	0.0128	337	0.758	0.987	19671	1
OR4C13	-5.17	4	-2.23	0.0129	338	0.758	0.987	19670	1
Non-targeting1_102766	-2.59	1	-2.23	0.0129	339	0.758	0.987	19669	1
B4GALT4	-5.17	4	-2.23	0.0129	340	0.758	0.987	19668	1
GSK3B	-5.16	4	-2.22	0.0131	341	0.766	0.987	19667	1
CHMP7	-5.16	4	-2.22	0.0132	342	0.766	0.987	19666	1
DAZ2	-5.15	4	-2.22	0.0132	343	0.766	0.987	19665	1
SLC6A15	-5.15	4	-2.22	0.0132	344	0.766	0.987	19664	1
RPAIN	-5.15	4	-2.22	0.0132	345	0.766	0.987	19663	1
ZC2HC1A	-5.15	4	-2.22	0.0132	346	0.766	0.987	19662	1
NEK9	-5.15	4	-2.22	0.0133	347	0.766	0.987	19661	1
BIRC3	-5.14	4	-2.22	0.0134	348	0.768	0.987	19660	1
NELFCD	-5.14	4	-2.21	0.0134	349	0.768	0.987	19659	1
OGFR	-5.14	4	-2.21	0.0135	350	0.768	0.987	19658	1
BABAM2	-5.14	4	-2.21	0.0135	351	0.768	0.987	19657	1
OR51F2	-5.13	4	-2.21	0.0135	352	0.769	0.986	19656	1
C9orf163	-5.12	4	-2.21	0.0136	353	0.771	0.986	19655	1
TAMM41	-5.12	4	-2.21	0.0137	354	0.771	0.986	19654	1
SOWAHD	-5.12	4	-2.21	0.0137	355	0.771	0.986	19653	1
SPRR2F	-5.12	4	-2.21	0.0137	356	0.771	0.986	19652	1
H4C11	-7.23	8	-2.2	0.0138	357	0.776	0.986	19651	1
SDAD1	-5.11	4	-2.2	0.0139	358	0.776	0.986	19650	1
PLXNB1	-5.1	4	-2.2	0.014	359	0.779	0.986	19649	1
LSM5	-5.1	4	-2.19	0.0141	360	0.782	0.986	19648	1
PEDS1	-7.2	8	-2.19	0.0142	361	0.782	0.986	19647	1
HSD17B4	-5.09	4	-2.19	0.0143	362	0.782	0.986	19646	1
LYPD2	-5.08	4	-2.19	0.0143	363	0.782	0.986	19645	1
PRXL2B	-5.08	4	-2.19	0.0143	364	0.782	0.986	19644	1
LIG4	-5.08	4	-2.19	0.0143	365	0.782	0.986	19643	1
PDE1C	-5.08	4	-2.19	0.0143	366	0.782	0.986	19642	1
OGA	-5.08	4	-2.19	0.0143	367	0.782	0.986	19641	1
RNASE10	-5.07	4	-2.18	0.0145	368	0.786	0.986	19640	1
CDC23	-5.07	4	-2.18	0.0145	369	0.786	0.985	19639	1
DYNLL1	-5.07	4	-2.18	0.0145	370	0.786	0.985	19638	1
SLC35A5	-5.06	4	-2.18	0.0147	371	0.789	0.985	19637	1
HTR3C	-5.06	4	-2.18	0.0147	372	0.789	0.985	19636	1
TFRC	-5.06	4	-2.18	0.0148	373	0.789	0.985	19635	1
RCC2	-5.06	4	-2.18	0.0148	374	0.789	0.985	19634	1
PREP	-5.06	4	-2.18	0.0148	375	0.789	0.985	19633	1
RGPD2	-5.05	4	-2.17	0.0148	376	0.789	0.985	19632	1
GID8	-5.05	4	-2.17	0.0149	377	0.791	0.985	19631	1
CBLN1	-5.04	4	-2.17	0.015	378	0.791	0.985	19630	1
TMEM53	-5.04	4	-2.17	0.015	379	0.791	0.985	19629	1
DEPDC1B	-5.04	4	-2.17	0.015	380	0.791	0.985	19628	1
RAD51B	-5.04	4	-2.17	0.0151	381	0.791	0.985	19627	1
STAG2	-5.04	4	-2.17	0.0151	382	0.791	0.985	19626	1
GSTM4	-5.03	4	-2.17	0.0152	383	0.791	0.985	19625	1
Non-targeting1_102675	-2.52	1	-2.16	0.0152	384	0.791	0.985	19624	1
PIP4P1	-5.03	4	-2.16	0.0152	385	0.791	0.985	19623	1
DPAGT1	-7.11	8	-2.16	0.0153	386	0.791	0.985	19622	1
PDIA2	-5.03	4	-2.16	0.0153	387	0.791	0.985	19621	1
MAFB	-5.02	4	-2.16	0.0154	388	0.791	0.985	19620	1
MCTS1	-5.02	4	-2.16	0.0154	389	0.791	0.985	19619	1
NPC1L1	-5.02	4	-2.16	0.0155	390	0.791	0.985	19618	1
NRF1	-5.02	4	-2.16	0.0155	391	0.791	0.985	19617	1
BRMS1	-4.34	3	-2.16	0.0156	392	0.794	0.984	19616	1
RNF19A	-5	4	-2.15	0.0158	393	0.804	0.984	19615	1
SLC2A10	-4.98	4	-2.14	0.0162	394	0.823	0.984	19614	1
PRR23B	-4.97	4	-2.14	0.0164	395	0.827	0.984	19613	1
NPIPA1	-4.97	4	-2.14	0.0164	396	0.827	0.984	19612	1
CDK15	-4.96	4	-2.13	0.0164	397	0.827	0.984	19611	1
ZC3H11A	-4.96	4	-2.13	0.0165	398	0.827	0.984	19610	1
DHRS4L1	-4.96	4	-2.13	0.0165	399	0.827	0.983	19609	1
EPHA2	-4.96	4	-2.13	0.0165	400	0.827	0.983	19608	1
TPK1	-4.95	4	-2.13	0.0166	401	0.827	0.983	19607	1
NAPEPLD	-4.95	4	-2.13	0.0166	402	0.827	0.983	19606	1
KCNF1	-4.95	4	-2.13	0.0167	403	0.827	0.983	19605	1
ALKAL2	-4.95	4	-2.12	0.0168	404	0.827	0.983	19604	1
TFAP2E	-4.94	4	-2.12	0.0168	405	0.827	0.983	19603	1
AHCY	-4.94	4	-2.12	0.0168	406	0.827	0.983	19602	1
DCLRE1C	-4.94	4	-2.12	0.0169	407	0.827	0.983	19601	1
EMSY	-4.94	4	-2.12	0.0169	408	0.827	0.983	19600	1
CLCNKA	-4.94	4	-2.12	0.0169	409	0.828	0.983	19599	1
NBPF14	-4.93	4	-2.12	0.017	410	0.828	0.983	19598	1
CCL17	-4.93	4	-2.12	0.0171	411	0.828	0.983	19597	1
SGF29	-4.93	4	-2.12	0.0171	412	0.828	0.983	19596	1
LZTR1	-4.93	4	-2.12	0.0171	413	0.828	0.983	19595	1
FDPS	-4.93	4	-2.12	0.0172	414	0.828	0.983	19594	1
exo_Non-targeting_3563	-4.93	4	-2.12	0.0172	415	0.828	0.983	19593	1
ZNF70	-4.92	4	-2.11	0.0172	416	0.829	0.983	19592	1
GCSH	-4.92	4	-2.11	0.0174	417	0.832	0.983	19591	1
FCGR2B	-4.91	4	-2.11	0.0174	418	0.832	0.983	19590	1
DNM2	-4.91	4	-2.11	0.0174	419	0.832	0.983	19589	1
NDRG2	-4.9	4	-2.11	0.0176	420	0.837	0.982	19588	1
CCND1	-4.9	4	-2.11	0.0176	421	0.837	0.982	19587	1
STON1	-4.9	4	-2.1	0.0177	422	0.837	0.982	19586	1
GNAT1	-4.9	4	-2.1	0.0178	423	0.837	0.982	19585	1
MS4A12	-4.9	4	-2.1	0.0178	424	0.837	0.982	19584	1
CISH	-4.9	4	-2.1	0.0178	425	0.837	0.982	19583	1
CFDP1	-4.89	4	-2.1	0.018	426	0.842	0.982	19582	1
AUP1	-4.88	4	-2.1	0.018	427	0.842	0.982	19581	1
LCE1E	-4.88	4	-2.1	0.018	428	0.842	0.982	19580	1
KCNC1	-4.88	4	-2.1	0.018	429	0.842	0.982	19579	1
RRM2	-6.9	8	-2.09	0.0182	430	0.843	0.982	19578	1
CAPN8	-4.88	4	-2.09	0.0182	431	0.843	0.982	19577	1
SF3B1	-4.87	4	-2.09	0.0182	432	0.845	0.982	19576	1
ISYNA1	-4.86	4	-2.09	0.0184	433	0.85	0.982	19575	1
SVIP	-4.86	4	-2.09	0.0184	434	0.85	0.982	19574	1
NRXN1	-4.86	4	-2.09	0.0185	435	0.851	0.981	19573	1
GPR52	-4.85	4	-2.08	0.0186	436	0.854	0.981	19572	1
SPATA21	-4.85	4	-2.08	0.0187	437	0.854	0.981	19571	1
USP14	-4.85	4	-2.08	0.0188	438	0.854	0.981	19570	1
CYTL1	-4.84	4	-2.08	0.0188	439	0.854	0.981	19569	1
KLHDC2	-4.84	4	-2.08	0.0188	440	0.854	0.981	19568	1
EFR3B	-4.84	4	-2.08	0.0189	441	0.854	0.981	19567	1
PRR3	-4.84	4	-2.08	0.0189	442	0.854	0.981	19566	1
PITX1	-4.84	4	-2.08	0.0189	443	0.854	0.981	19565	1
FNBP1	-4.84	4	-2.07	0.019	444	0.856	0.981	19564	1
TLE1	-4.83	4	-2.07	0.019	445	0.856	0.981	19563	1
OR10C1	-4.83	4	-2.07	0.0191	446	0.858	0.981	19562	1
SLC37A1	-4.83	4	-2.07	0.0192	447	0.859	0.981	19561	1
HTATIP2	-4.82	4	-2.07	0.0194	448	0.863	0.981	19560	1
WASHC4	-4.82	4	-2.07	0.0194	449	0.863	0.981	19559	1
APOA4	-4.81	4	-2.06	0.0195	450	0.863	0.981	19558	1
CLASRP	-4.81	4	-2.06	0.0195	451	0.863	0.981	19557	1
AGAP3	-4.81	4	-2.06	0.0195	452	0.863	0.98	19556	1
OR7G1	-4.81	4	-2.06	0.0196	453	0.863	0.98	19555	1
CLEC1A	-4.81	4	-2.06	0.0196	454	0.863	0.98	19554	1
FOXL1	-4.81	4	-2.06	0.0196	455	0.864	0.98	19553	1
EWSR1	-4.8	4	-2.06	0.0197	456	0.865	0.98	19552	1
FAM86B2	-4.8	4	-2.06	0.0197	457	0.865	0.98	19551	1
KLF6	-4.8	4	-2.06	0.0199	458	0.865	0.98	19550	1
HSD17B10	-4.8	4	-2.06	0.0199	459	0.865	0.98	19549	1
API5	-4.79	4	-2.06	0.0199	460	0.865	0.98	19548	1
THEGL	-4.79	4	-2.06	0.0199	461	0.865	0.98	19547	1
Non-targeting1_102749	-2.39	1	-2.05	0.02	462	0.866	0.98	19546	1
OLFML2A	-4.79	4	-2.05	0.0201	463	0.866	0.98	19545	1
ZNF385C	-4.78	4	-2.05	0.0201	464	0.866	0.98	19544	1
LIN7C	-4.78	4	-2.05	0.0203	465	0.866	0.98	19543	1
MARS1	-4.78	4	-2.05	0.0203	466	0.866	0.98	19542	1
GALNT18	-4.78	4	-2.05	0.0203	467	0.866	0.98	19541	1
MRPS10	-4.78	4	-2.05	0.0203	468	0.866	0.98	19540	1
MGAT4B	-4.78	4	-2.05	0.0203	469	0.866	0.98	19539	1
SLC35F2	-4.78	4	-2.05	0.0203	470	0.866	0.98	19538	1
UCHL3	-4.77	4	-2.04	0.0204	471	0.868	0.98	19537	1
CYP27A1	-4.77	4	-2.04	0.0205	472	0.868	0.979	19536	1
KCTD13	-4.77	4	-2.04	0.0206	473	0.868	0.979	19535	1
KDF1	-4.76	4	-2.04	0.0206	474	0.868	0.979	19534	1
ZNF131	-4.76	4	-2.04	0.0206	475	0.868	0.979	19533	1
ARL13B	-4.76	4	-2.04	0.0207	476	0.868	0.979	19532	1
CD2BP2	-4.76	4	-2.04	0.0207	477	0.868	0.979	19531	1
ANKRD13C	-4.76	4	-2.04	0.0208	478	0.868	0.979	19530	1
PSMF1	-4.76	4	-2.04	0.0208	479	0.868	0.979	19529	1
MVD	-4.75	4	-2.04	0.0209	480	0.869	0.979	19528	1
H2BC5	-4.75	4	-2.03	0.021	481	0.871	0.979	19527	1
FNBP4	-4.75	4	-2.03	0.021	482	0.871	0.979	19526	1
MDH2	-4.74	4	-2.03	0.021	483	0.871	0.979	19525	1
COPS5	-4.74	4	-2.03	0.0211	484	0.871	0.979	19524	1
SON	-4.74	4	-2.03	0.0212	485	0.871	0.979	19523	1
Non-targeting1_102595	-2.37	1	-2.03	0.0212	486	0.871	0.979	19522	1
CREB3L4	-4.74	4	-2.03	0.0212	487	0.871	0.979	19521	1
DNAJC2	-4.73	4	-2.03	0.0214	488	0.873	0.979	19520	1
MED23	-4.73	4	-2.03	0.0214	489	0.873	0.979	19519	1
MAP4K5	-4.73	4	-2.03	0.0214	490	0.873	0.979	19518	1
SEMA4A	-4.73	4	-2.02	0.0214	491	0.874	0.979	19517	1
GABRG3	-4.73	4	-2.02	0.0215	492	0.874	0.979	19516	1
NFYB	-4.72	4	-2.02	0.0216	493	0.877	0.978	19515	1
CIZ1	-4.71	4	-2.02	0.0217	494	0.88	0.978	19514	1
RBAK	-4.71	4	-2.02	0.0219	495	0.881	0.978	19513	1
SEPHS2	-4.71	4	-2.02	0.0219	496	0.881	0.978	19512	1
ENTR1	-4.71	4	-2.02	0.0219	497	0.881	0.978	19511	1
SNX15	-4.7	4	-2.01	0.022	498	0.881	0.978	19510	1
KIF2A	-4.7	4	-2.01	0.022	499	0.881	0.978	19509	1
DPPA5	-4.7	4	-2.01	0.0221	500	0.881	0.978	19508	1
FANCC	-4.7	4	-2.01	0.0222	501	0.881	0.978	19507	1
GMPPB	-4.7	4	-2.01	0.0222	502	0.881	0.978	19506	1
RAD50	-4.7	4	-2.01	0.0222	503	0.881	0.978	19505	1
SHCBP1L	-4.69	4	-2.01	0.0222	504	0.881	0.978	19504	1
ZFAT	-4.69	4	-2.01	0.0223	505	0.881	0.978	19503	1
USH2A	-4.06	3	-2.01	0.0223	506	0.881	0.978	19502	1
HCFC1R1	-4.69	4	-2.01	0.0224	507	0.881	0.978	19501	1
SHMT2	-4.69	4	-2.01	0.0224	508	0.881	0.978	19500	1
TM4SF4	-4.69	4	-2.01	0.0224	509	0.881	0.978	19499	1
EIF4EBP1	-4.68	4	-2.01	0.0225	510	0.881	0.978	19498	1
PPP2R2A	-4.68	4	-2	0.0226	511	0.882	0.977	19497	1
ODF3	-4.68	4	-2	0.0226	512	0.882	0.977	19496	1
FNDC5	-4.67	4	-2	0.0228	513	0.882	0.977	19495	1
PRAMEF14	-4.67	4	-2	0.0228	514	0.882	0.977	19494	1
PDPN	-4.67	4	-2	0.0228	515	0.882	0.977	19493	1
IPO9	-4.67	4	-2	0.0229	516	0.882	0.977	19492	1
exo_Non-targeting_3586	-4.66	4	-2	0.023	517	0.882	0.977	19491	1
PSIP1	-4.66	4	-2	0.023	518	0.882	0.977	19490	1
OR4F17	-6.59	8	-1.99	0.0231	519	0.882	0.977	19489	1
Non-targeting1_102932	-2.33	1	-1.99	0.0231	520	0.882	0.977	19488	1
USP47	-4.66	4	-1.99	0.0231	521	0.882	0.977	19487	1
MAN1A1	-4.66	4	-1.99	0.0232	522	0.882	0.977	19486	1
RAB33B	-4.65	4	-1.99	0.0232	523	0.882	0.977	19485	1
TUBB3	-4.65	4	-1.99	0.0233	524	0.882	0.977	19484	1
GSPT2	-4.65	4	-1.99	0.0233	525	0.882	0.977	19483	1
TIMM9	-4.65	4	-1.99	0.0234	526	0.882	0.977	19482	1
FOXD4L5	-4.65	4	-1.99	0.0234	527	0.882	0.977	19481	1
KCNJ2	-4.65	4	-1.99	0.0234	528	0.882	0.977	19480	1
ZC3H3	-4.65	4	-1.99	0.0234	529	0.882	0.977	19479	1
ACOX1	-4.65	4	-1.99	0.0234	530	0.882	0.977	19478	1
SH3BP4	-4.65	4	-1.99	0.0234	531	0.882	0.977	19477	1
MT1X	-4.65	4	-1.99	0.0235	532	0.882	0.977	19476	1
PKP3	-4.64	4	-1.99	0.0235	533	0.882	0.977	19475	1
MYO1F	-4.64	4	-1.98	0.0236	534	0.884	0.976	19474	1
TRIM11	-4.63	4	-1.98	0.0238	535	0.889	0.976	19473	1
TFEC	-4.63	4	-1.98	0.0238	536	0.889	0.976	19472	1
LIPT1	-4.63	4	-1.98	0.0239	537	0.89	0.976	19471	1
MTOR	-4.62	4	-1.98	0.0241	538	0.896	0.976	19470	1
DMRTA2	-4.62	4	-1.97	0.0242	539	0.896	0.976	19469	1
ILDR1	-4.62	4	-1.97	0.0242	540	0.896	0.976	19468	1
DECR2	-4.61	4	-1.97	0.0243	541	0.897	0.976	19467	1
CSTF1	-4.61	4	-1.97	0.0243	542	0.897	0.976	19466	1
H2AC18	-6.51	8	-1.97	0.0245	543	0.901	0.976	19465	1
HBD	-4.6	4	-1.97	0.0246	544	0.905	0.975	19464	1
SLC25A5	-4.6	4	-1.96	0.0248	545	0.906	0.975	19463	1
SFMBT1	-4.59	4	-1.96	0.0248	546	0.906	0.975	19462	1
LZTS1	-4.59	4	-1.96	0.0248	547	0.906	0.975	19461	1
ELK3	-4.59	4	-1.96	0.0249	548	0.906	0.975	19460	1
PRPF38A	-4.59	4	-1.96	0.025	549	0.906	0.975	19459	1
SLC41A3	-4.58	4	-1.96	0.0251	550	0.906	0.975	19458	1
AP3S1	-4.58	4	-1.96	0.0251	551	0.906	0.975	19457	1
TRIM39-RPP21	-4.58	4	-1.96	0.0251	552	0.906	0.975	19456	1
LIPG	-4.58	4	-1.96	0.0251	553	0.906	0.975	19455	1
MCM10	-4.58	4	-1.96	0.0251	554	0.906	0.975	19454	1
LRRTM1	-4.58	4	-1.96	0.0252	555	0.906	0.975	19453	1
FBXL18	-4.58	4	-1.96	0.0252	556	0.906	0.975	19452	1
MCPH1	-4.58	4	-1.96	0.0252	557	0.906	0.975	19451	1
DYNAP	-4.58	4	-1.96	0.0253	558	0.906	0.975	19450	1
MAMDC4	-4.57	4	-1.95	0.0253	559	0.906	0.975	19449	1
AARS1	-4.57	4	-1.95	0.0254	560	0.909	0.975	19448	1
MFSD2A	-4.57	4	-1.95	0.0255	561	0.909	0.975	19447	1
ATP6V1D	-4.56	4	-1.95	0.0257	562	0.913	0.974	19446	1
RPL22L1	-4.56	4	-1.95	0.0257	563	0.913	0.974	19445	1
RASSF10	-4.56	4	-1.95	0.0257	564	0.913	0.974	19444	1
TEX15	-4.56	4	-1.95	0.0258	565	0.914	0.974	19443	1
GGTLC2	-4.55	4	-1.95	0.0259	566	0.914	0.974	19442	1
DOCK5	-4.55	4	-1.94	0.0259	567	0.914	0.974	19441	1
TGFBR3L	-4.55	4	-1.94	0.0259	568	0.914	0.974	19440	1
ISOC1	-4.55	4	-1.94	0.026	569	0.914	0.974	19439	1
NAA80	-4.55	4	-1.94	0.0261	570	0.914	0.974	19438	1
DNAAF10	-4.55	4	-1.94	0.0261	571	0.914	0.974	19437	1
ATP6V0A2	-4.54	4	-1.94	0.0261	572	0.914	0.974	19436	1
C4orf3	-4.54	4	-1.94	0.0263	573	0.917	0.974	19435	1
CAMK4	-4.54	4	-1.94	0.0264	574	0.918	0.974	19434	1
AGGF1	-4.53	4	-1.94	0.0264	575	0.918	0.974	19433	1
UBL5	-4.53	4	-1.93	0.0265	576	0.918	0.973	19432	1
OR52R1	-4.53	4	-1.93	0.0265	577	0.918	0.973	19431	1
TEX13B	-4.53	4	-1.93	0.0266	578	0.918	0.973	19430	1
ZDHHC8	-4.53	4	-1.93	0.0266	579	0.918	0.973	19429	1
MNT	-3.92	3	-1.93	0.0266	580	0.918	0.973	19428	1
POLR2J2	-4.52	4	-1.93	0.0267	581	0.918	0.973	19427	1
ECRG4	-4.52	4	-1.93	0.0268	582	0.918	0.973	19426	1
DEF6	-4.52	4	-1.93	0.0268	583	0.918	0.973	19425	1
SRCAP	-4.52	4	-1.93	0.0269	584	0.918	0.973	19424	1
VCP	-4.52	4	-1.93	0.0269	585	0.918	0.973	19423	1
C11orf91	-4.52	4	-1.93	0.0269	586	0.918	0.973	19422	1
PSMC4	-4.52	4	-1.93	0.027	587	0.918	0.973	19421	1
UTP4	-4.51	4	-1.93	0.0271	588	0.918	0.973	19420	1
TLK2	-4.51	4	-1.93	0.0271	589	0.918	0.973	19419	1
EP300	-4.51	4	-1.93	0.0271	590	0.918	0.973	19418	1
MRGPRX1	-4.51	4	-1.92	0.0272	591	0.918	0.973	19417	1
LATS2	-4.51	4	-1.92	0.0272	592	0.918	0.973	19416	1
LDLRAD3	-4.51	4	-1.92	0.0272	593	0.918	0.973	19415	1
CREB3L1	-4.5	4	-1.92	0.0274	594	0.924	0.973	19414	1
RPL35	-4.5	4	-1.92	0.0275	595	0.924	0.973	19413	1
CREG1	-4.49	4	-1.92	0.0276	596	0.925	0.972	19412	1
PTBP1	-4.49	4	-1.92	0.0277	597	0.925	0.972	19411	1
HPCAL1	-4.49	4	-1.91	0.0278	598	0.925	0.972	19410	1
GOLGB1	-4.49	4	-1.91	0.0278	599	0.925	0.972	19409	1
GPR75	-4.48	4	-1.91	0.0278	600	0.925	0.972	19408	1
RXRA	-4.48	4	-1.91	0.0279	601	0.925	0.972	19407	1
KCTD9	-4.48	4	-1.91	0.028	602	0.925	0.972	19406	1
PINX1	-4.48	4	-1.91	0.028	603	0.925	0.972	19405	1
ETNK2	-4.48	4	-1.91	0.028	604	0.925	0.972	19404	1
LSM10	-4.48	4	-1.91	0.0281	605	0.925	0.972	19403	1
LOXL2	-4.48	4	-1.91	0.0281	606	0.925	0.972	19402	1
HNRNPCL2	-4.48	4	-1.91	0.0281	607	0.925	0.972	19401	1
FANCI	-4.48	4	-1.91	0.0281	608	0.925	0.972	19400	1
DNASE1L2	-4.47	4	-1.91	0.0282	609	0.926	0.972	19399	1
NSMCE4A	-4.47	4	-1.91	0.0283	610	0.929	0.972	19398	1
OR52B4	-4.47	4	-1.91	0.0284	611	0.929	0.972	19397	1
EXTL1	-4.46	4	-1.9	0.0285	612	0.931	0.972	19396	1
H3-3B	-6.31	8	-1.9	0.0285	613	0.931	0.971	19395	1
COX18	-3.86	3	-1.9	0.0287	614	0.934	0.971	19394	1
PPIL2	-4.45	4	-1.9	0.0287	615	0.934	0.971	19393	1
LINC02907	-4.45	4	-1.9	0.0288	616	0.934	0.971	19392	1
IER3IP1	-4.45	4	-1.9	0.0289	617	0.935	0.971	19391	1
TNFRSF14	-4.45	4	-1.9	0.0289	618	0.935	0.971	19390	1
SEC61G	-4.45	4	-1.9	0.0289	619	0.935	0.971	19389	1
TERF2IP	-4.44	4	-1.89	0.0292	620	0.936	0.971	19388	1
ABRAXAS1	-4.44	4	-1.89	0.0292	621	0.936	0.971	19387	1
SERPINA3	-4.44	4	-1.89	0.0292	622	0.936	0.971	19386	1
OR51A2	-4.44	4	-1.89	0.0292	623	0.936	0.971	19385	1
MAP3K3	-4.44	4	-1.89	0.0292	624	0.936	0.971	19384	1
EDRF1	-4.44	4	-1.89	0.0293	625	0.936	0.971	19383	1
NUP93	-4.43	4	-1.89	0.0294	626	0.936	0.971	19382	1
Non-targeting1_102285	-2.22	1	-1.89	0.0294	627	0.936	0.971	19381	1
HSF1	-4.43	4	-1.89	0.0296	628	0.936	0.97	19380	1
HAND2	-4.42	4	-1.89	0.0297	629	0.936	0.97	19379	1
ACTG2	-4.42	4	-1.89	0.0297	630	0.936	0.97	19378	1
BIRC2	-4.42	4	-1.88	0.0297	631	0.936	0.97	19377	1
MMACHC	-4.42	4	-1.88	0.0297	632	0.936	0.97	19376	1
LDHA	-4.42	4	-1.88	0.0298	633	0.936	0.97	19375	1
OR8B4	-4.42	4	-1.88	0.0298	634	0.936	0.97	19374	1
USP48	-4.42	4	-1.88	0.0299	635	0.936	0.97	19373	1
SCGN	-4.42	4	-1.88	0.0299	636	0.936	0.97	19372	1
HDDC2	-4.42	4	-1.88	0.0299	637	0.936	0.97	19371	1
PITRM1	-4.42	4	-1.88	0.0299	638	0.936	0.97	19370	1
SEMG2	-4.41	4	-1.88	0.03	639	0.936	0.97	19369	1
WDR12	-4.41	4	-1.88	0.0301	640	0.936	0.97	19368	1
CACNG4	-4.41	4	-1.88	0.0301	641	0.936	0.97	19367	1
RBBP4	-4.41	4	-1.88	0.0302	642	0.936	0.97	19366	1
LEO1	-4.41	4	-1.88	0.0302	643	0.936	0.97	19365	1
FAM86B1	-6.23	8	-1.88	0.0302	644	0.936	0.97	19364	1
TRMT6	-4.41	4	-1.88	0.0303	645	0.936	0.97	19363	1
INPP5K	-4.41	4	-1.88	0.0303	646	0.936	0.97	19362	1
TMEM119	-4.41	4	-1.88	0.0303	647	0.936	0.97	19361	1
IFITM5	-4.4	4	-1.87	0.0306	648	0.941	0.969	19360	1
ELAPOR1	-4.4	4	-1.87	0.0306	649	0.941	0.969	19359	1
PRKN	-4.4	4	-1.87	0.0306	650	0.941	0.969	19358	1
CRYGB	-4.39	4	-1.87	0.0306	651	0.941	0.969	19357	1
GOLGA8R	-4.39	4	-1.87	0.0307	652	0.942	0.969	19356	1
DXO	-4.39	4	-1.87	0.0308	653	0.942	0.969	19355	1
POT1	-4.39	4	-1.87	0.0308	654	0.942	0.969	19354	1
TBCE	-4.39	4	-1.87	0.0309	655	0.942	0.969	19353	1
IVD	-4.38	4	-1.87	0.031	656	0.942	0.969	19352	1
PDE3B	-4.38	4	-1.87	0.031	657	0.942	0.969	19351	1
UBE2A	-3.8	3	-1.87	0.031	658	0.942	0.969	19350	1
TP53RK	-4.38	4	-1.87	0.0311	659	0.942	0.969	19349	1
PLEKHG1	-4.38	4	-1.86	0.0311	660	0.942	0.969	19348	1
DUSP1	-4.38	4	-1.86	0.0312	661	0.942	0.969	19347	1
ELF4	-4.37	4	-1.86	0.0313	662	0.942	0.969	19346	1
ADAMTS1	-4.37	4	-1.86	0.0313	663	0.942	0.969	19345	1
TREH	-4.37	4	-1.86	0.0313	664	0.942	0.969	19344	1
ACVR2B	-4.37	4	-1.86	0.0313	665	0.942	0.969	19343	1
TELO2	-4.37	4	-1.86	0.0313	666	0.942	0.969	19342	1
TASOR	-4.37	4	-1.86	0.0314	667	0.942	0.969	19341	1
FZD4	-4.37	4	-1.86	0.0315	668	0.942	0.969	19340	1
CTRL	-4.36	4	-1.86	0.0316	669	0.945	0.968	19339	1
ARL4C	-4.36	4	-1.86	0.0317	670	0.946	0.968	19338	1
NOL12	-4.36	4	-1.85	0.0318	671	0.949	0.968	19337	1
SCAI	-4.36	4	-1.85	0.0319	672	0.949	0.968	19336	1
UTP14C	-4.35	4	-1.85	0.0319	673	0.949	0.968	19335	1
SLC25A28	-4.35	4	-1.85	0.0321	674	0.952	0.968	19334	1
AK4	-4.35	4	-1.85	0.0322	675	0.953	0.968	19333	1
EVI2B	-4.34	4	-1.85	0.0323	676	0.954	0.968	19332	1
SMS	-4.34	4	-1.85	0.0324	677	0.954	0.968	19331	1
ATAD3B	-4.34	4	-1.85	0.0324	678	0.954	0.968	19330	1
Non-targeting1_102041	-2.17	1	-1.85	0.0324	679	0.954	0.968	19329	1
SOX14	-4.34	4	-1.85	0.0325	680	0.954	0.968	19328	1
HLA-C	-4.34	4	-1.84	0.0325	681	0.954	0.967	19327	1
TEPSIN	-4.34	4	-1.84	0.0325	682	0.954	0.967	19326	1
CPO	-4.33	4	-1.84	0.0326	683	0.954	0.967	19325	1
CSF1R	-4.33	4	-1.84	0.0326	684	0.955	0.967	19324	1
FAM50B	-4.33	4	-1.84	0.0329	685	0.96	0.967	19323	1
TLDC2	-4.32	4	-1.84	0.0329	686	0.96	0.967	19322	1
TBX19	-4.32	4	-1.84	0.0329	687	0.96	0.967	19321	1
KDM1A	-4.32	4	-1.84	0.0331	688	0.961	0.967	19320	1
IRF5	-4.32	4	-1.84	0.0332	689	0.961	0.967	19319	1
C1orf167	-4.32	4	-1.84	0.0332	690	0.961	0.967	19318	1
BGN	-4.32	4	-1.84	0.0332	691	0.961	0.967	19317	1
FAM90A1	-4.31	4	-1.84	0.0332	692	0.961	0.967	19316	1
IL6ST	-4.31	4	-1.83	0.0334	693	0.962	0.967	19315	1
PUM2	-4.31	4	-1.83	0.0334	694	0.962	0.967	19314	1
SLC25A33	-4.31	4	-1.83	0.0335	695	0.962	0.967	19313	1
WDR70	-4.31	4	-1.83	0.0335	696	0.962	0.966	19312	1
S100A5	-4.3	4	-1.83	0.0336	697	0.962	0.966	19311	1
ZNF143	-4.3	4	-1.83	0.0337	698	0.962	0.966	19310	1
EXOC6B	-4.3	4	-1.83	0.0337	699	0.962	0.966	19309	1
ESAM	-4.3	4	-1.83	0.0337	700	0.962	0.966	19308	1
USP22	-4.3	4	-1.83	0.0337	701	0.963	0.966	19307	1
OR1B1	-4.29	4	-1.83	0.034	702	0.969	0.966	19306	1
PFDN6	-4.29	4	-1.82	0.0341	703	0.97	0.966	19305	1
TCFL5	-6.06	8	-1.82	0.0342	704	0.97	0.966	19304	1
HNRNPH3	-4.28	4	-1.82	0.0343	705	0.97	0.966	19303	1
CDH5	-4.28	4	-1.82	0.0343	706	0.97	0.966	19302	1
ZRSR2	-4.28	4	-1.82	0.0343	707	0.97	0.966	19301	1
ECD	-4.28	4	-1.82	0.0344	708	0.97	0.966	19300	1
PLPP1	-4.28	4	-1.82	0.0345	709	0.97	0.965	19299	1
LSM4	-4.28	4	-1.82	0.0345	710	0.97	0.965	19298	1
PCDHB14	-4.27	4	-1.82	0.0346	711	0.97	0.965	19297	1
RFC3	-4.27	4	-1.82	0.0347	712	0.97	0.965	19296	1
IL31RA	-4.27	4	-1.82	0.0347	713	0.97	0.965	19295	1
ADPRHL1	-6.04	8	-1.82	0.0347	714	0.97	0.965	19294	1
KCNA3	-4.27	4	-1.82	0.0347	715	0.97	0.965	19293	1
ZNF384	-4.27	4	-1.81	0.0348	716	0.97	0.965	19292	1
MFSD2B	-4.27	4	-1.81	0.0349	717	0.97	0.965	19291	1
MAP4	-4.27	4	-1.81	0.0349	718	0.97	0.965	19290	1
RRN3	-4.26	4	-1.81	0.035	719	0.97	0.965	19289	1
AFAP1	-4.26	4	-1.81	0.035	720	0.97	0.965	19288	1
SURF4	-4.26	4	-1.81	0.035	721	0.97	0.965	19287	1
PPP1R10	-4.26	4	-1.81	0.035	722	0.97	0.965	19286	1
QTRT2	-4.26	4	-1.81	0.0351	723	0.97	0.965	19285	1
PLXND1	-4.26	4	-1.81	0.0351	724	0.97	0.965	19284	1
DTNB	-4.26	4	-1.81	0.0352	725	0.971	0.965	19283	1
TSPAN6	-4.25	4	-1.81	0.0354	726	0.973	0.965	19282	1
MARCKSL1	-4.25	4	-1.81	0.0354	727	0.973	0.965	19281	1
HSPA13	-4.25	4	-1.81	0.0355	728	0.973	0.965	19280	1
CASC3	-4.25	4	-1.81	0.0355	729	0.973	0.964	19279	1
SETD5	-4.25	4	-1.8	0.0355	730	0.973	0.964	19278	1
GOLM1	-4.25	4	-1.8	0.0355	731	0.973	0.964	19277	1
ATAT1	-4.25	4	-1.8	0.0356	732	0.973	0.964	19276	1
CFAP298	-4.24	4	-1.8	0.0357	733	0.974	0.964	19275	1
VCX3A	-4.24	4	-1.8	0.0359	734	0.975	0.964	19274	1
OR2AG1	-4.24	4	-1.8	0.0359	735	0.975	0.964	19273	1
FAM47C	-4.23	4	-1.8	0.0361	736	0.975	0.964	19272	1
TBCB	-4.23	4	-1.8	0.0361	737	0.975	0.964	19271	1
FAM180B	-4.23	4	-1.8	0.0362	738	0.975	0.964	19270	1
Non-targeting1_102442	-2.11	1	-1.8	0.0363	739	0.975	0.964	19269	1
GNPNAT1	-4.23	4	-1.8	0.0363	740	0.975	0.964	19268	1
IAPP	-4.23	4	-1.8	0.0363	741	0.975	0.964	19267	1
SELENBP1	-4.23	4	-1.79	0.0364	742	0.975	0.964	19266	1
GPRASP1	-4.22	4	-1.79	0.0364	743	0.975	0.964	19265	1
CLCNKB	-4.22	4	-1.79	0.0364	744	0.975	0.964	19264	1
FAM131C	-4.22	4	-1.79	0.0365	745	0.975	0.963	19263	1
RPS13	-3.65	3	-1.79	0.0366	746	0.975	0.963	19262	1
SMIM11	-3.65	3	-1.79	0.0366	747	0.975	0.963	19261	1
ZCCHC10	-4.22	4	-1.79	0.0367	748	0.975	0.963	19260	1
GKN1	-4.21	4	-1.79	0.0369	749	0.975	0.963	19259	1
SOX18	-4.21	4	-1.79	0.037	750	0.975	0.963	19258	1
CRYGS	-4.21	4	-1.79	0.0371	751	0.975	0.963	19257	1
RNF2	-4.21	4	-1.79	0.0371	752	0.975	0.963	19256	1
BOD1L1	-4.21	4	-1.79	0.0371	753	0.975	0.963	19255	1
HBZ	-4.21	4	-1.78	0.0371	754	0.975	0.963	19254	1
CLCN6	-4.2	4	-1.78	0.0372	755	0.975	0.963	19253	1
EPSTI1	-4.2	4	-1.78	0.0372	756	0.975	0.963	19252	1
FGB	-4.2	4	-1.78	0.0373	757	0.975	0.963	19251	1
H4C1	-4.2	4	-1.78	0.0373	758	0.975	0.963	19250	1
MREG	-4.2	4	-1.78	0.0374	759	0.975	0.963	19249	1
SLX1A	-4.2	4	-1.78	0.0374	760	0.975	0.963	19248	1
P2RY14	-4.2	4	-1.78	0.0374	761	0.975	0.963	19247	1
RNF141	-4.19	4	-1.78	0.0375	762	0.975	0.962	19246	1
FAM174B	-4.19	4	-1.78	0.0376	763	0.975	0.962	19245	1
PCCB	-4.19	4	-1.78	0.0376	764	0.975	0.962	19244	1
NRP1	-4.19	4	-1.78	0.0376	765	0.975	0.962	19243	1
RAPGEF3	-4.19	4	-1.78	0.0377	766	0.975	0.962	19242	1
CYRIB	-3.63	3	-1.78	0.0378	767	0.975	0.962	19241	1
PRAM1	-4.19	4	-1.78	0.0378	768	0.975	0.962	19240	1
exo_Non-targeting_3321	-4.19	4	-1.78	0.0378	769	0.975	0.962	19239	1
SCUBE2	-4.19	4	-1.78	0.0379	770	0.975	0.962	19238	1
GTPBP4	-4.18	4	-1.78	0.0379	771	0.975	0.962	19237	1
Non-targeting1_102951	-2.09	1	-1.78	0.0379	772	0.975	0.962	19236	1
C1QC	-4.18	4	-1.78	0.0379	773	0.975	0.962	19235	1
RPTN	-4.18	4	-1.78	0.0379	774	0.975	0.962	19234	1
ASCC3	-4.18	4	-1.78	0.0379	775	0.975	0.962	19233	1
MMS22L	-4.18	4	-1.78	0.0379	776	0.975	0.962	19232	1
TNFRSF9	-4.18	4	-1.77	0.038	777	0.975	0.962	19231	1
KRT19	-4.18	4	-1.77	0.0381	778	0.975	0.962	19230	1
FERD3L	-4.18	4	-1.77	0.0381	779	0.975	0.962	19229	1
GOT2	-4.18	4	-1.77	0.0381	780	0.975	0.962	19228	1
WDR36	-4.18	4	-1.77	0.0382	781	0.975	0.962	19227	1
OR14C36	-4.18	4	-1.77	0.0382	782	0.975	0.962	19226	1
KLHL35	-4.18	4	-1.77	0.0382	783	0.975	0.962	19225	1
POLRMT	-3.62	3	-1.77	0.0382	784	0.975	0.962	19224	1
KRTAP20-3	-4.18	4	-1.77	0.0383	785	0.975	0.962	19223	1
PHF20	-4.17	4	-1.77	0.0383	786	0.975	0.962	19222	1
CISD2	-4.17	4	-1.77	0.0384	787	0.975	0.962	19221	1
LPCAT2	-4.17	4	-1.77	0.0385	788	0.976	0.961	19220	1
ATP2A2	-4.17	4	-1.77	0.0385	789	0.976	0.961	19219	1
TOX4	-4.17	4	-1.77	0.0385	790	0.976	0.961	19218	1
TMSB4Y	-4.16	4	-1.77	0.0387	791	0.978	0.961	19217	1
ARL6	-4.16	4	-1.77	0.0387	792	0.978	0.961	19216	1
BICDL1	-4.16	4	-1.76	0.0388	793	0.978	0.961	19215	1
NFATC4	-4.16	4	-1.76	0.0389	794	0.978	0.961	19214	1
NANOS3	-4.16	4	-1.76	0.0389	795	0.978	0.961	19213	1
PEA15	-4.16	4	-1.76	0.039	796	0.979	0.961	19212	1
FADD	-4.15	4	-1.76	0.0391	797	0.979	0.961	19211	1
TBCK	-4.15	4	-1.76	0.0391	798	0.979	0.961	19210	1
PRAME	-4.15	4	-1.76	0.0392	799	0.979	0.961	19209	1
SYTL3	-4.15	4	-1.76	0.0393	800	0.979	0.961	19208	1
SYT5	-4.15	4	-1.76	0.0393	801	0.979	0.961	19207	1
GINS2	-4.15	4	-1.76	0.0393	802	0.979	0.961	19206	1
OR52M1	-4.15	4	-1.76	0.0394	803	0.979	0.961	19205	1
VPS16	-4.14	4	-1.76	0.0394	804	0.979	0.961	19204	1
VCY1B	-4.14	4	-1.76	0.0395	805	0.979	0.96	19203	1
Non-targeting1_102604	-2.07	1	-1.76	0.0395	806	0.979	0.96	19202	1
AASDHPPT	-4.14	4	-1.76	0.0396	807	0.979	0.96	19201	1
DNAJA1	-4.14	4	-1.76	0.0396	808	0.979	0.96	19200	1
GALE	-3.59	3	-1.75	0.0396	809	0.979	0.96	19199	1
PLA2G10	-4.14	4	-1.75	0.0398	810	0.979	0.96	19198	1
KIFBP	-4.13	4	-1.75	0.0399	811	0.979	0.96	19197	1
BRAP	-4.13	4	-1.75	0.04	812	0.979	0.96	19196	1
COASY	-4.13	4	-1.75	0.04	813	0.979	0.96	19195	1
CTNNBL1	-4.13	4	-1.75	0.04	814	0.979	0.96	19194	1
SCNM1	-4.13	4	-1.75	0.0401	815	0.979	0.96	19193	1
TGM6	-4.13	4	-1.75	0.0401	816	0.979	0.96	19192	1
SRGAP2B	-4.13	4	-1.75	0.0402	817	0.979	0.96	19191	1
STPG1	-4.13	4	-1.75	0.0402	818	0.979	0.96	19190	1
FGD6	-4.13	4	-1.75	0.0402	819	0.979	0.96	19189	1
NDUFS8	-4.12	4	-1.75	0.0403	820	0.979	0.96	19188	1
CHST5	-4.12	4	-1.75	0.0403	821	0.979	0.96	19187	1
MAPKAP1	-4.12	4	-1.75	0.0403	822	0.979	0.96	19186	1
LPXN	-4.12	4	-1.75	0.0404	823	0.979	0.96	19185	1
DAB2IP	-4.12	4	-1.75	0.0404	824	0.979	0.96	19184	1
KLF2	-4.12	4	-1.75	0.0404	825	0.979	0.96	19183	1
XRCC3	-4.12	4	-1.74	0.0406	826	0.979	0.959	19182	1
EIF2B3	-4.12	4	-1.74	0.0406	827	0.979	0.959	19181	1
TMEM11	-4.12	4	-1.74	0.0406	828	0.979	0.959	19180	1
CA9	-4.11	4	-1.74	0.0407	829	0.979	0.959	19179	1
RNF145	-4.11	4	-1.74	0.0407	830	0.979	0.959	19178	1
TSPYL2	-4.11	4	-1.74	0.0408	831	0.979	0.959	19177	1
KRTAP1-3	-4.11	4	-1.74	0.0408	832	0.979	0.959	19176	1
MMP26	-4.11	4	-1.74	0.0408	833	0.979	0.959	19175	1
OVOL1	-4.11	4	-1.74	0.0409	834	0.979	0.959	19174	1
NEURL2	-4.11	4	-1.74	0.0409	835	0.979	0.959	19173	1
ZFC3H1	-4.1	4	-1.74	0.041	836	0.979	0.959	19172	1
OLIG1	-4.1	4	-1.74	0.0411	837	0.979	0.959	19171	1
HMX1	-4.1	4	-1.74	0.0411	838	0.979	0.959	19170	1
MBOAT4	-4.1	4	-1.74	0.0412	839	0.979	0.959	19169	1
SDE2	-4.1	4	-1.73	0.0414	840	0.979	0.959	19168	1
SPC24	-3.55	3	-1.73	0.0415	841	0.979	0.959	19167	1
MELK	-4.09	4	-1.73	0.0415	842	0.979	0.958	19166	1
SIMC1	-4.09	4	-1.73	0.0416	843	0.979	0.958	19165	1
ABTB2	-4.09	4	-1.73	0.0417	844	0.979	0.958	19164	1
PPP2R5E	-4.09	4	-1.73	0.0418	845	0.979	0.958	19163	1
TP53BP1	-4.09	4	-1.73	0.0418	846	0.979	0.958	19162	1
Non-targeting1_102432	-2.04	1	-1.73	0.0419	847	0.979	0.958	19161	1
PTCRA	-4.08	4	-1.73	0.042	848	0.979	0.958	19160	1
RABEPK	-4.08	4	-1.73	0.042	849	0.979	0.958	19159	1
KLHL15	-4.08	4	-1.73	0.042	850	0.979	0.958	19158	1
ICAM1	-4.08	4	-1.73	0.0421	851	0.979	0.958	19157	1
FGL2	-4.08	4	-1.73	0.0422	852	0.979	0.958	19156	1
RXRB	-4.07	4	-1.73	0.0423	853	0.979	0.958	19155	1
NUTM2B	-4.07	4	-1.72	0.0424	854	0.979	0.958	19154	1
STMN1	-4.07	4	-1.72	0.0424	855	0.979	0.958	19153	1
ITPRID1	-4.07	4	-1.72	0.0424	856	0.979	0.958	19152	1
TMEM262	-4.07	4	-1.72	0.0424	857	0.979	0.958	19151	1
LRRC56	-4.07	4	-1.72	0.0424	858	0.979	0.958	19150	1
PAIP2B	-4.07	4	-1.72	0.0425	859	0.979	0.957	19149	1
FAM200C	-4.07	4	-1.72	0.0425	860	0.979	0.957	19148	1
RTF1	-4.07	4	-1.72	0.0426	861	0.979	0.957	19147	1
KCNK12	-4.07	4	-1.72	0.0426	862	0.979	0.957	19146	1
MAPK1IP1L	-4.07	4	-1.72	0.0426	863	0.979	0.957	19145	1
TM9SF3	-4.06	4	-1.72	0.0427	864	0.979	0.957	19144	1
SMN2	-4.06	4	-1.72	0.0427	865	0.979	0.957	19143	1
Non-targeting1_102810	-2.03	1	-1.72	0.0428	866	0.979	0.957	19142	1
RIF1	-4.06	4	-1.72	0.0429	867	0.979	0.957	19141	1
EZH2	-4.06	4	-1.72	0.0429	868	0.979	0.957	19140	1
CCR5	-4.06	4	-1.72	0.0429	869	0.979	0.957	19139	1
Non-targeting1_102962	-2.03	1	-1.72	0.0429	870	0.979	0.957	19138	1
Non-targeting1_102325	-2.03	1	-1.72	0.043	871	0.979	0.957	19137	1
AP2M1	-4.06	4	-1.72	0.0431	872	0.979	0.957	19136	1
HSPA6	-4.06	4	-1.72	0.0431	873	0.979	0.957	19135	1
PSMC3IP	-4.05	4	-1.72	0.0431	874	0.979	0.957	19134	1
Non-targeting1_102006	-2.03	1	-1.72	0.0432	875	0.979	0.957	19133	1
FUBP1	-4.05	4	-1.72	0.0432	876	0.979	0.957	19132	1
RMND5A	-4.05	4	-1.71	0.0433	877	0.979	0.957	19131	1
SLC38A2	-4.05	4	-1.71	0.0433	878	0.979	0.957	19130	1
POLR2G	-4.05	4	-1.71	0.0434	879	0.979	0.957	19129	1
BRD7	-4.05	4	-1.71	0.0435	880	0.979	0.957	19128	1
VOPP1	-4.05	4	-1.71	0.0435	881	0.979	0.956	19127	1
SRRM3	-4.04	4	-1.71	0.0436	882	0.979	0.956	19126	1
GPR22	-4.04	4	-1.71	0.0436	883	0.979	0.956	19125	1
SNX14	-4.04	4	-1.71	0.0437	884	0.979	0.956	19124	1
MBD3L4	-4.04	4	-1.71	0.0438	885	0.979	0.956	19123	1
SCAF4	-4.04	4	-1.71	0.0438	886	0.979	0.956	19122	1
RPL31	-4.04	4	-1.71	0.0439	887	0.979	0.956	19121	1
TAF2	-4.03	4	-1.7	0.0441	888	0.979	0.956	19120	1
HR	-4.03	4	-1.7	0.0441	889	0.979	0.956	19119	1
A4GNT	-4.03	4	-1.7	0.0442	890	0.979	0.956	19118	1
AOPEP	-4.03	4	-1.7	0.0442	891	0.979	0.956	19117	1
APIP	-4.03	4	-1.7	0.0442	892	0.979	0.956	19116	1
ATP5F1D	-4.03	4	-1.7	0.0442	893	0.979	0.956	19115	1
NOMO3	-4.03	4	-1.7	0.0442	894	0.979	0.956	19114	1
ZNF514	-4.03	4	-1.7	0.0442	895	0.979	0.956	19113	1
PUM1	-4.03	4	-1.7	0.0443	896	0.979	0.956	19112	1
CASR	-4.02	4	-1.7	0.0444	897	0.979	0.956	19111	1
KRTAP9-6	-4.02	4	-1.7	0.0445	898	0.979	0.956	19110	1
NFIX	-4.02	4	-1.7	0.0446	899	0.979	0.955	19109	1
MZT1	-4.02	4	-1.7	0.0447	900	0.979	0.955	19108	1
CD27	-4.02	4	-1.7	0.0447	901	0.979	0.955	19107	1
SARDH	-4.02	4	-1.7	0.0448	902	0.979	0.955	19106	1
SPATS1	-4.01	4	-1.7	0.0448	903	0.979	0.955	19105	1
ABL2	-4.01	4	-1.7	0.0449	904	0.979	0.955	19104	1
LGALS9B	-4.01	4	-1.69	0.0451	905	0.979	0.955	19103	1
CLCN3	-4.01	4	-1.69	0.0452	906	0.979	0.955	19102	1
ARID1A	-4.01	4	-1.69	0.0452	907	0.979	0.955	19101	1
SCP2	-4	4	-1.69	0.0452	908	0.979	0.955	19100	1
NUCB2	-4	4	-1.69	0.0454	909	0.979	0.955	19099	1
VPS52	-4	4	-1.69	0.0455	910	0.979	0.955	19098	1
RABGEF1	-4	4	-1.69	0.0455	911	0.979	0.955	19097	1
TUBA3E	-4	4	-1.69	0.0455	912	0.979	0.955	19096	1
SGK1	-4	4	-1.69	0.0455	913	0.979	0.954	19095	1
TM7SF3	-4	4	-1.69	0.0456	914	0.979	0.954	19094	1
TOB2	-4	4	-1.69	0.0456	915	0.979	0.954	19093	1
CABLES2	-4	4	-1.69	0.0457	916	0.979	0.954	19092	1
PPIAL4C	-3.99	4	-1.69	0.0457	917	0.979	0.954	19091	1
TMEM130	-3.99	4	-1.69	0.0457	918	0.979	0.954	19090	1
KIF12	-3.99	4	-1.69	0.0458	919	0.979	0.954	19089	1
DIRAS2	-3.99	4	-1.69	0.0459	920	0.979	0.954	19088	1
MTBP	-3.99	4	-1.69	0.0459	921	0.979	0.954	19087	1
USP34	-3.99	4	-1.68	0.046	922	0.979	0.954	19086	1
BRIP1	-3.99	4	-1.68	0.0461	923	0.979	0.954	19085	1
SOCS6	-3.98	4	-1.68	0.0462	924	0.979	0.954	19084	1
HRCT1	-3.98	4	-1.68	0.0463	925	0.979	0.954	19083	1
SRSF2	-3.45	3	-1.68	0.0463	926	0.979	0.954	19082	1
ADAP2	-3.98	4	-1.68	0.0464	927	0.979	0.954	19081	1
FCF1	-3.98	4	-1.68	0.0464	928	0.979	0.954	19080	1
BCL2L11	-3.98	4	-1.68	0.0465	929	0.979	0.954	19079	1
RALGAPA1	-3.98	4	-1.68	0.0465	930	0.979	0.953	19078	1
KCTD10	-3.98	4	-1.68	0.0466	931	0.979	0.953	19077	1
AEBP2	-3.97	4	-1.68	0.0466	932	0.979	0.953	19076	1
E2F6	-3.97	4	-1.68	0.0466	933	0.979	0.953	19075	1
RNF146	-3.97	4	-1.68	0.0469	934	0.979	0.953	19074	1
BRCA1	-3.96	4	-1.67	0.047	935	0.979	0.953	19073	1
SLC6A14	-3.96	4	-1.67	0.0471	936	0.979	0.953	19072	1
POLK	-3.96	4	-1.67	0.0472	937	0.979	0.953	19071	1
RBM5	-3.96	4	-1.67	0.0473	938	0.979	0.953	19070	1
RAB30	-3.96	4	-1.67	0.0474	939	0.979	0.953	19069	0.999
MCM9	-3.96	4	-1.67	0.0474	940	0.979	0.953	19068	0.999
CHRD	-3.96	4	-1.67	0.0474	941	0.979	0.953	19067	0.999
TLR2	-3.95	4	-1.67	0.0475	942	0.979	0.953	19066	0.999
CCDC39	-3.95	4	-1.67	0.0475	943	0.979	0.952	19065	0.999
CRYGN	-3.95	4	-1.67	0.0475	944	0.979	0.952	19064	0.999
GRIN1	-3.95	4	-1.67	0.0475	945	0.979	0.952	19063	0.999
RNF8	-3.95	4	-1.67	0.0478	946	0.979	0.952	19062	0.999
KRTAP21-2	-3.95	4	-1.67	0.0478	947	0.979	0.952	19061	0.999
POU2F3	-3.95	4	-1.67	0.0478	948	0.979	0.952	19060	0.999
SDCBP2	-3.95	4	-1.67	0.0479	949	0.979	0.952	19059	0.999
METAP1D	-3.95	4	-1.67	0.0479	950	0.979	0.952	19058	0.999
OBI1	-3.94	4	-1.66	0.048	951	0.979	0.952	19057	0.999
CDC42EP1	-3.94	4	-1.66	0.048	952	0.979	0.952	19056	0.999
SPAG11B	-3.94	4	-1.66	0.0481	953	0.979	0.952	19055	0.999
KRTAP13-2	-3.94	4	-1.66	0.0481	954	0.979	0.952	19054	0.999
ATP1A1	-3.94	4	-1.66	0.0482	955	0.979	0.952	19053	0.999
TPSB2	-3.93	4	-1.66	0.0485	956	0.979	0.951	19052	0.999
ICMT	-3.93	4	-1.66	0.0486	957	0.979	0.951	19051	0.999
MTR	-3.93	4	-1.66	0.0486	958	0.979	0.951	19050	0.999
NT5C3A	-3.93	4	-1.66	0.0487	959	0.979	0.951	19049	0.999
CYP3A5	-3.93	4	-1.66	0.0487	960	0.979	0.951	19048	0.999
SPTLC2	-3.93	4	-1.66	0.0488	961	0.979	0.951	19047	0.999
KIR3DL2	-3.93	4	-1.66	0.0488	962	0.979	0.951	19046	0.999
GBX1	-3.92	4	-1.66	0.0489	963	0.979	0.951	19045	0.999
MED15	-3.92	4	-1.65	0.0491	964	0.979	0.951	19044	0.999
GEMIN2	-3.92	4	-1.65	0.0493	965	0.979	0.951	19043	0.999
ZNF618	-3.92	4	-1.65	0.0493	966	0.979	0.951	19042	0.999
PIK3R1	-3.91	4	-1.65	0.0493	967	0.979	0.951	19041	0.999
MMP7	-3.91	4	-1.65	0.0493	968	0.979	0.951	19040	0.999
DLX5	-3.91	4	-1.65	0.0494	969	0.979	0.951	19039	0.999
RIPOR3	-3.91	4	-1.65	0.0494	970	0.979	0.951	19038	0.999
STK35	-3.91	4	-1.65	0.0495	971	0.979	0.951	19037	0.999
AQP2	-3.91	4	-1.65	0.0496	972	0.979	0.95	19036	0.999
FAAP24	-3.91	4	-1.65	0.0496	973	0.979	0.95	19035	0.999
RNASE6	-3.91	4	-1.65	0.0497	974	0.979	0.95	19034	0.999
VPS54	-3.9	4	-1.65	0.0498	975	0.979	0.95	19033	0.999
RALGDS	-3.9	4	-1.65	0.0498	976	0.979	0.95	19032	0.999
ZNF426	-3.9	4	-1.65	0.0499	977	0.979	0.95	19031	0.999
SLC6A17	-3.9	4	-1.65	0.05	978	0.979	0.95	19030	0.999
POLR2D	-3.9	4	-1.64	0.05	979	0.979	0.95	19029	0.999
SLC5A12	-3.9	4	-1.64	0.0501	980	0.979	0.95	19028	0.999
UBE2D4	-3.9	4	-1.64	0.0501	981	0.979	0.95	19027	0.999
C21orf58	-3.9	4	-1.64	0.0502	982	0.979	0.95	19026	0.999
FAM24A	-3.89	4	-1.64	0.0503	983	0.979	0.95	19025	0.999
FCRL5	-3.89	4	-1.64	0.0503	984	0.979	0.95	19024	0.999
PARK7	-3.89	4	-1.64	0.0504	985	0.979	0.95	19023	0.999
CTPS1	-3.89	4	-1.64	0.0506	986	0.979	0.949	19022	0.999
CCDC158	-3.89	4	-1.64	0.0507	987	0.979	0.949	19021	0.999
FAM210A	-3.89	4	-1.64	0.0507	988	0.979	0.949	19020	0.999
PRSS21	-3.88	4	-1.64	0.0508	989	0.979	0.949	19019	0.999
PRPS1	-3.88	4	-1.64	0.0508	990	0.979	0.949	19018	0.999
GP9	-3.88	4	-1.64	0.0508	991	0.979	0.949	19017	0.999
SMTNL1	-3.88	4	-1.64	0.0509	992	0.979	0.949	19016	0.999
OTULINL	-3.88	4	-1.64	0.0509	993	0.979	0.949	19015	0.999
PSMD6	-3.88	4	-1.64	0.051	994	0.979	0.949	19014	0.999
OR51I2	-3.88	4	-1.64	0.051	995	0.979	0.949	19013	0.999
TMCO4	-3.88	4	-1.64	0.051	996	0.979	0.949	19012	0.999
FUBP3	-3.88	4	-1.64	0.051	997	0.979	0.949	19011	0.999
HINFP	-3.88	4	-1.63	0.051	998	0.979	0.949	19010	0.999
PPP6R1	-3.88	4	-1.63	0.0512	999	0.979	0.949	19009	0.999
TENM3	-3.87	4	-1.63	0.0513	1000	0.979	0.949	19008	0.999
SLC35D3	-3.87	4	-1.63	0.0513	1001	0.979	0.949	19007	0.999
HMGCS1	-3.87	4	-1.63	0.0515	1002	0.979	0.949	19006	0.998
MAP3K7CL	-3.87	4	-1.63	0.0515	1003	0.979	0.948	19005	0.998
KIF13A	-3.87	4	-1.63	0.0516	1004	0.979	0.948	19004	0.998
MAB21L4	-3.86	4	-1.63	0.0517	1005	0.979	0.948	19003	0.998
MYL1	-3.86	4	-1.63	0.0518	1006	0.979	0.948	19002	0.998
ZBTB6	-3.86	4	-1.63	0.0519	1007	0.979	0.948	19001	0.998
USO1	-3.86	4	-1.63	0.0519	1008	0.979	0.948	19000	0.998
TANGO6	-3.86	4	-1.63	0.052	1009	0.979	0.948	18999	0.998
BNIP1	-3.86	4	-1.63	0.0521	1010	0.979	0.948	18998	0.998
E4F1	-3.86	4	-1.63	0.0521	1011	0.979	0.948	18997	0.998
PDZD2	-3.86	4	-1.62	0.0521	1012	0.979	0.948	18996	0.998
BOP1	-3.85	4	-1.62	0.0522	1013	0.979	0.948	18995	0.998
DEFB103A	-3.85	4	-1.62	0.0523	1014	0.979	0.948	18994	0.998
BEND6	-3.85	4	-1.62	0.0524	1015	0.979	0.948	18993	0.998
TBC1D26	-3.85	4	-1.62	0.0524	1016	0.979	0.948	18992	0.998
AFTPH	-3.85	4	-1.62	0.0524	1017	0.979	0.948	18991	0.998
EHHADH	-3.85	4	-1.62	0.0525	1018	0.979	0.947	18990	0.998
RIOK1	-3.85	4	-1.62	0.0526	1019	0.979	0.947	18989	0.998
TAF1D	-3.85	4	-1.62	0.0526	1020	0.979	0.947	18988	0.998
OR4F21	-3.33	3	-1.62	0.0526	1021	0.979	0.947	18987	0.998
ROPN1L	-3.84	4	-1.62	0.0528	1022	0.979	0.947	18986	0.998
FAM171A2	-3.84	4	-1.62	0.0529	1023	0.979	0.947	18985	0.998
DNA2	-3.84	4	-1.62	0.053	1024	0.979	0.947	18984	0.998
EIF2AK3	-3.84	4	-1.62	0.053	1025	0.979	0.947	18983	0.998
HOXD4	-3.84	4	-1.61	0.0532	1026	0.979	0.947	18982	0.998
ACER2	-3.83	4	-1.61	0.0532	1027	0.979	0.947	18981	0.998
TREML4	-3.83	4	-1.61	0.0532	1028	0.979	0.947	18980	0.998
DYM	-3.83	4	-1.61	0.0532	1029	0.979	0.947	18979	0.998
KCNJ4	-3.83	4	-1.61	0.0534	1030	0.979	0.947	18978	0.998
CD207	-3.83	4	-1.61	0.0534	1031	0.979	0.947	18977	0.998
ZNF174	-3.83	4	-1.61	0.0536	1032	0.979	0.946	18976	0.998
GTF2F1	-3.83	4	-1.61	0.0537	1033	0.979	0.946	18975	0.998
SLC36A3	-3.82	4	-1.61	0.0537	1034	0.979	0.946	18974	0.998
GRIK4	-3.82	4	-1.61	0.0538	1035	0.979	0.946	18973	0.998
GPBP1	-3.82	4	-1.61	0.0539	1036	0.979	0.946	18972	0.998
YIPF4	-3.82	4	-1.61	0.0539	1037	0.979	0.946	18971	0.998
IFI27	-3.82	4	-1.61	0.0539	1038	0.979	0.946	18970	0.998
RPL12	-3.82	4	-1.61	0.054	1039	0.979	0.946	18969	0.998
AKTIP	-3.82	4	-1.61	0.054	1040	0.979	0.946	18968	0.998
USE1	-3.31	3	-1.61	0.054	1041	0.979	0.946	18967	0.998
EPM2AIP1	-3.82	4	-1.61	0.0541	1042	0.979	0.946	18966	0.998
Non-targeting1_102135	-1.91	1	-1.61	0.0541	1043	0.979	0.946	18965	0.998
CFL1	-3.82	4	-1.61	0.0541	1044	0.979	0.946	18964	0.998
TF	-3.82	4	-1.61	0.0542	1045	0.979	0.946	18963	0.998
TMEM223	-3.81	4	-1.61	0.0542	1046	0.979	0.946	18962	0.998
PRIM2	-3.81	4	-1.6	0.0544	1047	0.979	0.946	18961	0.998
NUPR2	-3.81	4	-1.6	0.0544	1048	0.979	0.946	18960	0.998
GIMAP4	-3.81	4	-1.6	0.0545	1049	0.979	0.945	18959	0.998
IL12A	-3.81	4	-1.6	0.0547	1050	0.979	0.945	18958	0.998
SPDYA	-3.8	4	-1.6	0.0547	1051	0.979	0.945	18957	0.998
CIBAR1	-3.8	4	-1.6	0.0548	1052	0.979	0.945	18956	0.998
HMGA1	-3.8	4	-1.6	0.0549	1053	0.979	0.945	18955	0.998
YTHDC1	-3.8	4	-1.6	0.0549	1054	0.979	0.945	18954	0.998
ITGA6	-3.8	4	-1.6	0.0551	1055	0.979	0.945	18953	0.997
TXLNA	-3.8	4	-1.6	0.0551	1056	0.979	0.945	18952	0.997
RBPJL	-3.8	4	-1.6	0.0552	1057	0.979	0.945	18951	0.997
NAT1	-3.8	4	-1.6	0.0552	1058	0.979	0.945	18950	0.997
LRRC17	-3.8	4	-1.6	0.0552	1059	0.979	0.945	18949	0.997
UBE2E3	-3.8	4	-1.6	0.0552	1060	0.979	0.945	18948	0.997
NDUFS4	-3.79	4	-1.6	0.0553	1061	0.979	0.945	18947	0.997
CDK5R1	-3.79	4	-1.6	0.0553	1062	0.979	0.945	18946	0.997
TAPT1	-3.79	4	-1.6	0.0553	1063	0.979	0.945	18945	0.997
PEX5	-3.79	4	-1.59	0.0555	1064	0.979	0.945	18944	0.997
PTMS	-3.79	4	-1.59	0.0555	1065	0.979	0.944	18943	0.997
SPEM1	-3.79	4	-1.59	0.0555	1066	0.979	0.944	18942	0.997
NRIP2	-3.79	4	-1.59	0.0556	1067	0.979	0.944	18941	0.997
TGM4	-3.79	4	-1.59	0.0556	1068	0.979	0.944	18940	0.997
GNAI2	-3.78	4	-1.59	0.0558	1069	0.979	0.944	18939	0.997
CLDN6	-3.78	4	-1.59	0.0558	1070	0.979	0.944	18938	0.997
OSBPL8	-3.78	4	-1.59	0.0559	1071	0.979	0.944	18937	0.997
PDE6C	-3.78	4	-1.59	0.0559	1072	0.979	0.944	18936	0.997
CELF2	-3.78	4	-1.59	0.056	1073	0.979	0.944	18935	0.997
JPH2	-3.78	4	-1.59	0.056	1074	0.979	0.944	18934	0.997
VPS37D	-3.78	4	-1.59	0.056	1075	0.979	0.944	18933	0.997
SMC5	-3.78	4	-1.59	0.0561	1076	0.979	0.944	18932	0.997
ADH1C	-3.78	4	-1.59	0.0561	1077	0.979	0.944	18931	0.997
OR1J1	-3.78	4	-1.59	0.0561	1078	0.979	0.944	18930	0.997
TLR9	-3.78	4	-1.59	0.0562	1079	0.979	0.944	18929	0.997
UBE2B	-3.78	4	-1.59	0.0562	1080	0.979	0.944	18928	0.997
OR2L13	-3.77	4	-1.59	0.0563	1081	0.979	0.944	18927	0.997
IL32	-3.77	4	-1.58	0.0565	1082	0.979	0.943	18926	0.997
TMX2	-3.77	4	-1.58	0.0565	1083	0.979	0.943	18925	0.997
SERPINB12	-3.77	4	-1.58	0.0566	1084	0.979	0.943	18924	0.997
SLPI	-3.77	4	-1.58	0.0566	1085	0.979	0.943	18923	0.997
SSPOP	-3.77	4	-1.58	0.0567	1086	0.979	0.943	18922	0.997
OR1A1	-3.77	4	-1.58	0.0567	1087	0.979	0.943	18921	0.997
NT5E	-3.77	4	-1.58	0.0567	1088	0.979	0.943	18920	0.997
CLIC6	-3.76	4	-1.58	0.0568	1089	0.979	0.943	18919	0.997
PDS5A	-3.76	4	-1.58	0.0569	1090	0.979	0.943	18918	0.997
NDUFS7	-3.76	4	-1.58	0.057	1091	0.979	0.943	18917	0.997
UTS2R	-3.76	4	-1.58	0.057	1092	0.979	0.943	18916	0.997
AKR1D1	-3.76	4	-1.58	0.0572	1093	0.979	0.943	18915	0.997
LMNA	-3.76	4	-1.58	0.0573	1094	0.979	0.943	18914	0.997
CXCR1	-3.76	4	-1.58	0.0573	1095	0.979	0.943	18913	0.997
GGACT	-3.75	4	-1.58	0.0574	1096	0.979	0.943	18912	0.997
KIF26B	-3.75	4	-1.58	0.0574	1097	0.979	0.943	18911	0.997
TRIM6-TRIM34	-3.75	4	-1.58	0.0576	1098	0.979	0.942	18910	0.997
DOP1A	-3.75	4	-1.57	0.0578	1099	0.979	0.942	18909	0.997
CSGALNACT2	-3.75	4	-1.57	0.0578	1100	0.979	0.942	18908	0.997
CDK13	-3.75	4	-1.57	0.0578	1101	0.979	0.942	18907	0.997
SZT2	-3.74	4	-1.57	0.0578	1102	0.979	0.942	18906	0.997
PRKDC	-3.74	4	-1.57	0.0578	1103	0.979	0.942	18905	0.997
DEFA1	-3.74	4	-1.57	0.0579	1104	0.979	0.942	18904	0.997
ANKRD17	-3.74	4	-1.57	0.0579	1105	0.979	0.942	18903	0.997
EBLN1	-3.74	4	-1.57	0.0579	1106	0.979	0.942	18902	0.997
CSF2RB	-3.74	4	-1.57	0.0581	1107	0.979	0.942	18901	0.997
ADIRF	-3.74	4	-1.57	0.0583	1108	0.979	0.942	18900	0.997
PCDHGA9	-3.74	4	-1.57	0.0583	1109	0.979	0.942	18899	0.997
ANKRD9	-3.73	4	-1.57	0.0584	1110	0.979	0.942	18898	0.997
CDKN3	-3.73	4	-1.57	0.0584	1111	0.979	0.942	18897	0.997
LRRC55	-3.73	4	-1.57	0.0586	1112	0.979	0.941	18896	0.997
PHYHIP	-3.73	4	-1.57	0.0586	1113	0.979	0.941	18895	0.997
PIKFYVE	-3.73	4	-1.57	0.0587	1114	0.979	0.941	18894	0.997
CFAP251	-3.73	4	-1.57	0.0587	1115	0.979	0.941	18893	0.997
CHRND	-3.73	4	-1.57	0.0588	1116	0.979	0.941	18892	0.997
FZR1	-3.73	4	-1.56	0.0589	1117	0.979	0.941	18891	0.997
DDHD1	-3.73	4	-1.56	0.0589	1118	0.979	0.941	18890	0.997
APH1A	-3.72	4	-1.56	0.0589	1119	0.979	0.941	18889	0.997
RAB1A	-3.72	4	-1.56	0.059	1120	0.979	0.941	18888	0.997
CLDN18	-3.72	4	-1.56	0.059	1121	0.979	0.941	18887	0.997
ADGRA2	-3.72	4	-1.56	0.0591	1122	0.979	0.941	18886	0.997
GSR	-3.72	4	-1.56	0.0591	1123	0.979	0.941	18885	0.997
MED17	-3.72	4	-1.56	0.0591	1124	0.979	0.941	18884	0.997
ACVR1B	-3.72	4	-1.56	0.0592	1125	0.979	0.941	18883	0.997
NPAS3	-3.72	4	-1.56	0.0592	1126	0.979	0.941	18882	0.997
BOLL	-3.72	4	-1.56	0.0593	1127	0.979	0.941	18881	0.997
CSPG4	-3.72	4	-1.56	0.0593	1128	0.979	0.941	18880	0.997
FAM72D	-3.71	4	-1.56	0.0597	1129	0.979	0.94	18879	0.997
TAS2R42	-3.71	4	-1.56	0.0597	1130	0.979	0.94	18878	0.997
STX8	-3.71	4	-1.56	0.0597	1131	0.979	0.94	18877	0.997
MEMO1	-3.71	4	-1.56	0.0598	1132	0.979	0.94	18876	0.997
OR56A1	-3.71	4	-1.56	0.0598	1133	0.979	0.94	18875	0.997
WDR18	-3.71	4	-1.56	0.0598	1134	0.979	0.94	18874	0.997
TMCO1	-3.71	4	-1.56	0.0599	1135	0.979	0.94	18873	0.997
GMNN	-3.7	4	-1.55	0.06	1136	0.979	0.94	18872	0.997
RPIA	-3.7	4	-1.55	0.06	1137	0.979	0.94	18871	0.997
BPGM	-3.7	4	-1.55	0.06	1138	0.979	0.94	18870	0.997
PDCD7	-3.7	4	-1.55	0.0601	1139	0.979	0.94	18869	0.997
DNAJC28	-3.7	4	-1.55	0.0603	1140	0.979	0.94	18868	0.996
OR2AT4	-3.7	4	-1.55	0.0603	1141	0.979	0.94	18867	0.996
ANGPT4	-3.7	4	-1.55	0.0604	1142	0.979	0.94	18866	0.996
DNAH2	-3.7	4	-1.55	0.0604	1143	0.979	0.94	18865	0.996
LMLN	-3.7	4	-1.55	0.0604	1144	0.979	0.94	18864	0.996
Non-targeting1_102504	-1.85	1	-1.55	0.0604	1145	0.979	0.94	18863	0.996
COMMD9	-3.7	4	-1.55	0.0604	1146	0.979	0.94	18862	0.996
PPIA	-3.7	4	-1.55	0.0604	1147	0.979	0.94	18861	0.996
RGS1	-3.7	4	-1.55	0.0604	1148	0.979	0.94	18860	0.996
NBPF9	-3.7	4	-1.55	0.0605	1149	0.979	0.94	18859	0.996
SNAI1	-3.69	4	-1.55	0.0606	1150	0.979	0.939	18858	0.996
RCN1	-3.69	4	-1.55	0.0606	1151	0.979	0.939	18857	0.996
CRAT	-3.69	4	-1.55	0.0608	1152	0.979	0.939	18856	0.996
FH	-3.69	4	-1.55	0.0608	1153	0.979	0.939	18855	0.996
SPTBN1	-3.69	4	-1.55	0.0608	1154	0.979	0.939	18854	0.996
SPATA31A5	-3.69	4	-1.55	0.0609	1155	0.979	0.939	18853	0.996
CEBPB	-3.69	4	-1.55	0.061	1156	0.979	0.939	18852	0.996
TRAPPC12	-3.69	4	-1.55	0.061	1157	0.979	0.939	18851	0.996
ANO10	-3.69	4	-1.55	0.061	1158	0.979	0.939	18850	0.996
HCAR2	-3.68	4	-1.54	0.0612	1159	0.979	0.939	18849	0.996
DHRS7B	-3.68	4	-1.54	0.0613	1160	0.979	0.939	18848	0.996
FAM136A	-3.68	4	-1.54	0.0613	1161	0.979	0.939	18847	0.996
STN1	-3.68	4	-1.54	0.0614	1162	0.979	0.939	18846	0.996
PLEKHM3	-3.68	4	-1.54	0.0615	1163	0.979	0.938	18845	0.996
OTOP2	-3.68	4	-1.54	0.0616	1164	0.979	0.938	18844	0.996
OR10G7	-3.67	4	-1.54	0.0616	1165	0.979	0.938	18843	0.996
RNMT	-3.67	4	-1.54	0.0619	1166	0.979	0.938	18842	0.996
GABRD	-3.67	4	-1.54	0.0619	1167	0.979	0.938	18841	0.996
MT1G	-3.67	4	-1.54	0.0619	1168	0.979	0.938	18840	0.996
CBLIF	-3.67	4	-1.54	0.0619	1169	0.979	0.938	18839	0.996
SLX4IP	-3.67	4	-1.54	0.062	1170	0.979	0.938	18838	0.996
TSEN54	-3.67	4	-1.54	0.062	1171	0.979	0.938	18837	0.996
MPDZ	-3.67	4	-1.54	0.062	1172	0.979	0.938	18836	0.996
SEPTIN8	-3.67	4	-1.54	0.0621	1173	0.979	0.938	18835	0.996
HAX1	-3.67	4	-1.54	0.0621	1174	0.979	0.938	18834	0.996
KRTAP10-4	-3.67	4	-1.54	0.0622	1175	0.979	0.938	18833	0.996
NFU1	-3.66	4	-1.54	0.0622	1176	0.979	0.938	18832	0.996
PHF10	-3.66	4	-1.54	0.0622	1177	0.979	0.938	18831	0.996
FBXO16	-3.66	4	-1.53	0.0625	1178	0.979	0.937	18830	0.996
MT4	-3.66	4	-1.53	0.0626	1179	0.979	0.937	18829	0.996
HCLS1	-3.66	4	-1.53	0.0626	1180	0.979	0.937	18828	0.996
PSMD8	-3.66	4	-1.53	0.0626	1181	0.979	0.937	18827	0.996
PPP2CB	-3.66	4	-1.53	0.0627	1182	0.979	0.937	18826	0.996
KRTAP5-7	-3.65	4	-1.53	0.0628	1183	0.979	0.937	18825	0.996
CDON	-3.65	4	-1.53	0.0629	1184	0.979	0.937	18824	0.996
CCDC103	-3.65	4	-1.53	0.063	1185	0.979	0.937	18823	0.996
CARHSP1	-3.65	4	-1.53	0.0631	1186	0.979	0.937	18822	0.996
ZNF207	-3.65	4	-1.53	0.0632	1187	0.979	0.937	18821	0.996
PRR32	-3.65	4	-1.53	0.0632	1188	0.979	0.937	18820	0.996
CTIF	-3.65	4	-1.53	0.0633	1189	0.979	0.937	18819	0.996
RNF10	-3.64	4	-1.53	0.0633	1190	0.979	0.937	18818	0.996
PTPN2	-3.64	4	-1.53	0.0634	1191	0.979	0.937	18817	0.996
NKAIN4	-3.64	4	-1.53	0.0634	1192	0.979	0.937	18816	0.996
TMEM114	-3.64	4	-1.53	0.0634	1193	0.979	0.937	18815	0.996
SUSD5	-3.64	4	-1.53	0.0634	1194	0.979	0.937	18814	0.996
ADIG	-3.64	4	-1.53	0.0635	1195	0.979	0.937	18813	0.996
RPL7A	-3.64	4	-1.53	0.0635	1196	0.979	0.937	18812	0.996
PIF1	-3.15	3	-1.53	0.0636	1197	0.979	0.936	18811	0.996
TMEM198	-3.64	4	-1.53	0.0636	1198	0.979	0.936	18810	0.996
TBX22	-3.64	4	-1.52	0.0637	1199	0.979	0.936	18809	0.996
PPT2	-3.64	4	-1.52	0.0637	1200	0.979	0.936	18808	0.996
UEVLD	-3.64	4	-1.52	0.0638	1201	0.979	0.936	18807	0.996
HAPSTR2	-3.64	4	-1.52	0.0638	1202	0.979	0.936	18806	0.996
ZIC1	-3.64	4	-1.52	0.0638	1203	0.979	0.936	18805	0.996
S1PR5	-3.64	4	-1.52	0.0638	1204	0.979	0.936	18804	0.996
SLC15A2	-3.64	4	-1.52	0.0639	1205	0.979	0.936	18803	0.996
SORBS2	-3.63	4	-1.52	0.0641	1206	0.979	0.936	18802	0.996
STX19	-3.63	4	-1.52	0.0641	1207	0.979	0.936	18801	0.996
TMEM209	-3.63	4	-1.52	0.0642	1208	0.979	0.936	18800	0.996
TMEM234	-3.63	4	-1.52	0.0642	1209	0.979	0.936	18799	0.996
GALNS	-3.63	4	-1.52	0.0643	1210	0.979	0.936	18798	0.996
ANAPC11	-3.63	4	-1.52	0.0643	1211	0.979	0.936	18797	0.996
SDHC	-3.63	4	-1.52	0.0643	1212	0.979	0.936	18796	0.996
AADAT	-3.63	4	-1.52	0.0644	1213	0.979	0.936	18795	0.996
TUBG2	-3.63	4	-1.52	0.0644	1214	0.979	0.936	18794	0.996
MRFAP1	-3.62	4	-1.52	0.0645	1215	0.979	0.936	18793	0.996
CEP55	-3.62	4	-1.52	0.0646	1216	0.979	0.935	18792	0.996
ABHD16B	-3.62	4	-1.52	0.0646	1217	0.979	0.935	18791	0.996
DUSP11	-3.62	4	-1.52	0.0646	1218	0.979	0.935	18790	0.996
MSL3	-3.62	4	-1.52	0.0647	1219	0.979	0.935	18789	0.996
UQCRH	-3.62	4	-1.52	0.0647	1220	0.979	0.935	18788	0.996
REXO1	-3.62	4	-1.52	0.0647	1221	0.979	0.935	18787	0.996
PAX4	-3.62	4	-1.52	0.0647	1222	0.979	0.935	18786	0.996
SLC22A1	-3.62	4	-1.52	0.0648	1223	0.979	0.935	18785	0.996
SNRPC	-3.62	4	-1.52	0.0648	1224	0.979	0.935	18784	0.996
SYT11	-3.62	4	-1.51	0.0649	1225	0.979	0.935	18783	0.996
PKHD1	-3.62	4	-1.51	0.0649	1226	0.979	0.935	18782	0.996
C5orf47	-3.62	4	-1.51	0.0649	1227	0.979	0.935	18781	0.996
JAK3	-3.62	4	-1.51	0.065	1228	0.979	0.935	18780	0.996
SSH1	-3.62	4	-1.51	0.065	1229	0.979	0.935	18779	0.996
NKX2-6	-3.61	4	-1.51	0.0651	1230	0.979	0.935	18778	0.996
NABP1	-3.61	4	-1.51	0.0651	1231	0.979	0.935	18777	0.996
CRYBB2	-3.61	4	-1.51	0.0652	1232	0.979	0.935	18776	0.996
PRPF40A	-3.61	4	-1.51	0.0653	1233	0.979	0.935	18775	0.996
TMEM63A	-3.61	4	-1.51	0.0653	1234	0.979	0.935	18774	0.996
RRM1	-3.61	4	-1.51	0.0654	1235	0.979	0.935	18773	0.996
TCP11	-3.61	4	-1.51	0.0654	1236	0.979	0.935	18772	0.996
ELP3	-3.61	4	-1.51	0.0655	1237	0.979	0.935	18771	0.996
C1orf141	-3.61	4	-1.51	0.0655	1238	0.979	0.935	18770	0.996
RPSA	-3.61	4	-1.51	0.0655	1239	0.979	0.934	18769	0.996
IFT88	-3.61	4	-1.51	0.0656	1240	0.979	0.934	18768	0.996
H2BC12	-5.1	8	-1.51	0.0658	1241	0.979	0.934	18767	0.996
SUZ12	-3.6	4	-1.51	0.0658	1242	0.979	0.934	18766	0.996
MRE11	-3.6	4	-1.51	0.066	1243	0.979	0.934	18765	0.996
GTF2A1L	-3.6	4	-1.51	0.0661	1244	0.979	0.934	18764	0.996
ZNF57	-3.6	4	-1.5	0.0662	1245	0.979	0.934	18763	0.996
KCNA4	-3.59	4	-1.5	0.0663	1246	0.979	0.934	18762	0.996
VASP	-3.59	4	-1.5	0.0664	1247	0.979	0.934	18761	0.996
IL20	-3.59	4	-1.5	0.0664	1248	0.979	0.934	18760	0.996
ZDHHC12	-3.59	4	-1.5	0.0666	1249	0.979	0.933	18759	0.995
IKZF5	-3.59	4	-1.5	0.0667	1250	0.979	0.933	18758	0.995
CDR2L	-3.59	4	-1.5	0.0667	1251	0.979	0.933	18757	0.995
GYPC	-3.59	4	-1.5	0.0668	1252	0.979	0.933	18756	0.995
THUMPD1	-3.59	4	-1.5	0.0668	1253	0.979	0.933	18755	0.995
CHD1L	-3.58	4	-1.5	0.0669	1254	0.979	0.933	18754	0.995
CHST1	-3.58	4	-1.5	0.067	1255	0.979	0.933	18753	0.995
CD81	-3.58	4	-1.5	0.0671	1256	0.979	0.933	18752	0.995
SETX	-3.58	4	-1.5	0.0671	1257	0.979	0.933	18751	0.995
RAX	-3.58	4	-1.5	0.0672	1258	0.979	0.933	18750	0.995
CNOT11	-3.58	4	-1.5	0.0673	1259	0.979	0.933	18749	0.995
PLPPR4	-3.57	4	-1.49	0.0675	1260	0.979	0.933	18748	0.995
NCOA6	-3.57	4	-1.49	0.0675	1261	0.979	0.932	18747	0.995
NGFR	-3.57	4	-1.49	0.0676	1262	0.979	0.932	18746	0.995
C5orf64	-3.57	4	-1.49	0.0676	1263	0.979	0.932	18745	0.995
ADAMTS5	-3.57	4	-1.49	0.0676	1264	0.979	0.932	18744	0.995
OR51G1	-3.57	4	-1.49	0.0677	1265	0.979	0.932	18743	0.995
ZC3H12C	-3.57	4	-1.49	0.0677	1266	0.979	0.932	18742	0.995
CWC27	-3.57	4	-1.49	0.0678	1267	0.979	0.932	18741	0.995
SUPT6H	-3.57	4	-1.49	0.0679	1268	0.979	0.932	18740	0.995
ITGA2	-3.57	4	-1.49	0.068	1269	0.979	0.932	18739	0.995
R3HDML	-3.56	4	-1.49	0.068	1270	0.979	0.932	18738	0.995
PAMR1	-3.56	4	-1.49	0.0681	1271	0.979	0.932	18737	0.995
Non-targeting1_102987	-1.78	1	-1.49	0.0681	1272	0.979	0.932	18736	0.995
H2BC4	-3.56	4	-1.49	0.0681	1273	0.979	0.932	18735	0.995
FOXD1	-3.56	4	-1.49	0.0681	1274	0.979	0.932	18734	0.995
ITM2C	-3.56	4	-1.49	0.0682	1275	0.979	0.932	18733	0.995
LRRN4	-3.56	4	-1.49	0.0682	1276	0.979	0.932	18732	0.995
PPME1	-3.56	4	-1.49	0.0683	1277	0.979	0.932	18731	0.995
SLC40A1	-3.56	4	-1.49	0.0683	1278	0.979	0.932	18730	0.995
YIPF5	-3.56	4	-1.49	0.0684	1279	0.979	0.932	18729	0.995
CAPG	-3.56	4	-1.49	0.0684	1280	0.979	0.932	18728	0.995
UGGT1	-3.56	4	-1.49	0.0684	1281	0.979	0.932	18727	0.995
IGF2BP3	-3.56	4	-1.49	0.0684	1282	0.979	0.932	18726	0.995
PROCR	-3.56	4	-1.49	0.0686	1283	0.979	0.931	18725	0.995
OSTF1	-3.55	4	-1.49	0.0687	1284	0.979	0.931	18724	0.995
COL18A1	-3.55	4	-1.49	0.0687	1285	0.979	0.931	18723	0.995
RNF151	-3.55	4	-1.48	0.0688	1286	0.979	0.931	18722	0.995
LAT	-3.55	4	-1.48	0.0689	1287	0.979	0.931	18721	0.995
SPRED2	-3.55	4	-1.48	0.0692	1288	0.979	0.931	18720	0.995
GADD45A	-3.55	4	-1.48	0.0692	1289	0.979	0.931	18719	0.995
CASS4	-3.54	4	-1.48	0.0693	1290	0.979	0.931	18718	0.995
IL21	-3.54	4	-1.48	0.0693	1291	0.979	0.931	18717	0.995
RAD1	-3.54	4	-1.48	0.0694	1292	0.979	0.931	18716	0.995
SBK1	-3.54	4	-1.48	0.0696	1293	0.979	0.93	18715	0.995
TEX44	-3.54	4	-1.48	0.0696	1294	0.979	0.93	18714	0.995
NAT2	-3.54	4	-1.48	0.0698	1295	0.979	0.93	18713	0.995
KRTAP3-1	-3.53	4	-1.48	0.0699	1296	0.979	0.93	18712	0.994
VRK1	-3.53	4	-1.48	0.07	1297	0.979	0.93	18711	0.994
CORO1A	-3.53	4	-1.48	0.07	1298	0.979	0.93	18710	0.994
TAF10	-3.53	4	-1.48	0.0701	1299	0.979	0.93	18709	0.994
IQCE	-3.53	4	-1.47	0.0701	1300	0.979	0.93	18708	0.994
KCNG3	-3.53	4	-1.47	0.0702	1301	0.979	0.93	18707	0.994
VTI1B	-3.53	4	-1.47	0.0702	1302	0.979	0.93	18706	0.994
ASPHD2	-3.53	4	-1.47	0.0703	1303	0.979	0.93	18705	0.994
ZNF24	-3.53	4	-1.47	0.0704	1304	0.979	0.93	18704	0.994
OSER1	-3.53	4	-1.47	0.0704	1305	0.979	0.93	18703	0.994
LRRC15	-3.52	4	-1.47	0.0705	1306	0.979	0.93	18702	0.994
LMX1B	-3.52	4	-1.47	0.0706	1307	0.979	0.929	18701	0.994
HPF1	-3.52	4	-1.47	0.0707	1308	0.979	0.929	18700	0.994
APP	-3.52	4	-1.47	0.0708	1309	0.979	0.929	18699	0.994
ALDOB	-3.51	4	-1.47	0.0711	1310	0.979	0.929	18698	0.994
CDC20	-3.51	4	-1.47	0.0711	1311	0.979	0.929	18697	0.994
PRKD1	-3.51	4	-1.47	0.0711	1312	0.979	0.929	18696	0.994
Non-targeting1_102984	-1.76	1	-1.47	0.0711	1313	0.979	0.929	18695	0.994
TTC7A	-3.51	4	-1.47	0.0712	1314	0.979	0.929	18694	0.994
FAM133B	-3.51	4	-1.47	0.0713	1315	0.979	0.929	18693	0.994
FAM98B	-3.51	4	-1.46	0.0715	1316	0.979	0.929	18692	0.994
FSCN1	-3.51	4	-1.46	0.0715	1317	0.979	0.929	18691	0.994
HMGN4	-3.51	4	-1.46	0.0715	1318	0.979	0.928	18690	0.994
DEFB112	-3.51	4	-1.46	0.0716	1319	0.979	0.928	18689	0.994
ANO8	-3.51	4	-1.46	0.0716	1320	0.979	0.928	18688	0.994
MS4A7	-3.51	4	-1.46	0.0717	1321	0.979	0.928	18687	0.994
TMCC2	-3.5	4	-1.46	0.0717	1322	0.979	0.928	18686	0.994
CSN1S1	-3.5	4	-1.46	0.0717	1323	0.979	0.928	18685	0.994
FOXJ2	-3.5	4	-1.46	0.0717	1324	0.979	0.928	18684	0.994
FOXD3	-3.5	4	-1.46	0.0718	1325	0.979	0.928	18683	0.994
OR52E6	-3.5	4	-1.46	0.0718	1326	0.979	0.928	18682	0.994
ACY1	-3.5	4	-1.46	0.0718	1327	0.979	0.928	18681	0.994
GLE1	-3.5	4	-1.46	0.0718	1328	0.979	0.928	18680	0.994
Non-targeting1_102981	-1.75	1	-1.46	0.0719	1329	0.979	0.928	18679	0.994
OR4B1	-3.5	4	-1.46	0.072	1330	0.979	0.928	18678	0.994
SORT1	-3.5	4	-1.46	0.0722	1331	0.979	0.928	18677	0.994
Non-targeting1_102116	-1.75	1	-1.46	0.0722	1332	0.979	0.928	18676	0.994
TMEM210	-3.5	4	-1.46	0.0722	1333	0.979	0.928	18675	0.994
LTB4R2	-3.5	4	-1.46	0.0722	1334	0.979	0.928	18674	0.994
GPR87	-3.5	4	-1.46	0.0723	1335	0.979	0.928	18673	0.994
CASP8	-3.49	4	-1.46	0.0724	1336	0.979	0.928	18672	0.994
LY6G5B	-3.49	4	-1.46	0.0725	1337	0.979	0.928	18671	0.994
CCDC150	-3.49	4	-1.46	0.0726	1338	0.979	0.927	18670	0.994
CD14	-3.49	4	-1.46	0.0726	1339	0.979	0.927	18669	0.994
STYK1	-3.49	4	-1.46	0.0726	1340	0.979	0.927	18668	0.994
WDFY2	-3.49	4	-1.46	0.0727	1341	0.979	0.927	18667	0.994
TMBIM4	-3.49	4	-1.46	0.0727	1342	0.979	0.927	18666	0.994
MRS2	-3.49	4	-1.46	0.0728	1343	0.979	0.927	18665	0.994
LMO1	-3.49	4	-1.45	0.0729	1344	0.979	0.927	18664	0.994
CGGBP1	-3.49	4	-1.45	0.0729	1345	0.979	0.927	18663	0.994
UNC119B	-3.48	4	-1.45	0.0731	1346	0.979	0.927	18662	0.994
ZNF263	-3.48	4	-1.45	0.0731	1347	0.979	0.927	18661	0.994
ASPG	-3.48	4	-1.45	0.0732	1348	0.979	0.927	18660	0.994
PPHLN1	-3.48	4	-1.45	0.0732	1349	0.979	0.927	18659	0.994
CMTM3	-3.48	4	-1.45	0.0732	1350	0.979	0.927	18658	0.994
GPR78	-3.48	4	-1.45	0.0732	1351	0.979	0.927	18657	0.994
SPR	-3.48	4	-1.45	0.0732	1352	0.979	0.927	18656	0.994
RFX2	-3.48	4	-1.45	0.0733	1353	0.979	0.927	18655	0.994
NHLH2	-3.48	4	-1.45	0.0733	1354	0.979	0.927	18654	0.994
P2RY11	-3.48	4	-1.45	0.0733	1355	0.979	0.927	18653	0.994
PRSS36	-3.48	4	-1.45	0.0734	1356	0.979	0.927	18652	0.994
MT1E	-3.48	4	-1.45	0.0734	1357	0.979	0.927	18651	0.994
LONP2	-3.48	4	-1.45	0.0736	1358	0.979	0.926	18650	0.994
RASL10A	-3.48	4	-1.45	0.0736	1359	0.979	0.926	18649	0.994
KRT24	-3.48	4	-1.45	0.0736	1360	0.979	0.926	18648	0.994
PCNA	-3.01	3	-1.45	0.0736	1361	0.979	0.926	18647	0.994
CCNG2	-3.47	4	-1.45	0.0737	1362	0.979	0.926	18646	0.994
OR10G4	-3.47	4	-1.45	0.0737	1363	0.979	0.926	18645	0.994
Non-targeting1_102347	-1.74	1	-1.45	0.0738	1364	0.979	0.926	18644	0.994
SDHD	-3.47	4	-1.45	0.0738	1365	0.979	0.926	18643	0.994
SDF2L1	-3.47	4	-1.45	0.0739	1366	0.979	0.926	18642	0.994
C2orf73	-3.47	4	-1.45	0.074	1367	0.979	0.926	18641	0.994
LHFPL1	-3.47	4	-1.45	0.074	1368	0.979	0.926	18640	0.994
NUDT18	-3.47	4	-1.45	0.074	1369	0.979	0.926	18639	0.994
RAD21	-3.47	4	-1.45	0.074	1370	0.979	0.926	18638	0.994
ZNF804A	-3.47	4	-1.45	0.0741	1371	0.979	0.926	18637	0.994
KHNYN	-3.47	4	-1.45	0.0741	1372	0.979	0.926	18636	0.994
LRRC3	-3.47	4	-1.45	0.0742	1373	0.979	0.926	18635	0.994
GGT6	-3.47	4	-1.44	0.0743	1374	0.979	0.926	18634	0.994
USP25	-3.46	4	-1.44	0.0744	1375	0.979	0.926	18633	0.994
MYCBP2	-3.46	4	-1.44	0.0745	1376	0.979	0.926	18632	0.994
PAG1	-3.46	4	-1.44	0.0745	1377	0.979	0.926	18631	0.994
PEX6	-3.46	4	-1.44	0.0746	1378	0.979	0.925	18630	0.994
C2orf16	-3.46	4	-1.44	0.0746	1379	0.979	0.925	18629	0.994
C11orf24	-3.46	4	-1.44	0.0746	1380	0.979	0.925	18628	0.994
YPEL4	-3.46	4	-1.44	0.0746	1381	0.979	0.925	18627	0.994
ZDHHC7	-3.46	4	-1.44	0.0746	1382	0.979	0.925	18626	0.994
ATRNL1	-3.46	4	-1.44	0.0748	1383	0.979	0.925	18625	0.994
INTS4	-3.46	4	-1.44	0.0749	1384	0.979	0.925	18624	0.994
ZNF770	-3.45	4	-1.44	0.075	1385	0.979	0.925	18623	0.994
S1PR3	-4.88	8	-1.44	0.075	1386	0.979	0.925	18622	0.994
SLC45A4	-3.45	4	-1.44	0.0751	1387	0.979	0.925	18621	0.994
GET4	-3.45	4	-1.44	0.0752	1388	0.979	0.925	18620	0.994
UGT2A3	-3.45	4	-1.44	0.0752	1389	0.979	0.925	18619	0.994
TOX	-3.45	4	-1.44	0.0752	1390	0.979	0.925	18618	0.994
CTAGE8	-3.45	4	-1.44	0.0753	1391	0.979	0.925	18617	0.994
LRRC8A	-3.45	4	-1.44	0.0753	1392	0.979	0.925	18616	0.994
UAP1L1	-3.44	4	-1.44	0.0756	1393	0.979	0.924	18615	0.993
ACVR1	-3.44	4	-1.43	0.0757	1394	0.979	0.924	18614	0.993
CRYZL1	-3.44	4	-1.43	0.0758	1395	0.979	0.924	18613	0.993
OR4C12	-3.44	4	-1.43	0.0758	1396	0.979	0.924	18612	0.993
FAAH	-2.98	3	-1.43	0.0759	1397	0.979	0.924	18611	0.993
ZNF639	-3.44	4	-1.43	0.0759	1398	0.979	0.924	18610	0.993
APOF	-3.44	4	-1.43	0.076	1399	0.979	0.924	18609	0.993
TMEM9B	-3.44	4	-1.43	0.0761	1400	0.979	0.924	18608	0.993
LRRC42	-3.44	4	-1.43	0.0762	1401	0.979	0.924	18607	0.993
MARCHF2	-3.44	4	-1.43	0.0762	1402	0.979	0.924	18606	0.993
PEX2	-3.43	4	-1.43	0.0763	1403	0.979	0.924	18605	0.993
LIMD2	-3.43	4	-1.43	0.0764	1404	0.979	0.924	18604	0.993
SMR3A	-3.43	4	-1.43	0.0764	1405	0.979	0.924	18603	0.993
ZZEF1	-3.43	4	-1.43	0.0766	1406	0.979	0.923	18602	0.993
Non-targeting1_102698	-1.71	1	-1.43	0.0767	1407	0.979	0.923	18601	0.993
EIF4EBP2	-3.43	4	-1.43	0.0768	1408	0.979	0.923	18600	0.993
RHD	-3.43	4	-1.43	0.0768	1409	0.979	0.923	18599	0.993
SNAP91	-3.43	4	-1.43	0.0768	1410	0.979	0.923	18598	0.993
VGLL1	-3.43	4	-1.43	0.0769	1411	0.979	0.923	18597	0.993
PTK6	-3.42	4	-1.43	0.0769	1412	0.979	0.923	18596	0.993
MORC2	-3.42	4	-1.43	0.077	1413	0.979	0.923	18595	0.993
TSPAN19	-3.42	4	-1.42	0.0771	1414	0.979	0.923	18594	0.993
SLC25A32	-3.42	4	-1.42	0.0771	1415	0.979	0.923	18593	0.993
ADAMTSL1	-3.42	4	-1.42	0.0771	1416	0.979	0.923	18592	0.993
SHISA6	-3.42	4	-1.42	0.0772	1417	0.979	0.923	18591	0.993
CISD1	-3.42	4	-1.42	0.0773	1418	0.979	0.923	18590	0.993
NMB	-3.41	4	-1.42	0.0776	1419	0.979	0.922	18589	0.993
RNLS	-3.41	4	-1.42	0.0777	1420	0.979	0.922	18588	0.993
ARAP1	-3.41	4	-1.42	0.0778	1421	0.979	0.922	18587	0.993
HTR3B	-3.41	4	-1.42	0.0778	1422	0.979	0.922	18586	0.993
Non-targeting1_102626	-1.71	1	-1.42	0.0778	1423	0.979	0.922	18585	0.993
PHOSPHO2	-3.41	4	-1.42	0.078	1424	0.979	0.922	18584	0.993
RALA	-3.41	4	-1.42	0.078	1425	0.979	0.922	18583	0.993
CLEC14A	-3.41	4	-1.42	0.078	1426	0.979	0.922	18582	0.993
DDTL	-3.41	4	-1.42	0.0781	1427	0.979	0.922	18581	0.993
MYBPHL	-3.41	4	-1.42	0.0781	1428	0.979	0.922	18580	0.993
OR10G3	-3.41	4	-1.42	0.0782	1429	0.979	0.922	18579	0.993
BCL11A	-3.4	4	-1.42	0.0782	1430	0.979	0.922	18578	0.993
CASP5	-3.4	4	-1.42	0.0782	1431	0.979	0.922	18577	0.993
PMPCA	-3.4	4	-1.42	0.0783	1432	0.979	0.922	18576	0.993
SLC39A7	-3.4	4	-1.42	0.0785	1433	0.979	0.922	18575	0.993
Non-targeting1_102195	-1.7	1	-1.42	0.0785	1434	0.979	0.922	18574	0.993
JAG2	-3.4	4	-1.41	0.0787	1435	0.979	0.921	18573	0.992
LRP5L	-3.4	4	-1.41	0.0789	1436	0.979	0.921	18572	0.992
UTP6	-3.39	4	-1.41	0.0789	1437	0.979	0.921	18571	0.992
Non-targeting1_102762	-1.7	1	-1.41	0.079	1438	0.979	0.921	18570	0.992
NME9	-3.39	4	-1.41	0.079	1439	0.979	0.921	18569	0.992
KLF7	-3.39	4	-1.41	0.0791	1440	0.979	0.921	18568	0.992
CAPN15	-3.39	4	-1.41	0.0791	1441	0.979	0.921	18567	0.992
SCNN1B	-3.39	4	-1.41	0.0791	1442	0.979	0.921	18566	0.992
FAM153A	-3.39	4	-1.41	0.0792	1443	0.979	0.921	18565	0.992
C20orf141	-3.39	4	-1.41	0.0793	1444	0.979	0.921	18564	0.992
CCDC154	-3.39	4	-1.41	0.0794	1445	0.979	0.921	18563	0.992
ALDH18A1	-3.39	4	-1.41	0.0794	1446	0.979	0.921	18562	0.992
HBB	-3.39	4	-1.41	0.0794	1447	0.979	0.921	18561	0.992
CPA1	-3.39	4	-1.41	0.0794	1448	0.979	0.921	18560	0.992
TTBK1	-3.39	4	-1.41	0.0795	1449	0.979	0.921	18559	0.992
SLC9A5	-3.39	4	-1.41	0.0795	1450	0.979	0.921	18558	0.992
MRTO4	-3.38	4	-1.41	0.0796	1451	0.979	0.92	18557	0.992
TSPAN11	-3.38	4	-1.41	0.0797	1452	0.979	0.92	18556	0.992
GSTM5	-3.38	4	-1.41	0.0798	1453	0.979	0.92	18555	0.992
SPATA2L	-3.38	4	-1.4	0.0801	1454	0.979	0.92	18554	0.992
KDM4A	-3.38	4	-1.4	0.0801	1455	0.979	0.92	18553	0.992
RPS15	-3.38	4	-1.4	0.0801	1456	0.979	0.92	18552	0.992
MED30	-3.38	4	-1.4	0.0802	1457	0.979	0.92	18551	0.992
PIWIL2	-3.37	4	-1.4	0.0803	1458	0.979	0.92	18550	0.992
YJU2B	-3.37	4	-1.4	0.0803	1459	0.979	0.92	18549	0.992
NEIL3	-3.37	4	-1.4	0.0805	1460	0.979	0.919	18548	0.992
SLC6A12	-3.37	4	-1.4	0.0805	1461	0.979	0.919	18547	0.992
RAB21	-3.37	4	-1.4	0.0805	1462	0.979	0.919	18546	0.992
WDR38	-3.37	4	-1.4	0.0805	1463	0.979	0.919	18545	0.992
HIRA	-3.37	4	-1.4	0.0806	1464	0.979	0.919	18544	0.992
GPHN	-3.37	4	-1.4	0.0807	1465	0.979	0.919	18543	0.992
MITF	-3.37	4	-1.4	0.0807	1466	0.979	0.919	18542	0.992
ZNF408	-3.37	4	-1.4	0.0807	1467	0.979	0.919	18541	0.992
MYH6	-3.37	4	-1.4	0.0807	1468	0.979	0.919	18540	0.992
WWP2	-3.37	4	-1.4	0.0807	1469	0.979	0.919	18539	0.992
SLC25A43	-3.37	4	-1.4	0.0808	1470	0.979	0.919	18538	0.992
TDRD7	-3.37	4	-1.4	0.0808	1471	0.979	0.919	18537	0.992
ZMYM6	-3.37	4	-1.4	0.0809	1472	0.979	0.919	18536	0.992
ALDOA	-3.37	4	-1.4	0.0809	1473	0.979	0.919	18535	0.992
LPAR5	-3.36	4	-1.4	0.081	1474	0.979	0.919	18534	0.992
RPS25	-3.36	4	-1.4	0.081	1475	0.979	0.919	18533	0.992
TMX4	-3.36	4	-1.4	0.0811	1476	0.979	0.919	18532	0.992
CAPN11	-3.36	4	-1.4	0.0812	1477	0.979	0.919	18531	0.992
PPIAL4F	-3.36	4	-1.4	0.0813	1478	0.979	0.919	18530	0.992
ARHGEF16	-2.91	3	-1.4	0.0815	1479	0.979	0.919	18529	0.992
NMNAT3	-3.36	4	-1.39	0.0815	1480	0.979	0.918	18528	0.992
KRTAP21-1	-3.35	4	-1.39	0.0816	1481	0.979	0.918	18527	0.992
PARP2	-3.35	4	-1.39	0.0817	1482	0.979	0.918	18526	0.992
TMEM69	-3.35	4	-1.39	0.0818	1483	0.979	0.918	18525	0.992
MARCHF6	-3.35	4	-1.39	0.0819	1484	0.979	0.918	18524	0.992
MOS	-3.35	4	-1.39	0.082	1485	0.979	0.918	18523	0.992
RGS16	-3.35	4	-1.39	0.0822	1486	0.979	0.918	18522	0.991
TMEM14A	-3.35	4	-1.39	0.0822	1487	0.979	0.918	18521	0.991
PDLIM5	-3.35	4	-1.39	0.0823	1488	0.979	0.918	18520	0.991
HSPD1	-3.34	4	-1.39	0.0824	1489	0.979	0.918	18519	0.991
KCND2	-3.34	4	-1.39	0.0825	1490	0.979	0.918	18518	0.991
FOSB	-3.34	4	-1.39	0.0825	1491	0.979	0.917	18517	0.991
UBE4B	-3.34	4	-1.39	0.0826	1492	0.979	0.917	18516	0.991
KCNK17	-3.34	4	-1.39	0.0826	1493	0.979	0.917	18515	0.991
PDE1A	-3.34	4	-1.39	0.0826	1494	0.979	0.917	18514	0.991
NCAPD2	-3.34	4	-1.39	0.0826	1495	0.979	0.917	18513	0.991
MOB1A	-3.34	4	-1.39	0.0827	1496	0.979	0.917	18512	0.991
NLGN4Y	-3.34	4	-1.39	0.0827	1497	0.979	0.917	18511	0.991
CFAP65	-3.34	4	-1.39	0.0828	1498	0.979	0.917	18510	0.991
CCDC157	-3.34	4	-1.39	0.0828	1499	0.979	0.917	18509	0.991
KCNMB3	-3.34	4	-1.39	0.0829	1500	0.979	0.917	18508	0.991
SLC25A36	-3.34	4	-1.39	0.0829	1501	0.979	0.917	18507	0.991
FLRT1	-3.34	4	-1.39	0.0829	1502	0.979	0.917	18506	0.991
RLIM	-3.34	4	-1.39	0.0829	1503	0.979	0.917	18505	0.991
JAGN1	-3.34	4	-1.39	0.083	1504	0.979	0.917	18504	0.991
LSM1	-2.89	3	-1.39	0.083	1505	0.979	0.917	18503	0.991
TEKT2	-3.33	4	-1.38	0.0831	1506	0.979	0.917	18502	0.991
MYMK	-3.33	4	-1.38	0.0831	1507	0.979	0.917	18501	0.991
SPTY2D1	-3.33	4	-1.38	0.0832	1508	0.979	0.917	18500	0.991
ZBED6	-3.33	4	-1.38	0.0833	1509	0.979	0.917	18499	0.991
RPRD1A	-3.33	4	-1.38	0.0834	1510	0.979	0.917	18498	0.991
VCAN	-3.33	4	-1.38	0.0835	1511	0.979	0.917	18497	0.991
BOLA2	-3.33	4	-1.38	0.0835	1512	0.979	0.916	18496	0.991
CD28	-3.33	4	-1.38	0.0837	1513	0.979	0.916	18495	0.991
ALDH3B1	-3.32	4	-1.38	0.0839	1514	0.979	0.916	18494	0.991
ATXN1L	-3.32	4	-1.38	0.084	1515	0.979	0.916	18493	0.991
TRIM4	-3.32	4	-1.38	0.084	1516	0.979	0.916	18492	0.991
SEC23A	-3.32	4	-1.38	0.084	1517	0.979	0.916	18491	0.991
CAMP	-3.32	4	-1.38	0.0841	1518	0.979	0.916	18490	0.991
NOTO	-3.32	4	-1.38	0.0841	1519	0.979	0.916	18489	0.991
EBLN2	-3.32	4	-1.38	0.0843	1520	0.979	0.916	18488	0.991
TRAPPC3L	-3.32	4	-1.38	0.0843	1521	0.979	0.916	18487	0.991
NXT1	-3.32	4	-1.38	0.0844	1522	0.979	0.916	18486	0.991
JMJD1C	-3.31	4	-1.38	0.0845	1523	0.979	0.916	18485	0.991
SRPRB	-3.31	4	-1.38	0.0845	1524	0.979	0.915	18484	0.991
ARHGAP15	-3.31	4	-1.37	0.0846	1525	0.979	0.915	18483	0.991
COL26A1	-3.31	4	-1.37	0.0846	1526	0.979	0.915	18482	0.991
GRWD1	-3.31	4	-1.37	0.0847	1527	0.979	0.915	18481	0.991
DNAJC13	-3.31	4	-1.37	0.0847	1528	0.979	0.915	18480	0.991
ALX3	-3.31	4	-1.37	0.0847	1529	0.979	0.915	18479	0.991
TJAP1	-3.31	4	-1.37	0.0848	1530	0.979	0.915	18478	0.991
HSP90AA1	-2.87	3	-1.37	0.0848	1531	0.979	0.915	18477	0.991
NFIL3	-3.31	4	-1.37	0.0848	1532	0.979	0.915	18476	0.991
OXCT1	-3.31	4	-1.37	0.0848	1533	0.979	0.915	18475	0.991
IBTK	-3.31	4	-1.37	0.0851	1534	0.979	0.915	18474	0.991
CSDE1	-3.3	4	-1.37	0.0852	1535	0.979	0.915	18473	0.991
BLID	-3.3	4	-1.37	0.0852	1536	0.979	0.915	18472	0.991
ZSCAN12	-3.3	4	-1.37	0.0853	1537	0.979	0.915	18471	0.991
CPOX	-3.3	4	-1.37	0.0853	1538	0.979	0.915	18470	0.991
CD55	-3.3	4	-1.37	0.0853	1539	0.979	0.915	18469	0.991
ACKR1	-3.3	4	-1.37	0.0853	1540	0.979	0.915	18468	0.991
GCM1	-3.3	4	-1.37	0.0853	1541	0.979	0.915	18467	0.991
ASF1A	-3.3	4	-1.37	0.0853	1542	0.979	0.915	18466	0.991
LMOD1	-3.3	4	-1.37	0.0854	1543	0.979	0.915	18465	0.991
ATIC	-3.3	4	-1.37	0.0854	1544	0.979	0.915	18464	0.991
HBA1	-3.3	4	-1.37	0.0854	1545	0.979	0.915	18463	0.991
UQCRHL	-3.3	4	-1.37	0.0854	1546	0.979	0.915	18462	0.991
ZNF260	-2.86	3	-1.37	0.0855	1547	0.979	0.915	18461	0.991
PALS1	-3.3	4	-1.37	0.0856	1548	0.979	0.914	18460	0.991
PPP3CB	-3.3	4	-1.37	0.0856	1549	0.979	0.914	18459	0.991
BYSL	-3.3	4	-1.37	0.0857	1550	0.979	0.914	18458	0.991
ARID3A	-3.3	4	-1.37	0.0857	1551	0.979	0.914	18457	0.991
TFDP2	-3.3	4	-1.37	0.0858	1552	0.979	0.914	18456	0.991
THRB	-3.3	4	-1.37	0.0858	1553	0.979	0.914	18455	0.991
SLC12A2	-3.3	4	-1.37	0.0858	1554	0.979	0.914	18454	0.991
CYP26B1	-3.3	4	-1.37	0.0859	1555	0.979	0.914	18453	0.991
MLKL	-3.29	4	-1.37	0.086	1556	0.979	0.914	18452	0.991
PLEKHG4B	-3.29	4	-1.37	0.0861	1557	0.979	0.914	18451	0.991
MIDEAS	-3.29	4	-1.37	0.0861	1558	0.979	0.914	18450	0.991
ZGPAT	-3.29	4	-1.37	0.0861	1559	0.979	0.914	18449	0.991
Non-targeting1_102253	-1.65	1	-1.36	0.0861	1560	0.979	0.914	18448	0.991
VRK2	-3.29	4	-1.36	0.0863	1561	0.979	0.914	18447	0.991
SCHIP1	-3.29	4	-1.36	0.0863	1562	0.979	0.914	18446	0.991
RIMBP3B	-3.29	4	-1.36	0.0863	1563	0.979	0.914	18445	0.991
ITGAD	-3.29	4	-1.36	0.0864	1564	0.979	0.914	18444	0.991
TMX1	-3.29	4	-1.36	0.0865	1565	0.979	0.914	18443	0.991
DGKZ	-3.29	4	-1.36	0.0865	1566	0.979	0.914	18442	0.991
KRTAP4-9	-3.28	4	-1.36	0.0866	1567	0.979	0.913	18441	0.991
USP15	-3.28	4	-1.36	0.0867	1568	0.979	0.913	18440	0.991
SLC12A8	-3.28	4	-1.36	0.0867	1569	0.979	0.913	18439	0.991
NADK	-3.28	4	-1.36	0.0867	1570	0.979	0.913	18438	0.991
PDIA6	-3.28	4	-1.36	0.0868	1571	0.979	0.913	18437	0.991
PDP2	-3.28	4	-1.36	0.0868	1572	0.979	0.913	18436	0.991
WNT1	-3.28	4	-1.36	0.0868	1573	0.979	0.913	18435	0.991
PNLIP	-3.28	4	-1.36	0.0869	1574	0.979	0.913	18434	0.991
SH3BGRL3	-3.28	4	-1.36	0.087	1575	0.979	0.913	18433	0.991
SPATA31D4	-3.28	4	-1.36	0.087	1576	0.979	0.913	18432	0.991
CLDN12	-3.28	4	-1.36	0.087	1577	0.979	0.913	18431	0.991
EPS8L3	-3.28	4	-1.36	0.087	1578	0.979	0.913	18430	0.991
TMEM235	-3.28	4	-1.36	0.0871	1579	0.979	0.913	18429	0.991
RAB5IF	-4.64	8	-1.36	0.0871	1580	0.979	0.913	18428	0.991
IFNA7	-3.28	4	-1.36	0.0871	1581	0.979	0.913	18427	0.991
KRTAP13-1	-3.28	4	-1.36	0.0872	1582	0.979	0.913	18426	0.991
SPTAN1	-3.28	4	-1.36	0.0872	1583	0.979	0.913	18425	0.991
POLB	-3.27	4	-1.36	0.0873	1584	0.979	0.913	18424	0.991
PODXL	-3.27	4	-1.36	0.0875	1585	0.979	0.913	18423	0.991
SFTA3	-3.27	4	-1.36	0.0877	1586	0.979	0.912	18422	0.991
IL17RD	-3.27	4	-1.36	0.0877	1587	0.979	0.912	18421	0.991
Non-targeting1_102598	-1.63	1	-1.36	0.0877	1588	0.979	0.912	18420	0.991
TRIM13	-3.27	4	-1.35	0.0877	1589	0.979	0.912	18419	0.991
FBXL8	-3.27	4	-1.35	0.0878	1590	0.979	0.912	18418	0.991
NRM	-3.27	4	-1.35	0.0878	1591	0.979	0.912	18417	0.991
COL6A5	-3.27	4	-1.35	0.0878	1592	0.979	0.912	18416	0.991
PCM1	-3.27	4	-1.35	0.0879	1593	0.979	0.912	18415	0.991
TMEM125	-3.27	4	-1.35	0.0879	1594	0.979	0.912	18414	0.991
ALDH4A1	-3.27	4	-1.35	0.0879	1595	0.979	0.912	18413	0.991
MEGF9	-3.27	4	-1.35	0.0879	1596	0.979	0.912	18412	0.991
UBE2S	-3.27	4	-1.35	0.088	1597	0.979	0.912	18411	0.991
DDB2	-3.27	4	-1.35	0.088	1598	0.979	0.912	18410	0.991
PDHX	-3.26	4	-1.35	0.0882	1599	0.979	0.912	18409	0.991
ANKEF1	-3.26	4	-1.35	0.0883	1600	0.979	0.912	18408	0.991
TMEM239	-3.26	4	-1.35	0.0883	1601	0.979	0.912	18407	0.991
CDADC1	-3.26	4	-1.35	0.0883	1602	0.979	0.912	18406	0.991
NSUN5	-3.26	4	-1.35	0.0886	1603	0.979	0.911	18405	0.991
Non-targeting1_102215	-1.63	1	-1.35	0.0889	1604	0.979	0.911	18404	0.99
JMJD6	-3.25	4	-1.35	0.089	1605	0.979	0.911	18403	0.99
SELENOH	-2.81	3	-1.35	0.0891	1606	0.979	0.911	18402	0.99
EPHA5	-3.25	4	-1.35	0.0891	1607	0.979	0.911	18401	0.99
FAM8A1	-3.25	4	-1.35	0.0891	1608	0.979	0.911	18400	0.99
ZDHHC18	-3.25	4	-1.35	0.0892	1609	0.979	0.911	18399	0.99
GCNT7	-3.25	4	-1.35	0.0892	1610	0.979	0.911	18398	0.99
TBC1D7	-3.25	4	-1.35	0.0892	1611	0.979	0.911	18397	0.99
SOCS2	-3.25	4	-1.35	0.0893	1612	0.979	0.911	18396	0.99
TMEM171	-3.25	4	-1.35	0.0893	1613	0.979	0.911	18395	0.99
XXYLT1	-3.25	4	-1.34	0.0894	1614	0.979	0.911	18394	0.99
LRTOMT	-3.25	4	-1.34	0.0894	1615	0.979	0.911	18393	0.99
FOXR1	-3.25	4	-1.34	0.0894	1616	0.979	0.911	18392	0.99
ELP2	-3.25	4	-1.34	0.0895	1617	0.979	0.911	18391	0.99
Non-targeting1_102296	-1.62	1	-1.34	0.0897	1618	0.979	0.91	18390	0.99
ANG	-3.24	4	-1.34	0.0897	1619	0.979	0.91	18389	0.99
OR8J1	-3.24	4	-1.34	0.0897	1620	0.979	0.91	18388	0.99
DLG1	-3.24	4	-1.34	0.0897	1621	0.979	0.91	18387	0.99
ZNF684	-3.24	4	-1.34	0.0898	1622	0.979	0.91	18386	0.99
RAC1	-3.24	4	-1.34	0.0898	1623	0.979	0.91	18385	0.99
DPYD	-3.24	4	-1.34	0.0898	1624	0.979	0.91	18384	0.99
GTF2E2	-3.24	4	-1.34	0.0898	1625	0.979	0.91	18383	0.99
TLL2	-3.24	4	-1.34	0.0899	1626	0.979	0.91	18382	0.99
JCHAIN	-3.24	4	-1.34	0.0901	1627	0.979	0.91	18381	0.99
DDT	-3.24	4	-1.34	0.0902	1628	0.979	0.91	18380	0.99
CLDN23	-3.23	4	-1.34	0.0903	1629	0.979	0.91	18379	0.99
ATG10	-3.23	4	-1.34	0.0903	1630	0.979	0.91	18378	0.99
PDRG1	-3.23	4	-1.34	0.0903	1631	0.979	0.91	18377	0.99
CCNB1IP1	-3.23	4	-1.34	0.0904	1632	0.979	0.91	18376	0.99
PITX2	-3.23	4	-1.34	0.0904	1633	0.979	0.91	18375	0.99
SIDT1	-3.23	4	-1.34	0.0904	1634	0.979	0.91	18374	0.99
INTS8	-3.23	4	-1.34	0.0904	1635	0.979	0.91	18373	0.99
INPPL1	-3.23	4	-1.34	0.0905	1636	0.979	0.91	18372	0.99
PPAN-P2RY11	-2.8	3	-1.34	0.0907	1637	0.979	0.909	18371	0.99
WDR77	-3.23	4	-1.34	0.0907	1638	0.979	0.909	18370	0.99
TBC1D1	-3.23	4	-1.34	0.0908	1639	0.979	0.909	18369	0.99
FGG	-3.23	4	-1.34	0.0909	1640	0.979	0.909	18368	0.99
HPRT1	-3.23	4	-1.34	0.0909	1641	0.979	0.909	18367	0.99
YBX2	-3.23	4	-1.33	0.0909	1642	0.979	0.909	18366	0.99
JAG1	-3.22	4	-1.33	0.0912	1643	0.979	0.909	18365	0.99
DNAJB6	-3.22	4	-1.33	0.0912	1644	0.979	0.909	18364	0.99
VGLL4	-3.22	4	-1.33	0.0912	1645	0.979	0.909	18363	0.99
SIN3B	-3.22	4	-1.33	0.0913	1646	0.979	0.909	18362	0.99
TSPO2	-3.22	4	-1.33	0.0913	1647	0.979	0.909	18361	0.99
CHMP2B	-3.22	4	-1.33	0.0914	1648	0.979	0.909	18360	0.99
SLC23A3	-3.22	4	-1.33	0.0914	1649	0.979	0.909	18359	0.99
C1orf54	-3.22	4	-1.33	0.0915	1650	0.979	0.909	18358	0.99
SNF8	-3.22	4	-1.33	0.0915	1651	0.979	0.909	18357	0.99
ERGIC2	-2.79	3	-1.33	0.0915	1652	0.979	0.909	18356	0.99
Non-targeting1_102990	-1.61	1	-1.33	0.0915	1653	0.979	0.909	18355	0.99
SMG6	-3.22	4	-1.33	0.0916	1654	0.979	0.908	18354	0.99
LRRC34	-3.22	4	-1.33	0.0916	1655	0.979	0.908	18353	0.99
LANCL2	-3.22	4	-1.33	0.0916	1656	0.979	0.908	18352	0.99
CST7	-3.22	4	-1.33	0.0916	1657	0.979	0.908	18351	0.99
BARHL1	-3.22	4	-1.33	0.0917	1658	0.979	0.908	18350	0.99
RABGGTB	-3.22	4	-1.33	0.0917	1659	0.979	0.908	18349	0.99
MASP2	-3.22	4	-1.33	0.0917	1660	0.979	0.908	18348	0.99
SETD1B	-3.22	4	-1.33	0.0917	1661	0.979	0.908	18347	0.99
SKA2	-3.22	4	-1.33	0.0918	1662	0.979	0.908	18346	0.99
HCRT	-3.21	4	-1.33	0.0918	1663	0.979	0.908	18345	0.99
UBN1	-3.21	4	-1.33	0.092	1664	0.979	0.908	18344	0.99
ITPK1	-3.21	4	-1.33	0.092	1665	0.979	0.908	18343	0.99
MAPK8IP1	-3.21	4	-1.33	0.092	1666	0.979	0.908	18342	0.99
ALG1L1P	-3.21	4	-1.33	0.0922	1667	0.979	0.908	18341	0.99
CDH8	-3.21	4	-1.33	0.0923	1668	0.979	0.908	18340	0.99
GSTA2	-3.21	4	-1.33	0.0923	1669	0.979	0.908	18339	0.99
MAGEC1	-3.21	4	-1.33	0.0924	1670	0.979	0.908	18338	0.99
KPNA4	-3.21	4	-1.33	0.0924	1671	0.979	0.908	18337	0.99
C4orf46	-3.21	4	-1.33	0.0925	1672	0.979	0.908	18336	0.99
KRTAP1-5	-3.21	4	-1.33	0.0925	1673	0.979	0.908	18335	0.99
HELQ	-3.21	4	-1.33	0.0925	1674	0.979	0.908	18334	0.99
FOLR1	-3.21	4	-1.33	0.0925	1675	0.979	0.908	18333	0.99
ULK1	-3.2	4	-1.32	0.0926	1676	0.979	0.907	18332	0.99
EPHB4	-3.2	4	-1.32	0.0927	1677	0.979	0.907	18331	0.99
OR14I1	-3.2	4	-1.32	0.0928	1678	0.979	0.907	18330	0.99
C1orf131	-3.2	4	-1.32	0.0928	1679	0.979	0.907	18329	0.99
SLC7A2	-3.2	4	-1.32	0.0928	1680	0.979	0.907	18328	0.99
SIGLEC12	-3.2	4	-1.32	0.0928	1681	0.979	0.907	18327	0.99
AKR1C1	-3.2	4	-1.32	0.0929	1682	0.979	0.907	18326	0.99
PLXNB3	-3.2	4	-1.32	0.0929	1683	0.979	0.907	18325	0.99
TAF1A	-3.2	4	-1.32	0.093	1684	0.979	0.907	18324	0.99
USP24	-3.2	4	-1.32	0.093	1685	0.979	0.907	18323	0.99
TSPEAR	-3.2	4	-1.32	0.0931	1686	0.979	0.907	18322	0.99
NXPH4	-3.2	4	-1.32	0.0932	1687	0.979	0.907	18321	0.99
DNAJC8	-3.19	4	-1.32	0.0933	1688	0.979	0.907	18320	0.99
RNF220	-3.19	4	-1.32	0.0934	1689	0.979	0.907	18319	0.99
GIGYF2	-3.19	4	-1.32	0.0934	1690	0.979	0.907	18318	0.99
H3C8	-3.19	4	-1.32	0.0934	1691	0.979	0.907	18317	0.99
FBXO10	-3.19	4	-1.32	0.0934	1692	0.979	0.907	18316	0.99
CLDN2	-3.19	4	-1.32	0.0936	1693	0.979	0.906	18315	0.99
ROCK2	-3.19	4	-1.32	0.0936	1694	0.979	0.906	18314	0.99
TRIP6	-3.19	4	-1.32	0.0936	1695	0.979	0.906	18313	0.99
BACH2	-3.19	4	-1.32	0.0936	1696	0.979	0.906	18312	0.99
NPIPA2	-3.19	4	-1.32	0.0937	1697	0.979	0.906	18311	0.99
ELFN1	-3.19	4	-1.32	0.0938	1698	0.979	0.906	18310	0.99
PSMD4	-3.19	4	-1.32	0.0939	1699	0.979	0.906	18309	0.99
LCE3A	-3.19	4	-1.32	0.0939	1700	0.979	0.906	18308	0.99
RNF216	-3.19	4	-1.32	0.0939	1701	0.979	0.906	18307	0.99
BTN2A1	-3.19	4	-1.32	0.094	1702	0.979	0.906	18306	0.99
TENT5B	-3.19	4	-1.32	0.0941	1703	0.979	0.906	18305	0.99
LOC124903856	-3.18	4	-1.32	0.0941	1704	0.979	0.906	18304	0.99
CCDC74B	-3.18	4	-1.32	0.0941	1705	0.979	0.906	18303	0.99
ACRBP	-3.18	4	-1.32	0.0942	1706	0.979	0.906	18302	0.99
PSORS1C2	-3.18	4	-1.32	0.0942	1707	0.979	0.906	18301	0.99
CLDN16	-3.18	4	-1.31	0.0943	1708	0.979	0.906	18300	0.99
Non-targeting1_102232	-1.59	1	-1.31	0.0944	1709	0.979	0.906	18299	0.99
CMTM4	-3.18	4	-1.31	0.0944	1710	0.979	0.906	18298	0.99
PHF1	-3.18	4	-1.31	0.0944	1711	0.979	0.906	18297	0.99
RAB39A	-3.18	4	-1.31	0.0946	1712	0.979	0.905	18296	0.99
JAKMIP3	-3.18	4	-1.31	0.0947	1713	0.979	0.905	18295	0.99
CDHR4	-3.18	4	-1.31	0.0948	1714	0.979	0.905	18294	0.99
SMCHD1	-3.18	4	-1.31	0.0948	1715	0.979	0.905	18293	0.99
COL11A2	-3.17	4	-1.31	0.0949	1716	0.979	0.905	18292	0.99
RBM4B	-3.17	4	-1.31	0.0949	1717	0.979	0.905	18291	0.99
GAMT	-3.17	4	-1.31	0.0949	1718	0.979	0.905	18290	0.99
BRD4	-3.17	4	-1.31	0.0949	1719	0.979	0.905	18289	0.99
CMPK1	-3.17	4	-1.31	0.095	1720	0.979	0.905	18288	0.99
ARHGAP26	-3.17	4	-1.31	0.095	1721	0.979	0.905	18287	0.99
POLR2B	-3.17	4	-1.31	0.095	1722	0.979	0.905	18286	0.99
CLRN1	-3.17	4	-1.31	0.095	1723	0.979	0.905	18285	0.99
BMPER	-3.17	4	-1.31	0.0951	1724	0.979	0.905	18284	0.99
TAS2R4	-3.17	4	-1.31	0.0951	1725	0.979	0.905	18283	0.99
TRIM52	-3.17	4	-1.31	0.0951	1726	0.979	0.905	18282	0.99
MRPL40	-3.17	4	-1.31	0.0952	1727	0.979	0.905	18281	0.99
BLOC1S5	-3.17	4	-1.31	0.0952	1728	0.979	0.905	18280	0.99
PRICKLE2	-3.17	4	-1.31	0.0952	1729	0.979	0.905	18279	0.99
PTPRS	-3.17	4	-1.31	0.0956	1730	0.979	0.904	18278	0.99
NOL11	-3.16	4	-1.31	0.0957	1731	0.979	0.904	18277	0.99
EPHB3	-3.16	4	-1.31	0.0957	1732	0.979	0.904	18276	0.99
ARV1	-3.16	4	-1.31	0.0958	1733	0.979	0.904	18275	0.99
LRRIQ1	-3.16	4	-1.31	0.0959	1734	0.979	0.904	18274	0.99
RTN4	-3.16	4	-1.31	0.0959	1735	0.979	0.904	18273	0.99
BACH1	-3.16	4	-1.31	0.0959	1736	0.979	0.904	18272	0.99
CDC42SE2	-3.16	4	-1.3	0.096	1737	0.979	0.904	18271	0.99
THAP9	-3.16	4	-1.3	0.096	1738	0.979	0.904	18270	0.99
GTF3C5	-3.16	4	-1.3	0.096	1739	0.979	0.904	18269	0.99
ZNF221	-3.16	4	-1.3	0.0961	1740	0.979	0.904	18268	0.99
VPS4A	-3.16	4	-1.3	0.0961	1741	0.979	0.904	18267	0.99
TUBGCP4	-3.16	4	-1.3	0.0961	1742	0.979	0.904	18266	0.99
DIMT1	-3.16	4	-1.3	0.0962	1743	0.979	0.904	18265	0.99
TNFRSF10A	-3.16	4	-1.3	0.0962	1744	0.979	0.904	18264	0.99
TMEM86A	-3.16	4	-1.3	0.0963	1745	0.979	0.904	18263	0.99
SAMM50	-3.16	4	-1.3	0.0963	1746	0.979	0.904	18262	0.99
G6PD	-3.16	4	-1.3	0.0963	1747	0.979	0.904	18261	0.99
KCNK13	-3.15	4	-1.3	0.0964	1748	0.979	0.904	18260	0.99
KRTAP6-3	-3.15	4	-1.3	0.0965	1749	0.979	0.904	18259	0.99
TLR3	-3.15	4	-1.3	0.0966	1750	0.979	0.903	18258	0.99
Non-targeting1_102307	-1.58	1	-1.3	0.0966	1751	0.979	0.903	18257	0.99
TRAPPC11	-3.15	4	-1.3	0.0967	1752	0.979	0.903	18256	0.99
FBXO25	-3.15	4	-1.3	0.0968	1753	0.979	0.903	18255	0.99
ADARB1	-3.15	4	-1.3	0.0968	1754	0.979	0.903	18254	0.99
OXA1L	-3.15	4	-1.3	0.0969	1755	0.979	0.903	18253	0.99
Non-targeting1_102281	-1.57	1	-1.3	0.0969	1756	0.979	0.903	18252	0.99
H2AC8	-3.15	4	-1.3	0.097	1757	0.979	0.903	18251	0.99
SRGAP2C	-3.15	4	-1.3	0.0971	1758	0.979	0.903	18250	0.99
Non-targeting1_101998	-1.57	1	-1.3	0.0971	1759	0.979	0.903	18249	0.99
SLC29A4	-3.15	4	-1.3	0.0971	1760	0.979	0.903	18248	0.99
OR7E24	-3.15	4	-1.3	0.0971	1761	0.979	0.903	18247	0.99
XRCC2	-3.15	4	-1.3	0.0972	1762	0.979	0.903	18246	0.99
RBM10	-3.14	4	-1.3	0.0972	1763	0.979	0.903	18245	0.99
DNAJC18	-3.14	4	-1.3	0.0973	1764	0.979	0.903	18244	0.99
NLGN2	-3.14	4	-1.3	0.0973	1765	0.979	0.903	18243	0.99
GALNT14	-3.14	4	-1.3	0.0973	1766	0.979	0.903	18242	0.99
TCEAL6	-3.14	4	-1.3	0.0975	1767	0.979	0.903	18241	0.99
OR6N2	-3.14	4	-1.3	0.0976	1768	0.979	0.902	18240	0.99
LRIT1	-3.14	4	-1.3	0.0976	1769	0.979	0.902	18239	0.99
SUB1	-3.14	4	-1.3	0.0976	1770	0.979	0.902	18238	0.99
RASSF8	-3.14	4	-1.3	0.0976	1771	0.979	0.902	18237	0.99
PRORY	-3.14	4	-1.3	0.0976	1772	0.979	0.902	18236	0.99
IL26	-3.14	4	-1.29	0.0977	1773	0.979	0.902	18235	0.99
GAPDH	-3.14	4	-1.29	0.0977	1774	0.979	0.902	18234	0.99
ZNF25	-3.14	4	-1.29	0.0977	1775	0.979	0.902	18233	0.99
NDN	-3.14	4	-1.29	0.0977	1776	0.979	0.902	18232	0.99
KY	-3.14	4	-1.29	0.0977	1777	0.979	0.902	18231	0.99
RRP1	-3.14	4	-1.29	0.0978	1778	0.979	0.902	18230	0.99
OR6K3	-3.14	4	-1.29	0.0978	1779	0.979	0.902	18229	0.99
SCARB2	-3.14	4	-1.29	0.0978	1780	0.979	0.902	18228	0.99
Non-targeting1_102150	-1.57	1	-1.29	0.0978	1781	0.979	0.902	18227	0.99
MED25	-3.14	4	-1.29	0.0978	1782	0.979	0.902	18226	0.99
FANCG	-3.14	4	-1.29	0.0979	1783	0.979	0.902	18225	0.99
SMPD1	-3.14	4	-1.29	0.0979	1784	0.979	0.902	18224	0.99
FAM47B	-3.13	4	-1.29	0.098	1785	0.979	0.902	18223	0.99
FMC1	-4.43	8	-1.29	0.0981	1786	0.979	0.902	18222	0.99
HAVCR2	-3.13	4	-1.29	0.0981	1787	0.979	0.902	18221	0.99
S100A6	-3.13	4	-1.29	0.0981	1788	0.979	0.902	18220	0.99
SNRPA	-3.13	4	-1.29	0.0981	1789	0.979	0.902	18219	0.99
OR1C1	-3.13	4	-1.29	0.0981	1790	0.979	0.902	18218	0.99
ATP5MC1	-3.13	4	-1.29	0.0982	1791	0.979	0.902	18217	0.99
Non-targeting1_102326	-1.57	1	-1.29	0.0983	1792	0.979	0.902	18216	0.99
WDR45	-3.13	4	-1.29	0.0984	1793	0.979	0.902	18215	0.99
EVI5	-3.13	4	-1.29	0.0984	1794	0.979	0.902	18214	0.99
OR11A1	-3.12	4	-1.29	0.0989	1795	0.979	0.901	18213	0.99
KIF20A	-3.12	4	-1.29	0.0989	1796	0.979	0.901	18212	0.99
RING1	-3.12	4	-1.29	0.0989	1797	0.979	0.901	18211	0.99
TJP3	-3.12	4	-1.29	0.099	1798	0.979	0.901	18210	0.99
RPS8	-3.12	4	-1.29	0.099	1799	0.979	0.901	18209	0.99
IRX1	-3.12	4	-1.29	0.0991	1800	0.979	0.901	18208	0.99
SNX18	-3.12	4	-1.29	0.0992	1801	0.979	0.901	18207	0.99
Non-targeting1_102720	-1.56	1	-1.29	0.0993	1802	0.979	0.901	18206	0.99
PLEKHA7	-3.12	4	-1.28	0.0995	1803	0.979	0.901	18205	0.99
FNDC4	-3.12	4	-1.28	0.0995	1804	0.979	0.901	18204	0.99
CACNA1D	-3.12	4	-1.28	0.0995	1805	0.979	0.901	18203	0.99
NETO2	-3.12	4	-1.28	0.0995	1806	0.979	0.9	18202	0.99
DKK4	-3.12	4	-1.28	0.0995	1807	0.979	0.9	18201	0.99
OR4X2	-3.11	4	-1.28	0.0997	1808	0.979	0.9	18200	0.99
DDX59	-3.11	4	-1.28	0.0997	1809	0.979	0.9	18199	0.99
IDH3A	-3.11	4	-1.28	0.0997	1810	0.979	0.9	18198	0.99
Non-targeting1_102756	-1.56	1	-1.28	0.0998	1811	0.979	0.9	18197	0.99
APBB1	-3.11	4	-1.28	0.0998	1812	0.979	0.9	18196	0.99
NHERF4	-3.11	4	-1.28	0.0999	1813	0.979	0.9	18195	0.99
RAB4B	-3.11	4	-1.28	0.0999	1814	0.979	0.9	18194	0.99
MRGPRX2	-3.11	4	-1.28	0.1	1815	0.979	0.9	18193	0.99
MFSD1	-3.11	4	-1.28	0.1	1816	0.979	0.9	18192	0.99
YTHDF2	-3.11	4	-1.28	0.1	1817	0.979	0.9	18191	0.99
SF3B4	-3.11	4	-1.28	0.1	1818	0.979	0.9	18190	0.99
CDCA5	-3.11	4	-1.28	0.1	1819	0.979	0.9	18189	0.99
SLC15A1	-3.11	4	-1.28	0.1	1820	0.979	0.9	18188	0.99
CAP1	-3.1	4	-1.28	0.101	1821	0.979	0.899	18187	0.989
SLC39A9	-3.1	4	-1.28	0.101	1822	0.979	0.899	18186	0.989
DEFB104B	-3.1	4	-1.28	0.101	1823	0.979	0.899	18185	0.989
USP20	-3.1	4	-1.28	0.101	1824	0.979	0.899	18184	0.989
WDR90	-3.1	4	-1.28	0.101	1825	0.979	0.899	18183	0.989
OR52K2	-3.1	4	-1.28	0.101	1826	0.979	0.899	18182	0.989
UNC45B	-3.1	4	-1.28	0.101	1827	0.979	0.899	18181	0.989
CLDN34	-3.1	4	-1.28	0.101	1828	0.979	0.899	18180	0.989
NEXN	-3.1	4	-1.28	0.101	1829	0.979	0.899	18179	0.989
PCNX3	-3.1	4	-1.28	0.101	1830	0.979	0.899	18178	0.989
LMBR1	-3.1	4	-1.28	0.101	1831	0.979	0.899	18177	0.989
ATP6V0B	-3.1	4	-1.28	0.101	1832	0.979	0.899	18176	0.989
G2E3	-3.1	4	-1.28	0.101	1833	0.979	0.899	18175	0.989
KRTAP8-1	-3.1	4	-1.27	0.101	1834	0.979	0.899	18174	0.989
KCNJ11	-3.09	4	-1.27	0.101	1835	0.979	0.899	18173	0.989
FOXJ1	-3.09	4	-1.27	0.101	1836	0.979	0.899	18172	0.989
GC	-3.09	4	-1.27	0.101	1837	0.979	0.899	18171	0.989
C3orf38	-3.09	4	-1.27	0.102	1838	0.979	0.898	18170	0.989
EEF1G	-3.09	4	-1.27	0.102	1839	0.979	0.898	18169	0.989
PRICKLE4	-3.09	4	-1.27	0.102	1840	0.979	0.898	18168	0.989
CFAP126	-3.09	4	-1.27	0.102	1841	0.979	0.898	18167	0.989
FAM162A	-3.09	4	-1.27	0.102	1842	0.979	0.898	18166	0.989
GDF3	-3.09	4	-1.27	0.102	1843	0.979	0.898	18165	0.989
GYS2	-3.09	4	-1.27	0.102	1844	0.979	0.898	18164	0.989
OCSTAMP	-3.09	4	-1.27	0.102	1845	0.979	0.898	18163	0.989
CSNK2A1	-3.09	4	-1.27	0.102	1846	0.979	0.898	18162	0.989
LINC02872	-3.09	4	-1.27	0.102	1847	0.979	0.898	18161	0.989
HS3ST1	-3.09	4	-1.27	0.102	1848	0.979	0.898	18160	0.989
IDE	-3.09	4	-1.27	0.102	1849	0.979	0.898	18159	0.989
CSNK2A2	-3.09	4	-1.27	0.102	1850	0.979	0.898	18158	0.989
CAVIN3	-3.08	4	-1.27	0.102	1851	0.979	0.898	18157	0.989
RSPO2	-3.08	4	-1.27	0.102	1852	0.979	0.898	18156	0.989
TXLNG	-3.08	4	-1.27	0.102	1853	0.979	0.898	18155	0.989
FANCL	-3.08	4	-1.27	0.102	1854	0.979	0.898	18154	0.989
HGSNAT	-3.08	4	-1.27	0.102	1855	0.979	0.898	18153	0.989
ATP6V0E1	-3.08	4	-1.27	0.102	1856	0.979	0.898	18152	0.989
OR2H1	-3.08	4	-1.27	0.102	1857	0.979	0.898	18151	0.989
MSLN	-3.08	4	-1.27	0.102	1858	0.979	0.898	18150	0.989
MTURN	-3.08	4	-1.27	0.102	1859	0.979	0.898	18149	0.989
AP2B1	-3.08	4	-1.27	0.103	1860	0.979	0.897	18148	0.989
HUNK	-3.08	4	-1.27	0.103	1861	0.979	0.897	18147	0.989
ALG10	-3.08	4	-1.27	0.103	1862	0.979	0.897	18146	0.989
DEPDC7	-3.08	4	-1.27	0.103	1863	0.979	0.897	18145	0.989
PTGIS	-3.08	4	-1.27	0.103	1864	0.979	0.897	18144	0.989
ARMCX5	-3.07	4	-1.26	0.103	1865	0.979	0.897	18143	0.989
TMEM40	-3.07	4	-1.26	0.103	1866	0.979	0.897	18142	0.989
FAM200A	-3.07	4	-1.26	0.103	1867	0.979	0.897	18141	0.989
TTC7B	-3.07	4	-1.26	0.103	1868	0.979	0.897	18140	0.989
ATP6V1C1	-3.07	4	-1.26	0.103	1869	0.979	0.897	18139	0.989
PEX16	-3.07	4	-1.26	0.103	1870	0.979	0.897	18138	0.989
ATAD2B	-3.07	4	-1.26	0.103	1871	0.979	0.897	18137	0.989
ORM1	-3.07	4	-1.26	0.103	1872	0.979	0.897	18136	0.989
C7orf57	-3.07	4	-1.26	0.103	1873	0.979	0.897	18135	0.989
OR5K1	-3.07	4	-1.26	0.103	1874	0.979	0.897	18134	0.989
PPM1E	-3.07	4	-1.26	0.103	1875	0.979	0.897	18133	0.989
MTM1	-3.07	4	-1.26	0.103	1876	0.979	0.897	18132	0.989
CHIC1	-3.07	4	-1.26	0.104	1877	0.979	0.896	18131	0.989
BAG4	-3.07	4	-1.26	0.104	1878	0.979	0.896	18130	0.989
NCSTN	-3.07	4	-1.26	0.104	1879	0.979	0.896	18129	0.989
SENP7	-3.06	4	-1.26	0.104	1880	0.979	0.896	18128	0.989
PKM	-3.06	4	-1.26	0.104	1881	0.979	0.896	18127	0.989
SLC24A5	-3.06	4	-1.26	0.104	1882	0.979	0.896	18126	0.989
ARGLU1	-3.06	4	-1.26	0.104	1883	0.979	0.896	18125	0.989
LYRM9	-3.06	4	-1.26	0.104	1884	0.979	0.896	18124	0.989
ACTMAP	-3.06	4	-1.26	0.104	1885	0.979	0.896	18123	0.989
AMIGO3	-3.06	4	-1.26	0.104	1886	0.979	0.896	18122	0.989
CARMIL3	-3.06	4	-1.26	0.104	1887	0.979	0.896	18121	0.989
SLC1A2	-3.06	4	-1.26	0.104	1888	0.979	0.896	18120	0.989
RPS12	-3.06	4	-1.26	0.104	1889	0.979	0.896	18119	0.989
NUP62	-3.06	4	-1.26	0.104	1890	0.979	0.896	18118	0.989
SLC6A5	-3.05	4	-1.26	0.104	1891	0.979	0.896	18117	0.989
SCAP	-3.05	4	-1.26	0.105	1892	0.979	0.895	18116	0.989
SECISBP2	-3.05	4	-1.26	0.105	1893	0.979	0.895	18115	0.989
CFAP90	-3.05	4	-1.26	0.105	1894	0.979	0.895	18114	0.989
OR6B2	-3.05	4	-1.25	0.105	1895	0.979	0.895	18113	0.989
COMMD1	-3.05	4	-1.25	0.105	1896	0.979	0.895	18112	0.989
WDR25	-3.05	4	-1.25	0.105	1897	0.979	0.895	18111	0.989
MUL1	-3.05	4	-1.25	0.105	1898	0.979	0.895	18110	0.989
KCNJ13	-3.05	4	-1.25	0.105	1899	0.979	0.895	18109	0.989
KRT8	-3.05	4	-1.25	0.105	1900	0.979	0.895	18108	0.989
DEFB4A	-3.05	4	-1.25	0.105	1901	0.979	0.895	18107	0.989
RBM48	-3.05	4	-1.25	0.105	1902	0.979	0.895	18106	0.989
NPIPA5	-3.05	4	-1.25	0.105	1903	0.979	0.895	18105	0.989
Non-targeting1_102602	-1.52	1	-1.25	0.105	1904	0.979	0.895	18104	0.989
TMEM104	-3.05	4	-1.25	0.105	1905	0.979	0.895	18103	0.989
RIBC2	-3.05	4	-1.25	0.105	1906	0.979	0.895	18102	0.989
IL13	-3.05	4	-1.25	0.105	1907	0.979	0.895	18101	0.989
CHTF8	-3.05	4	-1.25	0.105	1908	0.979	0.895	18100	0.989
ASIC4	-3.04	4	-1.25	0.105	1909	0.979	0.895	18099	0.989
Non-targeting1_102153	-1.52	1	-1.25	0.105	1910	0.979	0.895	18098	0.989
TEX35	-3.04	4	-1.25	0.106	1911	0.979	0.894	18097	0.989
EDNRB	-3.04	4	-1.25	0.106	1912	0.979	0.894	18096	0.989
IQSEC2	-3.04	4	-1.25	0.106	1913	0.979	0.894	18095	0.989
ATXN7L2	-3.04	4	-1.25	0.106	1914	0.979	0.894	18094	0.989
WLS	-3.04	4	-1.25	0.106	1915	0.979	0.894	18093	0.989
RBPMS	-3.04	4	-1.25	0.106	1916	0.979	0.894	18092	0.989
MPHOSPH10	-4.29	8	-1.25	0.106	1917	0.979	0.894	18091	0.989
OR2S2	-3.04	4	-1.25	0.106	1918	0.979	0.894	18090	0.989
SCRN1	-3.04	4	-1.25	0.106	1919	0.979	0.894	18089	0.989
QARS1	-3.03	4	-1.25	0.106	1920	0.979	0.894	18088	0.989
ARHGEF10	-3.03	4	-1.25	0.106	1921	0.979	0.894	18087	0.989
PSMG4	-3.03	4	-1.25	0.106	1922	0.979	0.894	18086	0.988
PIP5KL1	-3.03	4	-1.25	0.107	1923	0.979	0.893	18085	0.988
MED24	-3.03	4	-1.24	0.107	1924	0.979	0.893	18084	0.988
MCEE	-3.03	4	-1.24	0.107	1925	0.979	0.893	18083	0.988
ZKSCAN1	-3.03	4	-1.24	0.107	1926	0.979	0.893	18082	0.988
AKR7A2	-3.03	4	-1.24	0.107	1927	0.979	0.893	18081	0.988
PYHIN1	-3.03	4	-1.24	0.107	1928	0.979	0.893	18080	0.988
KRTAP13-3	-3.03	4	-1.24	0.107	1929	0.979	0.893	18079	0.988
MRPL1	-3.03	4	-1.24	0.107	1930	0.979	0.893	18078	0.988
ANGPTL3	-3.03	4	-1.24	0.107	1931	0.979	0.893	18077	0.988
GNB1L	-3.03	4	-1.24	0.107	1932	0.979	0.893	18076	0.988
CRYZ	-3.03	4	-1.24	0.107	1933	0.979	0.893	18075	0.988
C8orf82	-3.02	4	-1.24	0.107	1934	0.979	0.893	18074	0.988
CTC1	-3.02	4	-1.24	0.107	1935	0.979	0.893	18073	0.988
ARIH2OS	-3.02	4	-1.24	0.107	1936	0.979	0.893	18072	0.988
PWP1	-3.02	4	-1.24	0.107	1937	0.979	0.893	18071	0.988
EXOC3	-3.02	4	-1.24	0.107	1938	0.979	0.893	18070	0.988
VNN1	-3.02	4	-1.24	0.107	1939	0.979	0.893	18069	0.988
MSI1	-3.02	4	-1.24	0.107	1940	0.979	0.893	18068	0.988
IGFL3	-3.02	4	-1.24	0.107	1941	0.979	0.893	18067	0.988
TSPAN12	-3.02	4	-1.24	0.107	1942	0.979	0.893	18066	0.988
NINJ2	-3.02	4	-1.24	0.108	1943	0.979	0.892	18065	0.988
NEFM	-3.02	4	-1.24	0.108	1944	0.979	0.892	18064	0.988
CHCHD6	-3.02	4	-1.24	0.108	1945	0.979	0.892	18063	0.988
NFASC	-3.02	4	-1.24	0.108	1946	0.979	0.892	18062	0.988
WIPF3	-3.02	4	-1.24	0.108	1947	0.979	0.892	18061	0.988
RAPGEF5	-3.02	4	-1.24	0.108	1948	0.979	0.892	18060	0.988
KMT2E	-3.01	4	-1.24	0.108	1949	0.979	0.892	18059	0.988
TRIM10	-3.01	4	-1.24	0.108	1950	0.979	0.892	18058	0.988
RAN	-3.01	4	-1.24	0.108	1951	0.979	0.892	18057	0.988
PYCR3	-3.01	4	-1.24	0.108	1952	0.979	0.892	18056	0.988
PNMA1	-3.01	4	-1.24	0.108	1953	0.979	0.892	18055	0.988
SOGA1	-2.61	3	-1.24	0.108	1954	0.979	0.892	18054	0.988
EPS15	-3.01	4	-1.24	0.108	1955	0.979	0.892	18053	0.988
SRF	-3.01	4	-1.23	0.108	1956	0.979	0.892	18052	0.988
POU2AF1	-3.01	4	-1.23	0.109	1957	0.979	0.891	18051	0.988
TRMO	-3.01	4	-1.23	0.109	1958	0.979	0.891	18050	0.988
RAB13	-3.01	4	-1.23	0.109	1959	0.979	0.891	18049	0.988
Non-targeting1_102238	-1.5	1	-1.23	0.109	1960	0.979	0.891	18048	0.988
MIGA1	-3.01	4	-1.23	0.109	1961	0.979	0.891	18047	0.988
INTS15	-3.01	4	-1.23	0.109	1962	0.979	0.891	18046	0.988
Non-targeting1_102594	-1.5	1	-1.23	0.109	1963	0.979	0.891	18045	0.988
HTR3A	-3	4	-1.23	0.109	1964	0.979	0.891	18044	0.988
LDAH	-3	4	-1.23	0.109	1965	0.979	0.891	18043	0.988
ALPI	-3	4	-1.23	0.109	1966	0.979	0.891	18042	0.988
RPP21	-3	4	-1.23	0.109	1967	0.979	0.891	18041	0.988
C17orf67	-3	4	-1.23	0.109	1968	0.979	0.891	18040	0.988
BMP8A	-3	4	-1.23	0.109	1969	0.979	0.891	18039	0.988
MFSD10	-3	4	-1.23	0.109	1970	0.979	0.891	18038	0.988
POC1B-GALNT4	-3	4	-1.23	0.109	1971	0.979	0.891	18037	0.988
Non-targeting1_102019	-1.5	1	-1.23	0.109	1972	0.979	0.891	18036	0.988
RPEL1	-3	4	-1.23	0.109	1973	0.979	0.891	18035	0.988
DNAJB4	-3	4	-1.23	0.109	1974	0.979	0.891	18034	0.988
DPF2	-3	4	-1.23	0.109	1975	0.979	0.891	18033	0.988
SMAD6	-3	4	-1.23	0.109	1976	0.979	0.891	18032	0.988
SOBP	-3	4	-1.23	0.109	1977	0.979	0.891	18031	0.988
ITLN2	-3	4	-1.23	0.109	1978	0.979	0.891	18030	0.988
KDELR3	-3	4	-1.23	0.109	1979	0.979	0.891	18029	0.988
OPN1SW	-3	4	-1.23	0.109	1980	0.979	0.891	18028	0.988
SLC39A13	-3	4	-1.23	0.109	1981	0.979	0.891	18027	0.988
OR51S1	-3	4	-1.23	0.109	1982	0.979	0.891	18026	0.988
S100A14	-3	4	-1.23	0.109	1983	0.979	0.891	18025	0.988
FKBP2	-3	4	-1.23	0.109	1984	0.979	0.891	18024	0.988
USP12	-3	4	-1.23	0.109	1985	0.979	0.891	18023	0.988
LMCD1	-3	4	-1.23	0.109	1986	0.979	0.891	18022	0.988
SLITRK4	-3	4	-1.23	0.109	1987	0.979	0.891	18021	0.988
MINPP1	-3	4	-1.23	0.109	1988	0.979	0.891	18020	0.988
PHLDA2	-3	4	-1.23	0.11	1989	0.979	0.89	18019	0.988
TRIM33	-2.99	4	-1.23	0.11	1990	0.979	0.89	18018	0.988
GALM	-2.99	4	-1.23	0.11	1991	0.979	0.89	18017	0.988
KDM6A	-2.99	4	-1.23	0.11	1992	0.979	0.89	18016	0.988
WDFY3	-2.99	4	-1.23	0.11	1993	0.979	0.89	18015	0.988
Non-targeting1_102241	-1.5	1	-1.23	0.11	1994	0.979	0.89	18014	0.988
PLAAT1	-2.99	4	-1.23	0.11	1995	0.979	0.89	18013	0.988
PIWIL1	-2.99	4	-1.23	0.11	1996	0.979	0.89	18012	0.988
OTOP1	-2.99	4	-1.23	0.11	1997	0.979	0.89	18011	0.988
KEL	-2.99	4	-1.23	0.11	1998	0.979	0.89	18010	0.988
TXK	-2.99	4	-1.23	0.11	1999	0.979	0.89	18009	0.988
[truncated: 18,008 more rows]

## Sheet: WT NT vs WT DMSO
GENE	sumZ	numObs	normZ	pval_synth	rank_synth	fdr_synth	pval_supp	rank_supp	fdr_supp
TEDC1	-22.57	4	-7.98	7.48e-16	1	1.5e-11	1	20008	1
RPP21	-22.2	4	-7.85	2.16e-15	2	2.16e-11	1	20007	1
YARS2	-20.41	4	-7.2	3.06e-13	3	2.04e-09	1	20006	1
TPI1	-20.15	4	-7.1	6.19e-13	4	3.09e-09	1	20005	1
DUT	-19.42	4	-6.84	4.03e-12	5	1.61e-08	1	20004	1
POLR3K	-18.27	4	-6.42	6.83e-11	6	2.15e-07	1	20003	1
PRMT1	-18.23	4	-6.41	7.51e-11	7	2.15e-07	1	20002	1
WDR18	-18.1	4	-6.36	1.01e-10	8	2.52e-07	1	20001	1
CARS1	-17.81	4	-6.25	2.02e-10	9	4.48e-07	1	20000	1
CENATAC	-17.61	4	-6.18	3.14e-10	10	6.28e-07	1	19999	1
NEDD8	-17.42	4	-6.11	4.85e-10	11	8.83e-07	1	19998	1
TP53RK	-17.31	4	-6.07	6.34e-10	12	1.02e-06	1	19997	1
HSD17B12	-17.29	4	-6.06	6.62e-10	13	1.02e-06	1	19996	1
MECR	-17.25	4	-6.05	7.16e-10	14	1.02e-06	1	19995	1
THAP11	-17.01	4	-5.96	1.24e-09	15	1.65e-06	1	19994	1
PPP4C	-16.87	4	-5.91	1.66e-09	16	1.97e-06	1	19993	1
GEMIN8	-16.87	4	-5.91	1.67e-09	17	1.97e-06	1	19992	1
YARS1	-16.83	4	-5.9	1.83e-09	18	2.03e-06	1	19991	1
CYCS	-16.8	4	-5.89	1.94e-09	19	2.05e-06	1	19990	1
DNLZ	-16.74	4	-5.87	2.21e-09	20	2.21e-06	1	19989	1
XRCC6	-16.72	4	-5.86	2.32e-09	21	2.21e-06	1	19988	1
SLC35B1	-16.64	4	-5.83	2.75e-09	22	2.5e-06	1	19987	1
CAPZB	-16.61	4	-5.82	2.97e-09	23	2.58e-06	1	19986	1
GINS2	-16.53	4	-5.79	3.53e-09	24	2.94e-06	1	19985	1
PTPMT1	-16.49	4	-5.78	3.83e-09	25	3.07e-06	1	19984	1
ARPC4	-16.43	4	-5.75	4.37e-09	26	3.36e-06	1	19983	1
DOHH	-16.4	4	-5.74	4.68e-09	27	3.46e-06	1	19982	1
TELO2	-16.36	4	-5.73	5.01e-09	28	3.58e-06	1	19981	1
DTYMK	-16.22	4	-5.68	6.81e-09	29	4.7e-06	1	19980	1
NHP2	-15.96	4	-5.58	1.19e-08	30	7.75e-06	1	19979	1
DDX10	-15.95	4	-5.58	1.2e-08	31	7.75e-06	1	19978	1
HDAC3	-15.89	4	-5.56	1.37e-08	32	8.53e-06	1	19977	1
SNRNP40	-15.87	4	-5.55	1.41e-08	33	8.53e-06	1	19976	1
HSCB	-15.76	4	-5.51	1.77e-08	34	1.04e-05	1	19975	1
CPSF4	-15.59	4	-5.45	2.5e-08	35	1.4e-05	1	19974	1
MFN2	-15.59	4	-5.45	2.52e-08	36	1.4e-05	1	19973	1
MMS19	-15.55	4	-5.44	2.72e-08	37	1.47e-05	1	19972	1
ATP6V0C	-15.5	4	-5.42	3.02e-08	38	1.59e-05	1	19971	1
MRPL41	-15.49	4	-5.41	3.1e-08	39	1.59e-05	1	19970	1
TBC1D3	-34.36	20	-5.37	3.97e-08	40	1.99e-05	1	19969	1
PRKDC	-15.24	4	-5.32	5.12e-08	41	2.5e-05	1	19968	1
GTF3C5	-15.17	4	-5.3	5.87e-08	42	2.8e-05	1	19967	1
CDC42	-15.13	4	-5.28	6.37e-08	43	2.97e-05	1	19966	1
ALDOA	-15.06	4	-5.26	7.25e-08	44	3.3e-05	1	19965	1
PSMG3	-14.92	4	-5.21	9.49e-08	45	4.22e-05	1	19964	1
LARS2	-14.76	4	-5.15	1.32e-07	46	5.72e-05	1	19963	1
SPDYE6	-14.64	4	-5.11	1.64e-07	47	6.96e-05	1	19962	1
NUBP1	-14.61	4	-5.09	1.75e-07	48	7.29e-05	1	19961	1
LSM11	-14.53	4	-5.07	2.03e-07	49	8.31e-05	1	19960	1
PRMT5	-14.44	4	-5.03	2.42e-07	50	9.67e-05	1	19959	1
RFT1	-14.42	4	-5.03	2.51e-07	51	9.84e-05	1	19958	1
ATP5F1A	-14.39	4	-5.02	2.65e-07	52	0.000102	1	19957	1
ARMC7	-14.35	4	-5	2.83e-07	53	0.000107	1	19956	1
HSP90B1	-14.25	4	-4.97	3.43e-07	54	0.000127	1	19955	1
G6PD	-14.24	4	-4.96	3.53e-07	55	0.000129	1	19954	1
CLNS1A	-14.18	4	-4.94	3.93e-07	56	0.000141	1	19953	1
HSP90AB1	-14.16	4	-4.93	4.08e-07	57	0.000143	1	19952	1
NOP10	-14.14	4	-4.93	4.19e-07	58	0.000145	1	19951	1
SOD1	-14.11	4	-4.92	4.43e-07	59	0.00015	1	19950	1
NHLRC2	-14.06	4	-4.9	4.88e-07	60	0.000163	1	19949	1
GGPS1	-14.02	4	-4.88	5.26e-07	61	0.000173	1	19948	1
VHL	-13.99	4	-4.87	5.51e-07	62	0.000177	1	19947	1
POLR2L	-13.99	4	-4.87	5.56e-07	63	0.000177	1	19946	1
VARS1	-13.97	4	-4.86	5.76e-07	64	0.00018	1	19945	1
TUT1	-13.9	4	-4.84	6.53e-07	65	0.000201	1	19944	1
XRCC3	-13.88	4	-4.83	6.74e-07	66	0.000204	1	19943	1
LTO1	-13.83	4	-4.81	7.41e-07	67	0.000221	1	19942	1
BCL2L1	-13.81	4	-4.8	7.74e-07	68	0.000227	1	19941	1
HYPK	-13.8	4	-4.8	7.84e-07	69	0.000227	1	19940	1
RAD9A	-13.7	4	-4.77	9.41e-07	70	0.000269	1	19939	1
ZCRB1	-13.69	4	-4.76	9.65e-07	71	0.000271	1	19938	1
CIAO1	-13.68	4	-4.76	9.74e-07	72	0.000271	1	19937	1
RTCB	-13.67	4	-4.75	9.94e-07	73	0.000272	1	19936	1
NAA10	-13.65	4	-4.75	1.04e-06	74	0.000281	1	19935	1
TARDBP	-13.63	4	-4.74	1.07e-06	75	0.000285	1	19934	1
DNM1L	-13.61	4	-4.73	1.1e-06	76	0.000289	1	19933	1
MARS2	-13.56	4	-4.71	1.21e-06	77	0.000315	1	19932	1
ATP6V1A	-13.52	4	-4.7	1.3e-06	78	0.000335	1	19931	1
LONP1	-13.48	4	-4.69	1.38e-06	79	0.00035	1	19930	1
SBDS	-13.47	4	-4.68	1.41e-06	80	0.000352	1	19929	1
DBR1	-13.45	4	-4.68	1.46e-06	81	0.000356	1	19928	1
TIMM10	-13.45	4	-4.68	1.46e-06	82	0.000356	1	19927	1
MCAT	-13.36	4	-4.64	1.73e-06	83	0.000417	1	19926	1
REXO2	-13.33	4	-4.63	1.82e-06	84	0.000433	1	19925	1
RAD1	-13.23	4	-4.6	2.15e-06	85	0.000507	1	19924	1
ANKRD49	-13.13	4	-4.56	2.57e-06	86	0.000598	1	19923	1
DHPS	-13.12	4	-4.55	2.63e-06	87	0.000605	1	19922	1
ACTR2	-13.03	4	-4.52	3.05e-06	88	0.000692	1	19921	1
DOLK	-13	4	-4.51	3.22e-06	89	0.000725	1	19920	1
SEPTIN7	-12.98	4	-4.5	3.33e-06	90	0.00074	1	19919	1
VPS25	-12.94	4	-4.49	3.53e-06	91	0.000776	1	19918	1
NFS1	-12.93	4	-4.49	3.61e-06	92	0.000785	1	19917	1
ELP5	-12.92	4	-4.48	3.69e-06	93	0.000785	1	19916	1
GFER	-12.92	4	-4.48	3.69e-06	94	0.000785	1	19915	1
TWNK	-12.9	4	-4.48	3.78e-06	95	0.000796	1	19914	1
MICOS10	-12.84	4	-4.45	4.23e-06	96	0.000882	1	19913	1
MRPL34	-12.8	4	-4.44	4.52e-06	97	0.000933	1	19912	1
ANAPC11	-12.78	4	-4.43	4.69e-06	98	0.000958	1	19911	1
FERMT2	-12.74	4	-4.42	4.97e-06	99	0.000998	1	19910	1
C19orf25	-12.74	4	-4.42	4.99e-06	100	0.000998	1	19909	1
PGAM1	-12.73	4	-4.41	5.05e-06	101	0.001	1	19908	1
HSPA8	-12.72	4	-4.41	5.16e-06	102	0.00101	1	19907	1
UHRF1	-12.71	4	-4.41	5.23e-06	103	0.00101	1	19906	1
ASH2L	-12.71	4	-4.41	5.26e-06	104	0.00101	1	19905	1
UXT	-12.69	4	-4.4	5.43e-06	105	0.00103	1	19904	1
ABCB7	-12.69	4	-4.4	5.45e-06	106	0.00103	1	19903	1
ANKRD20A1	-25.31	16	-4.39	5.72e-06	107	0.00107	1	19902	1
PGK1	-12.64	4	-4.38	5.9e-06	108	0.00109	1	19901	1
ZNF511	-12.62	4	-4.38	6.07e-06	109	0.00111	1	19900	1
AASDHPPT	-12.62	4	-4.37	6.12e-06	110	0.00111	1	19899	1
PSMG1	-12.61	4	-4.37	6.2e-06	111	0.00112	1	19898	1
MRPL57	-12.6	4	-4.37	6.27e-06	112	0.00112	1	19897	1
SSB	-12.58	4	-4.36	6.51e-06	113	0.00115	1	19896	1
SRF	-12.57	4	-4.36	6.6e-06	114	0.00116	1	19895	1
SARS2	-12.55	4	-4.35	6.83e-06	115	0.00119	1	19894	1
ATP5F1D	-12.54	4	-4.34	6.98e-06	116	0.0012	1	19893	1
TAF1C	-12.52	4	-4.34	7.14e-06	117	0.00122	1	19892	1
DPH3	-12.51	4	-4.34	7.25e-06	118	0.00123	1	19891	1
ATP5F1E	-12.5	4	-4.33	7.41e-06	119	0.00125	1	19890	1
IARS2	-12.48	4	-4.32	7.69e-06	120	0.00128	1	19889	1
DR1	-12.47	4	-4.32	7.75e-06	121	0.00128	1	19888	1
MRPL20	-12.46	4	-4.32	7.87e-06	122	0.00129	1	19887	1
GFM1	-12.43	4	-4.31	8.3e-06	123	0.00134	1	19886	1
IARS1	-12.43	4	-4.31	8.3e-06	124	0.00134	1	19885	1
IPO13	-12.4	4	-4.3	8.71e-06	125	0.00139	1	19884	1
CRKL	-12.4	4	-4.29	8.76e-06	126	0.00139	1	19883	1
HIRA	-12.39	4	-4.29	8.94e-06	127	0.0014	1	19882	1
METAP1	-12.38	4	-4.29	8.98e-06	128	0.0014	1	19881	1
TRAPPC11	-12.37	4	-4.29	9.11e-06	129	0.0014	1	19880	1
ACTB	-12.37	4	-4.29	9.13e-06	130	0.0014	1	19879	1
ATP5F1B	-12.32	4	-4.26	1e-05	131	0.00153	1	19878	1
SS18L2	-12.26	4	-4.24	1.1e-05	132	0.00167	1	19877	1
DCTN5	-12.24	4	-4.24	1.13e-05	133	0.00169	1	19876	1
EXOSC6	-12.23	4	-4.23	1.16e-05	134	0.00173	1	19875	1
SAP18	-12.21	4	-4.23	1.19e-05	135	0.00177	1	19874	1
POLR3H	-12.16	4	-4.21	1.28e-05	136	0.00188	1	19873	1
RFC2	-12.16	4	-4.21	1.29e-05	137	0.00188	1	19872	1
RAD51	-12.16	4	-4.21	1.3e-05	138	0.00188	1	19871	1
TEDC2	-12.14	4	-4.2	1.34e-05	139	0.00193	1	19870	1
MESD	-12.13	4	-4.2	1.35e-05	140	0.00194	1	19869	1
NOL9	-12.12	4	-4.19	1.38e-05	141	0.00196	1	19868	1
USB1	-12.11	4	-4.19	1.4e-05	142	0.00198	1	19867	1
ABCF1	-12.1	4	-4.18	1.43e-05	143	0.002	1	19866	1
UBE2I	-12.08	4	-4.18	1.47e-05	144	0.00204	1	19865	1
RACK1	-12.01	4	-4.15	1.63e-05	145	0.00224	1	19864	1
COG3	-12	4	-4.15	1.67e-05	146	0.00229	1	19863	1
ZNG1A	-23.19	15	-4.14	1.73e-05	147	0.00236	1	19862	1
RPL23A	-11.96	4	-4.14	1.76e-05	148	0.00238	1	19861	1
CSK	-11.94	4	-4.13	1.81e-05	149	0.00244	1	19860	1
TERF2	-11.92	4	-4.12	1.88e-05	150	0.00251	1	19859	1
POLRMT	-10.32	3	-4.12	1.91e-05	151	0.00252	1	19858	1
GEMIN4	-11.9	4	-4.11	1.94e-05	152	0.00255	1	19857	1
EIF5A	-8.41	2	-4.11	1.97e-05	153	0.00258	1	19856	1
MED8	-11.88	4	-4.11	2e-05	154	0.0026	1	19855	1
MRPL17	-11.85	4	-4.09	2.12e-05	155	0.00273	1	19854	1
DPAGT1	-16.72	8	-4.08	2.21e-05	156	0.00281	1	19853	1
SLC35B2	-11.82	4	-4.08	2.22e-05	157	0.00281	1	19852	1
HTRA2	-11.82	4	-4.08	2.22e-05	158	0.00281	1	19851	1
TMCO6	-11.79	4	-4.08	2.3e-05	159	0.00289	1	19850	1
DHX9	-11.79	4	-4.07	2.32e-05	160	0.0029	1	19849	1
HMGCS1	-11.77	4	-4.07	2.37e-05	161	0.00295	1	19848	1
GAPDH	-11.75	4	-4.06	2.46e-05	162	0.00302	1	19847	1
GET1	-11.75	4	-4.06	2.46e-05	163	0.00302	1	19846	1
NCAPG2	-11.73	4	-4.05	2.52e-05	164	0.00308	1	19845	1
PIAS4	-11.72	4	-4.05	2.56e-05	165	0.00311	1	19844	1
TRMT112	-11.72	4	-4.05	2.58e-05	166	0.00311	1	19843	1
METTL16	-11.7	4	-4.04	2.65e-05	167	0.00315	1	19842	1
TBL3	-11.7	4	-4.04	2.65e-05	168	0.00315	1	19841	1
RPP25L	-11.67	4	-4.03	2.8e-05	169	0.00332	1	19840	1
PDPK1	-11.66	4	-4.03	2.85e-05	170	0.00335	1	19839	1
DNAJC11	-11.63	4	-4.02	2.94e-05	171	0.00343	1	19838	1
HSPD1	-11.63	4	-4.02	2.96e-05	172	0.00343	1	19837	1
OXSM	-11.63	4	-4.02	2.97e-05	173	0.00343	1	19836	1
SRP14	-11.62	4	-4.01	2.98e-05	174	0.00343	1	19835	1
ALG13	-11.61	4	-4.01	3.06e-05	175	0.00349	1	19834	1
SNRNP25	-11.58	4	-4	3.21e-05	176	0.00365	1	19833	1
DRAP1	-11.55	4	-3.99	3.36e-05	177	0.0038	1	19832	1
PFDN2	-11.52	4	-3.98	3.5e-05	178	0.00393	1	19831	1
DHX33	-11.5	4	-3.97	3.59e-05	179	0.00401	1	19830	1
NOP14	-11.46	4	-3.96	3.82e-05	180	0.00425	1	19829	1
VPS52	-11.45	4	-3.95	3.89e-05	181	0.0043	1	19828	1
GINS4	-11.39	4	-3.93	4.25e-05	182	0.00467	1	19827	1
C1orf109	-11.38	4	-3.92	4.34e-05	183	0.00474	1	19826	1
RPS12	-11.33	4	-3.91	4.67e-05	184	0.00508	1	19825	1
KYAT1-SPOUT1	-11.32	4	-3.9	4.73e-05	185	0.00509	1	19824	1
MRPL4	-11.32	4	-3.9	4.74e-05	186	0.00509	1	19823	1
TINF2	-11.29	4	-3.89	4.99e-05	187	0.00529	1	19822	1
EMG1	-11.29	4	-3.89	4.99e-05	188	0.00529	1	19821	1
RPUSD4	-11.28	4	-3.89	5e-05	189	0.00529	1	19820	1
TAMM41	-11.27	4	-3.88	5.13e-05	190	0.0054	1	19819	1
NSMCE4A	-11.26	4	-3.88	5.16e-05	191	0.00541	1	19818	1
RAC1	-11.26	4	-3.88	5.19e-05	192	0.00541	1	19817	1
PHB1	-11.23	4	-3.87	5.38e-05	193	0.00558	1	19816	1
THG1L	-11.19	4	-3.86	5.72e-05	194	0.0059	1	19815	1
ELOB	-11.19	4	-3.86	5.75e-05	195	0.0059	1	19814	1
N6AMT1	-11.19	4	-3.86	5.78e-05	196	0.0059	1	19813	1
DDX20	-11.16	4	-3.85	5.99e-05	197	0.00609	1	19812	1
TUBB	-11.15	4	-3.84	6.07e-05	198	0.00613	1	19811	1
TRIAP1	-11.14	4	-3.84	6.18e-05	199	0.00621	1	19810	1
RCL1	-11.1	4	-3.82	6.59e-05	200	0.0066	1	19809	1
MRPL52	-11.09	4	-3.82	6.65e-05	201	0.00662	1	19808	1
LUC7L3	-11.06	4	-3.81	6.94e-05	202	0.00685	1	19807	1
METTL3	-11.06	4	-3.81	6.96e-05	203	0.00685	1	19806	1
MRPL15	-11.06	4	-3.81	6.99e-05	204	0.00685	1	19805	1
SSU72	-11.05	4	-3.81	7.06e-05	205	0.00689	1	19804	1
DHRSX	-11.05	4	-3.8	7.1e-05	206	0.00689	1	19803	1
MYC	-11.04	4	-3.8	7.13e-05	207	0.0069	1	19802	1
SKA2	-11.02	4	-3.79	7.41e-05	208	0.00713	1	19801	1
PELP1	-11.01	4	-3.79	7.5e-05	209	0.00718	1	19800	1
RPAP3	-11	4	-3.79	7.56e-05	210	0.0072	1	19799	1
VTA1	-11	4	-3.79	7.59e-05	211	0.0072	1	19798	1
DDX23	-10.98	4	-3.78	7.78e-05	212	0.00734	1	19797	1
DHX35	-10.97	4	-3.78	7.92e-05	213	0.00741	1	19796	1
GPN2	-10.97	4	-3.78	7.92e-05	214	0.00741	1	19795	1
GRPEL1	-10.96	4	-3.77	8.01e-05	215	0.00746	1	19794	1
RTTN	-10.93	4	-3.76	8.47e-05	216	0.00784	1	19793	1
PPP1R8	-10.91	4	-3.76	8.62e-05	217	0.00795	1	19792	1
LAMTOR2	-10.91	4	-3.75	8.67e-05	218	0.00796	1	19791	1
EIF2B3	-10.89	4	-3.75	8.97e-05	219	0.00819	1	19790	1
CDIPT	-10.87	4	-3.74	9.2e-05	220	0.00837	1	19789	1
PAXBP1	-10.79	4	-3.71	0.000103	221	0.00932	1	19788	1
GATB	-10.78	4	-3.71	0.000104	222	0.00934	1	19787	1
SRP72	-10.75	4	-3.7	0.000108	223	0.00972	1	19786	1
PRELID1	-10.75	4	-3.7	0.000109	224	0.00974	1	19785	1
ILF2	-10.71	4	-3.68	0.000116	225	0.0103	1	19784	1
NELFA	-10.69	4	-3.68	0.000118	226	0.0104	1	19783	1
GTF3C3	-10.68	4	-3.67	0.000121	227	0.0107	1	19782	1
FDX2	-10.67	4	-3.67	0.000121	228	0.0107	1	19781	1
POT1	-10.67	4	-3.67	0.000123	229	0.0107	1	19780	1
PABIR1	-10.65	4	-3.66	0.000125	230	0.0109	1	19779	1
HUS1	-10.63	4	-3.65	0.000129	231	0.0112	1	19778	1
WDR77	-10.63	4	-3.65	0.00013	232	0.0112	1	19777	1
DNAJC17	-10.62	4	-3.65	0.000131	233	0.0113	1	19776	1
SYS1	-10.62	4	-3.65	0.000132	234	0.0113	1	19775	1
RPAIN	-10.61	4	-3.65	0.000132	235	0.0113	1	19774	1
RPP30	-10.6	4	-3.64	0.000134	236	0.0113	1	19773	1
SNRNP35	-10.6	4	-3.64	0.000135	237	0.0113	1	19772	1
GEMIN7	-10.6	4	-3.64	0.000135	238	0.0113	1	19771	1
ALG2	-9.18	3	-3.64	0.000135	239	0.0113	1	19770	1
PMPCA	-10.59	4	-3.64	0.000137	240	0.0114	1	19769	1
HSPE1	-10.58	4	-3.64	0.000139	241	0.0115	1	19768	1
PDCL	-10.58	4	-3.63	0.00014	242	0.0115	1	19767	1
EARS2	-10.56	4	-3.63	0.000142	243	0.0117	1	19766	1
ANAPC13	-10.56	4	-3.63	0.000143	244	0.0117	1	19765	1
OGT	-10.55	4	-3.62	0.000145	245	0.0118	1	19764	1
ZPR1	-10.54	4	-3.62	0.000147	246	0.012	1	19763	1
CENPX	-10.53	4	-3.62	0.000149	247	0.012	1	19762	1
NSMCE3	-10.53	4	-3.62	0.000149	248	0.012	1	19761	1
USP7	-10.52	4	-3.61	0.000152	249	0.0122	1	19760	1
GCN1	-10.49	4	-3.6	0.000157	250	0.0125	1	19759	1
YJU2	-10.48	4	-3.6	0.000159	251	0.0127	1	19758	1
SUPV3L1	-10.48	4	-3.6	0.00016	252	0.0127	1	19757	1
TTC14	-10.46	4	-3.59	0.000163	253	0.0129	1	19756	1
TMED2	-10.46	4	-3.59	0.000164	254	0.0129	1	19755	1
CIAO2B	-10.45	4	-3.59	0.000166	255	0.013	1	19754	1
DHX30	-10.43	4	-3.58	0.00017	256	0.0133	1	19753	1
PCID2	-10.42	4	-3.58	0.000173	257	0.0135	1	19752	1
NELFB	-10.42	4	-3.58	0.000174	258	0.0135	1	19751	1
MIPEP	-10.41	4	-3.58	0.000175	259	0.0135	1	19750	1
DPH6	-10.4	4	-3.57	0.000179	260	0.0138	1	19749	1
CCT4	-10.39	4	-3.57	0.000181	261	0.0139	1	19748	1
INPP5K	-10.38	4	-3.56	0.000183	262	0.0139	1	19747	1
UBA2	-10.38	4	-3.56	0.000183	263	0.0139	1	19746	1
NUBP2	-10.38	4	-3.56	0.000183	264	0.0139	1	19745	1
UTP23	-10.37	4	-3.56	0.000187	265	0.0141	1	19744	1
HSPA9	-10.36	4	-3.56	0.000187	266	0.0141	1	19743	1
KIF18A	-10.36	4	-3.55	0.000189	267	0.0142	1	19742	1
TACC3	-10.31	4	-3.54	0.000201	268	0.015	1	19741	1
POLR1C	-10.29	4	-3.53	0.000207	269	0.0154	1	19740	1
RPS23	-10.28	4	-3.53	0.000211	270	0.0156	1	19739	1
TUFM	-10.28	4	-3.53	0.000211	271	0.0156	1	19738	1
MRPS18A	-10.27	4	-3.52	0.000212	272	0.0156	1	19737	1
SFSWAP	-10.26	4	-3.52	0.000215	273	0.0157	1	19736	1
PKMYT1	-10.25	4	-3.52	0.000218	274	0.0159	1	19735	1
GRB2	-10.25	4	-3.52	0.000219	275	0.016	1	19734	1
SMC5	-10.24	4	-3.51	0.000223	276	0.0162	1	19733	1
MOCS3	-10.23	4	-3.51	0.000226	277	0.0163	1	19732	1
TRAPPC4	-10.22	4	-3.51	0.000227	278	0.0163	1	19731	1
SMC4	-10.22	4	-3.5	0.000228	279	0.0163	1	19730	1
ELAC2	-10.22	4	-3.5	0.000229	280	0.0163	1	19729	1
TXNRD1	-10.22	4	-3.5	0.00023	281	0.0163	1	19728	1
FDXR	-10.22	4	-3.5	0.00023	282	0.0163	1	19727	1
SKP1	-10.21	4	-3.5	0.000232	283	0.0164	1	19726	1
DNAJC9	-10.19	4	-3.49	0.000237	284	0.0167	1	19725	1
TNPO1	-10.18	4	-3.49	0.00024	285	0.0169	1	19724	1
NR2C2AP	-10.17	4	-3.49	0.000245	286	0.0172	1	19723	1
WDR1	-10.16	4	-3.48	0.000248	287	0.0173	1	19722	1
CDK7	-10.15	4	-3.48	0.00025	288	0.0174	1	19721	1
MRPS12	-10.15	4	-3.48	0.000251	289	0.0174	1	19720	1
MED6	-10.14	4	-3.48	0.000254	290	0.0175	1	19719	1
ERCC2	-10.14	4	-3.48	0.000254	291	0.0175	1	19718	1
UBA3	-10.13	4	-3.47	0.000258	292	0.0177	1	19717	1
CENPS	-14.31	8	-3.47	0.000262	293	0.0179	1	19716	1
ARMC5	-10.1	4	-3.46	0.000268	294	0.0182	1	19715	1
TUBA1B	-10.1	4	-3.46	0.000269	295	0.0182	1	19714	1
OXA1L	-10.09	4	-3.46	0.000271	296	0.0183	1	19713	1
SNAPC5	-10.09	4	-3.46	0.000273	297	0.0184	1	19712	1
NXT1	-10.09	4	-3.46	0.000273	298	0.0184	1	19711	1
ADAT3	-10.08	4	-3.45	0.000276	299	0.0185	1	19710	1
DDX46	-10.07	4	-3.45	0.000279	300	0.0185	1	19709	1
RPL19	-10.07	4	-3.45	0.000279	301	0.0185	1	19708	1
LYRM4	-10.03	4	-3.44	0.000293	302	0.0194	1	19707	1
TPT1	-10.02	4	-3.43	0.000297	303	0.0196	1	19706	1
NUDT21	-10.02	4	-3.43	0.000299	304	0.0197	1	19705	1
CDIN1	-10.02	4	-3.43	0.0003	305	0.0197	1	19704	1
TXN	-10	4	-3.43	0.000306	306	0.02	1	19703	1
POLR2E	-10	4	-3.43	0.000306	307	0.02	1	19702	1
AARS1	-9.99	4	-3.42	0.000311	308	0.0202	1	19701	1
DCPS	-9.98	4	-3.42	0.000315	309	0.0204	1	19700	1
GET3	-9.96	4	-3.41	0.000325	310	0.021	1	19699	1
TIMM13	-9.95	4	-3.41	0.000326	311	0.021	1	19698	1
GTF3C6	-9.95	4	-3.41	0.000327	312	0.021	1	19697	1
TTI1	-9.95	4	-3.41	0.000328	313	0.021	1	19696	1
METAP2	-9.92	4	-3.4	0.000342	314	0.0218	1	19695	1
MRPL16	-9.89	4	-3.39	0.000353	315	0.0224	1	19694	1
YAE1	-9.89	4	-3.39	0.000354	316	0.0224	1	19693	1
GADD45GIP1	-9.89	4	-3.39	0.000355	317	0.0224	1	19692	1
NOL10	-9.89	4	-3.38	0.000357	318	0.0224	1	19691	1
INTS15	-9.89	4	-3.38	0.000357	319	0.0224	1	19690	1
KARS1	-9.88	4	-3.38	0.000358	320	0.0224	1	19689	1
SNRPD1	-9.87	4	-3.38	0.000362	321	0.0226	1	19688	1
PNPT1	-9.84	4	-3.37	0.000382	322	0.0237	1	19687	1
TRMT5	-9.82	4	-3.36	0.000389	323	0.0241	1	19686	1
RABGGTA	-9.82	4	-3.36	0.000391	324	0.0241	1	19685	1
RPL27A	-9.8	4	-3.35	0.000398	325	0.0245	1	19684	1
RPL37	-9.78	4	-3.35	0.000408	326	0.0249	1	19683	1
DAD1	-9.78	4	-3.35	0.000408	327	0.0249	1	19682	1
LRRC37A	-9.78	4	-3.35	0.00041	328	0.0249	1	19681	1
MSTO1	-9.78	4	-3.35	0.00041	329	0.0249	1	19680	1
PABPC1	-9.77	4	-3.34	0.000416	330	0.0252	1	19679	1
CWF19L1	-9.76	4	-3.34	0.000419	331	0.0253	1	19678	1
ERCC3	-9.75	4	-3.34	0.000424	332	0.0256	1	19677	1
NLE1	-9.74	4	-3.33	0.000431	333	0.0259	1	19676	1
MTPAP	-9.74	4	-3.33	0.000432	334	0.0259	1	19675	1
RER1	-9.73	4	-3.33	0.000438	335	0.0262	1	19674	1
PRELID3B	-9.72	4	-3.32	0.000443	336	0.0264	1	19673	1
COPS3	-9.72	4	-3.32	0.000444	337	0.0264	1	19672	1
CENPN	-9.71	4	-3.32	0.000448	338	0.0265	1	19671	1
PFDN5	-9.71	4	-3.32	0.000451	339	0.0266	1	19670	1
OTUD5	-9.7	4	-3.32	0.000455	340	0.0268	1	19669	1
SAFB	-9.68	4	-3.31	0.000466	341	0.0273	1	19668	1
WDHD1	-9.68	4	-3.31	0.000469	342	0.0275	1	19667	1
C1QBP	-9.67	4	-3.31	0.000473	343	0.0276	1	19666	1
RPRD1B	-9.66	4	-3.3	0.000476	344	0.0277	1	19665	1
FAU	-9.66	4	-3.3	0.000477	345	0.0277	1	19664	1
RUVBL1	-9.65	4	-3.3	0.000482	346	0.0279	1	19663	1
TRRAP	-9.65	4	-3.3	0.000484	347	0.0279	1	19662	1
SOD2	-9.63	4	-3.29	0.0005	348	0.0287	1	19661	1
CHURC1-FNTB	-9.63	4	-3.29	0.000501	349	0.0287	0.999	19660	1
SF1	-9.62	4	-3.29	0.000504	350	0.0288	0.999	19659	1
GOLGA6C	-9.62	4	-3.29	0.000506	351	0.0288	0.999	19658	1
STRAP	-9.61	4	-3.28	0.000513	352	0.0292	0.999	19657	1
FAAP24	-9.6	4	-3.28	0.00052	353	0.0295	0.999	19656	1
DDB1	-9.59	4	-3.28	0.000526	354	0.0297	0.999	19655	1
RPN1	-9.58	4	-3.27	0.000528	355	0.0298	0.999	19654	1
PISD	-9.58	4	-3.27	0.000531	356	0.0299	0.999	19653	1
NDOR1	-9.57	4	-3.27	0.000535	357	0.03	0.999	19652	1
DPM1	-9.57	4	-3.27	0.000537	358	0.03	0.999	19651	1
ATP5MF	-9.57	4	-3.27	0.000539	359	0.0301	0.999	19650	1
ZFP36L1	-9.56	4	-3.27	0.000542	360	0.0301	0.999	19649	1
INTS12	-9.56	4	-3.27	0.000544	361	0.0301	0.999	19648	1
ATP5ME	-9.56	4	-3.27	0.000545	362	0.0301	0.999	19647	1
POLR1H	-9.56	4	-3.27	0.000547	363	0.0301	0.999	19646	1
GTF3A	-9.55	4	-3.26	0.00055	364	0.0302	0.999	19645	1
PA2G4	-9.55	4	-3.26	0.000551	365	0.0302	0.999	19644	1
NEPRO	-9.54	4	-3.26	0.00056	366	0.0306	0.999	19643	1
PRIM2	-9.53	4	-3.25	0.000568	367	0.031	0.999	19642	1
PPIL1	-9.52	4	-3.25	0.000575	368	0.0311	0.999	19641	1
BTF3	-9.52	4	-3.25	0.000575	369	0.0311	0.999	19640	1
TBCD	-9.52	4	-3.25	0.000577	370	0.0311	0.999	19639	1
RBM17	-9.51	4	-3.25	0.000578	371	0.0311	0.999	19638	1
KNTC1	-9.5	4	-3.24	0.00059	372	0.0317	0.999	19637	1
TOP3A	-9.49	4	-3.24	0.000593	373	0.0318	0.999	19636	1
DDX55	-9.47	4	-3.24	0.000607	374	0.0324	0.999	19635	1
PPP1R11	-9.47	4	-3.24	0.000608	375	0.0324	0.999	19634	1
PGS1	-9.47	4	-3.24	0.000608	376	0.0324	0.999	19633	1
SNW1	-9.46	4	-3.23	0.000618	377	0.0328	0.999	19632	1
EIF6	-9.43	4	-3.22	0.00064	378	0.0339	0.999	19631	1
SNUPN	-9.43	4	-3.22	0.000641	379	0.0339	0.999	19630	1
TUBGCP3	-9.41	4	-3.21	0.00066	380	0.0347	0.999	19629	1
NAT10	-9.41	4	-3.21	0.000662	381	0.0348	0.999	19628	1
MRPS6	-9.4	4	-3.21	0.000668	382	0.035	0.999	19627	1
CENPO	-9.4	4	-3.21	0.000671	383	0.0351	0.999	19626	1
PRPF38B	-9.39	4	-3.21	0.000675	384	0.0352	0.999	19625	1
CCNH	-9.39	4	-3.2	0.000677	385	0.0352	0.999	19624	1
XRCC5	-9.37	4	-3.2	0.000694	386	0.0358	0.999	19623	1
EIF4E	-9.37	4	-3.2	0.000694	387	0.0358	0.999	19622	1
MRPL54	-9.37	4	-3.2	0.000696	388	0.0358	0.999	19621	1
MRPS22	-9.37	4	-3.2	0.000696	389	0.0358	0.999	19620	1
CINP	-9.35	4	-3.19	0.000707	390	0.0362	0.999	19619	1
CHTF18	-9.35	4	-3.19	0.000708	391	0.0362	0.999	19618	1
SERBP1	-9.35	4	-3.19	0.00071	392	0.0362	0.999	19617	1
RFC5	-9.35	4	-3.19	0.000715	393	0.0364	0.999	19616	1
MED18	-9.32	4	-3.18	0.000741	394	0.0376	0.999	19615	1
RRAGA	-9.29	4	-3.17	0.000768	395	0.0389	0.999	19614	1
CENPM	-9.28	4	-3.16	0.000778	396	0.0392	0.999	19613	1
HNRNPH1	-9.28	4	-3.16	0.000779	397	0.0392	0.999	19612	1
VMP1	-9.27	4	-3.16	0.000782	398	0.0393	0.999	19611	1
UTP20	-9.27	4	-3.16	0.000785	399	0.0394	0.999	19610	1
SSRP1	-9.26	4	-3.16	0.000798	400	0.0398	0.999	19609	1
QRSL1	-9.25	4	-3.16	0.000801	401	0.0398	0.999	19608	1
H2BC12	-13.09	8	-3.16	0.000801	402	0.0398	0.999	19607	1
NAE1	-9.25	4	-3.16	0.000801	403	0.0398	0.999	19606	1
POP7	-9.24	4	-3.15	0.000813	404	0.0403	0.999	19605	1
EIF3I	-9.24	4	-3.15	0.000815	405	0.0403	0.999	19604	1
COPS6	-9.23	4	-3.15	0.000826	406	0.0407	0.999	19603	1
GARS1	-9.22	4	-3.14	0.000831	407	0.0408	0.999	19602	1
GINS3	-9.22	4	-3.14	0.000841	408	0.0412	0.999	19601	1
GTF2H3	-9.2	4	-3.14	0.000854	409	0.0418	0.999	19600	1
DDOST	-9.19	4	-3.13	0.000868	410	0.0424	0.999	19599	1
TSR2	-9.17	4	-3.12	0.000894	411	0.0435	0.999	19598	1
SEC63	-9.14	4	-3.12	0.000918	412	0.0446	0.999	19597	1
AIFM1	-9.14	4	-3.11	0.000925	413	0.0448	0.999	19596	1
CAND1	-9.13	4	-3.11	0.00093	414	0.0448	0.999	19595	1
PRKRIP1	-9.13	4	-3.11	0.00093	415	0.0448	0.999	19594	1
HJURP	-9.13	4	-3.11	0.000935	416	0.045	0.999	19593	1
DDX6	-9.12	4	-3.11	0.000948	417	0.0455	0.999	19592	1
TAF2	-9.11	4	-3.1	0.000956	418	0.0458	0.999	19591	1
TTC1	-9.11	4	-3.1	0.000958	419	0.0458	0.999	19590	1
RABGGTB	-9.1	4	-3.1	0.000965	420	0.046	0.999	19589	1
MDN1	-9.09	4	-3.1	0.00098	421	0.0466	0.999	19588	1
PTCD3	-9.09	4	-3.1	0.000984	422	0.0466	0.999	19587	1
FARS2	-9.08	4	-3.09	0.000994	423	0.047	0.999	19586	1
IMP4	-9.08	4	-3.09	0.000996	424	0.047	0.999	19585	1
SRP9	-9.06	4	-3.08	0.00102	425	0.0481	0.999	19584	1
LSG1	-9.03	4	-3.08	0.00105	426	0.0494	0.999	19583	1
AFG3L2	-9.02	4	-3.07	0.00107	427	0.05	0.999	19582	1
COPS5	-9.01	4	-3.07	0.00108	428	0.0507	0.999	19581	1
VPS16	-8.99	4	-3.06	0.0011	429	0.0514	0.999	19580	1
ALG1	-8.99	4	-3.06	0.00111	430	0.0517	0.999	19579	1
PELO	-8.99	4	-3.06	0.00111	431	0.0517	0.999	19578	1
SETD1A	-8.98	4	-3.06	0.00112	432	0.0519	0.999	19577	1
SMC6	-8.97	4	-3.05	0.00113	433	0.0522	0.999	19576	1
TTC27	-8.94	4	-3.04	0.00118	434	0.0544	0.999	19575	1
WDR36	-8.93	4	-3.04	0.00119	435	0.0549	0.999	19574	1
TARS2	-8.92	4	-3.03	0.00121	436	0.0554	0.999	19573	1
DCLRE1B	-8.91	4	-3.03	0.00122	437	0.0557	0.999	19572	1
RIC1	-8.91	4	-3.03	0.00122	438	0.0557	0.999	19571	1
PYROXD1	-8.91	4	-3.03	0.00122	439	0.0557	0.999	19570	1
CFAP20	-8.9	4	-3.03	0.00123	440	0.0558	0.999	19569	1
MRPS25	-8.9	4	-3.03	0.00124	441	0.0562	0.999	19568	1
TBC1D3C	-8.89	4	-3.02	0.00125	442	0.0566	0.999	19567	1
DDI2	-8.89	4	-3.02	0.00125	443	0.0566	0.999	19566	1
RPL6	-8.88	4	-3.02	0.00126	444	0.0567	0.999	19565	1
MCM3	-8.87	4	-3.02	0.00127	445	0.0573	0.999	19564	1
ILF3	-8.87	4	-3.02	0.00128	446	0.0575	0.999	19563	1
ARPC2	-8.86	4	-3.01	0.00129	447	0.0578	0.999	19562	1
DHX36	-8.86	4	-3.01	0.0013	448	0.0582	0.999	19561	1
ATP6V1G1	-8.85	4	-3.01	0.00132	449	0.0584	0.999	19560	1
NELFCD	-8.85	4	-3.01	0.00132	450	0.0584	0.999	19559	1
HUWE1	-8.85	4	-3.01	0.00132	451	0.0584	0.999	19558	1
PIK3C3	-8.84	4	-3.01	0.00132	452	0.0585	0.999	19557	1
DNAJC8	-8.82	4	-3	0.00136	453	0.0599	0.999	19556	1
MARS1	-8.81	4	-2.99	0.00138	454	0.0606	0.999	19555	1
MAD2L2	-7.62	3	-2.99	0.00139	455	0.0611	0.999	19554	1
PREB	-8.8	4	-2.99	0.00139	456	0.0611	0.999	19553	1
UBR4	-8.79	4	-2.99	0.0014	457	0.0611	0.999	19552	1
POU2F1	-8.79	4	-2.99	0.0014	458	0.0611	0.999	19551	1
HAUS5	-8.79	4	-2.99	0.0014	459	0.0611	0.999	19550	1
TIMM29	-8.79	4	-2.99	0.0014	460	0.0611	0.999	19549	1
MRPL51	-8.77	4	-2.98	0.00143	461	0.0622	0.999	19548	1
MRPL44	-8.76	4	-2.98	0.00146	462	0.0631	0.999	19547	1
RTF2	-8.75	4	-2.97	0.00147	463	0.0636	0.999	19546	1
DKC1	-8.75	4	-2.97	0.00148	464	0.0636	0.999	19545	1
CFAP298	-8.75	4	-2.97	0.00148	465	0.0636	0.999	19544	1
MIS18A	-8.75	4	-2.97	0.00148	466	0.0636	0.999	19543	1
RPS28	-8.74	4	-2.97	0.00149	467	0.064	0.999	19542	1
TBCE	-8.71	4	-2.96	0.00155	468	0.0663	0.998	19541	1
AATF	-8.7	4	-2.96	0.00156	469	0.0663	0.998	19540	1
DHDDS	-8.7	4	-2.96	0.00156	470	0.0663	0.998	19539	1
MCM5	-8.7	4	-2.96	0.00156	471	0.0663	0.998	19538	1
RCC1L	-8.69	4	-2.95	0.00158	472	0.067	0.998	19537	1
TANGO6	-8.69	4	-2.95	0.00159	473	0.067	0.998	19536	1
NARS1	-8.69	4	-2.95	0.00159	474	0.067	0.998	19535	1
SPATA5L1	-8.68	4	-2.95	0.0016	475	0.0672	0.998	19534	1
MCM6	-8.66	4	-2.94	0.00163	476	0.0685	0.998	19533	1
TRNAU1AP	-8.66	4	-2.94	0.00163	477	0.0685	0.998	19532	1
DDX54	-8.66	4	-2.94	0.00165	478	0.0689	0.998	19531	1
PSTK	-8.65	4	-2.94	0.00167	479	0.0696	0.998	19530	1
PCBP1	-8.64	4	-2.93	0.00168	480	0.0701	0.998	19529	1
MCM2	-8.64	4	-2.93	0.00169	481	0.0701	0.998	19528	1
ATP1A1	-8.62	4	-2.93	0.00171	482	0.071	0.998	19527	1
TLN1	-8.62	4	-2.92	0.00172	483	0.0712	0.998	19526	1
TMEM30A	-8.62	4	-2.92	0.00172	484	0.0712	0.998	19525	1
SHQ1	-8.61	4	-2.92	0.00174	485	0.0718	0.998	19524	1
FLII	-8.61	4	-2.92	0.00175	486	0.072	0.998	19523	1
WDR24	-8.6	4	-2.92	0.00175	487	0.072	0.998	19522	1
LSM2	-8.6	4	-2.92	0.00177	488	0.0725	0.998	19521	1
PPP2R2A	-8.59	4	-2.92	0.00177	489	0.0725	0.998	19520	1
DNMT1	-8.58	4	-2.91	0.0018	490	0.0733	0.998	19519	1
ARHGAP1	-8.58	4	-2.91	0.0018	491	0.0733	0.998	19518	1
CCNQ	-8.58	4	-2.91	0.0018	492	0.0733	0.998	19517	1
SNRPF	-8.58	4	-2.91	0.00181	493	0.0733	0.998	19516	1
TSFM	-8.56	4	-2.91	0.00183	494	0.0742	0.998	19515	1
BUB3	-8.56	4	-2.9	0.00184	495	0.0742	0.998	19514	1
TAF1B	-8.56	4	-2.9	0.00184	496	0.0742	0.998	19513	1
ATP6V0B	-8.54	4	-2.9	0.00188	497	0.0757	0.998	19512	1
GAK	-8.54	4	-2.9	0.00189	498	0.0757	0.998	19511	1
RAD51C	-8.54	4	-2.9	0.00189	499	0.0757	0.998	19510	1
USE1	-8.53	4	-2.89	0.0019	500	0.0759	0.998	19509	1
NCAPG	-8.53	4	-2.89	0.0019	501	0.076	0.998	19508	1
POLD2	-8.52	4	-2.89	0.00192	502	0.0765	0.998	19507	1
TSEN2	-8.5	4	-2.88	0.00196	503	0.078	0.998	19506	1
RPL17-C18orf32	-8.5	4	-2.88	0.00197	504	0.078	0.998	19505	1
HSD17B10	-8.49	4	-2.88	0.00199	505	0.0786	0.998	19504	1
SNRPD2	-8.49	4	-2.88	0.00199	506	0.0786	0.998	19503	1
PTPN11	-8.49	4	-2.88	0.002	507	0.0787	0.998	19502	1
H3-7	-11.98	8	-2.87	0.00204	508	0.0802	0.998	19501	1
NMD3	-8.47	4	-2.87	0.00204	509	0.0803	0.998	19500	1
ZBTB17	-8.46	4	-2.87	0.00206	510	0.0808	0.998	19499	1
NAA38	-8.46	4	-2.87	0.00208	511	0.0812	0.998	19498	1
TPRKB	-8.45	4	-2.87	0.00208	512	0.0812	0.998	19497	1
ORC5	-8.45	4	-2.86	0.0021	513	0.0818	0.998	19496	1
MRPL38	-8.44	4	-2.86	0.0021	514	0.0818	0.998	19495	1
HNRNPU	-8.44	4	-2.86	0.00211	515	0.082	0.998	19494	1
TIMELESS	-8.43	4	-2.86	0.00213	516	0.0827	0.998	19493	1
RCC1	-8.43	4	-2.86	0.00214	517	0.0829	0.998	19492	1
RMI1	-8.42	4	-2.85	0.00215	518	0.0831	0.998	19491	1
ATP6V1B2	-8.42	4	-2.85	0.00216	519	0.0832	0.998	19490	1
NDE1	-8.42	4	-2.85	0.00217	520	0.0835	0.998	19489	1
ACTL6A	-8.41	4	-2.85	0.00219	521	0.0839	0.998	19488	1
MRPS21	-8.4	4	-2.85	0.00221	522	0.0847	0.998	19487	1
EIF2B2	-8.39	4	-2.84	0.00223	523	0.0855	0.998	19486	1
PPP2R1A	-8.38	4	-2.84	0.00226	524	0.0861	0.998	19485	1
EEFSEC	-8.38	4	-2.84	0.00226	525	0.0861	0.998	19484	1
SAE1	-8.38	4	-2.84	0.00226	526	0.0861	0.998	19483	1
MRPS35	-8.38	4	-2.84	0.00227	527	0.0861	0.998	19482	1
ADAT2	-8.37	4	-2.83	0.00229	528	0.0869	0.998	19481	1
GPR89A	-8.37	4	-2.83	0.0023	529	0.087	0.998	19480	1
PSMD6	-8.36	4	-2.83	0.00231	530	0.0871	0.998	19479	1
NAA50	-8.36	4	-2.83	0.00232	531	0.0876	0.998	19478	1
KANSL3	-8.35	4	-2.83	0.00235	532	0.0882	0.998	19477	1
POLR3C	-8.34	4	-2.82	0.00238	533	0.0888	0.998	19476	1
PPIL2	-8.34	4	-2.82	0.00238	534	0.0888	0.998	19475	1
RPS7	-8.34	4	-2.82	0.00238	535	0.0888	0.998	19474	1
SRSF10	-8.33	4	-2.82	0.00238	536	0.0888	0.998	19473	1
DIS3	-8.33	4	-2.82	0.00238	537	0.0888	0.998	19472	1
ATP5PD	-8.33	4	-2.82	0.0024	538	0.0891	0.998	19471	1
INTS5	-8.33	4	-2.82	0.0024	539	0.0892	0.998	19470	1
MRPL11	-8.33	4	-2.82	0.00241	540	0.0892	0.998	19469	1
TM2D2	-8.32	4	-2.82	0.00242	541	0.0896	0.998	19468	1
MED4	-8.32	4	-2.82	0.00243	542	0.0896	0.998	19467	1
PMF1	-7.2	3	-2.82	0.00243	543	0.0896	0.998	19466	1
TUBE1	-8.32	4	-2.82	0.00244	544	0.0896	0.998	19465	1
COPS4	-8.3	4	-2.81	0.00247	545	0.0907	0.998	19464	1
NOC4L	-8.3	4	-2.81	0.00249	546	0.0911	0.998	19463	1
KTI12	-8.29	4	-2.81	0.0025	547	0.0916	0.997	19462	1
NARS2	-8.28	4	-2.8	0.00253	548	0.0923	0.997	19461	1
RFC3	-8.28	4	-2.8	0.00254	549	0.0926	0.997	19460	1
ITGAV	-8.27	4	-2.8	0.00255	550	0.0929	0.997	19459	1
ANAPC1	-8.26	4	-2.8	0.00258	551	0.0938	0.997	19458	1
RSL1D1	-8.26	4	-2.79	0.00261	552	0.0943	0.997	19457	1
NCAPD3	-8.25	4	-2.79	0.00261	553	0.0943	0.997	19456	1
HNRNPA1	-8.25	4	-2.79	0.00261	554	0.0944	0.997	19455	1
DDX42	-8.24	4	-2.79	0.00266	555	0.0957	0.997	19454	1
GTF3C4	-8.24	4	-2.79	0.00266	556	0.0957	0.997	19453	1
CIAO3	-8.23	4	-2.79	0.00267	557	0.0957	0.997	19452	1
MRE11	-8.23	4	-2.79	0.00267	558	0.0957	0.997	19451	1
UBE2M	-7.13	3	-2.78	0.00268	559	0.0959	0.997	19450	1
RPS3A	-8.23	4	-2.78	0.00269	560	0.0961	0.997	19449	1
NOPCHAP1	-8.22	4	-2.78	0.0027	561	0.0963	0.997	19448	1
GTF2H1	-8.22	4	-2.78	0.0027	562	0.0963	0.997	19447	1
TBC1D3H	-8.22	4	-2.78	0.00271	563	0.0965	0.997	19446	1
MRPL13	-8.21	4	-2.78	0.00273	564	0.0967	0.997	19445	1
CLTC	-8.21	4	-2.78	0.00274	565	0.0969	0.997	19444	1
ELP1	-8.2	4	-2.78	0.00276	566	0.0975	0.997	19443	1
CCAR1	-8.2	4	-2.77	0.00277	567	0.0977	0.997	19442	1
PPP2R5C	-8.2	4	-2.77	0.00278	568	0.0981	0.997	19441	1
PDCD2	-8.19	4	-2.77	0.00279	569	0.0983	0.997	19440	1
RPS18	-8.18	4	-2.77	0.00284	570	0.0997	0.997	19439	1
CMTR1	-8.17	4	-2.76	0.00285	571	0.1	0.997	19438	1
RPS29	-8.17	4	-2.76	0.00287	572	0.1	0.997	19437	1
OSBP	-8.16	4	-2.76	0.00288	573	0.101	0.997	19436	1
MRPS34	-8.15	4	-2.76	0.00293	574	0.102	0.997	19435	1
CNOT3	-8.14	4	-2.75	0.00295	575	0.103	0.997	19434	1
LSM4	-8.14	4	-2.75	0.00296	576	0.103	0.997	19433	1
COPE	-8.14	4	-2.75	0.00296	577	0.103	0.997	19432	1
DNTTIP1	-8.14	4	-2.75	0.00298	578	0.103	0.997	19431	1
PLK4	-8.12	4	-2.75	0.00302	579	0.104	0.997	19430	1
NOP58	-8.11	4	-2.74	0.00305	580	0.105	0.997	19429	1
SLC7A6OS	-8.11	4	-2.74	0.00306	581	0.106	0.997	19428	1
POLR2H	-8.1	4	-2.74	0.00308	582	0.106	0.997	19427	1
ARIH1	-8.1	4	-2.74	0.00309	583	0.106	0.997	19426	1
FEN1	-7.01	3	-2.74	0.0031	584	0.106	0.997	19425	1
MRPL14	-8.1	4	-2.74	0.0031	585	0.106	0.997	19424	1
STT3A	-8.1	4	-2.74	0.0031	586	0.106	0.997	19423	1
FNTA	-8.1	4	-2.74	0.0031	587	0.106	0.997	19422	1
NUS1	-8.09	4	-2.73	0.00313	588	0.107	0.997	19421	1
METTL1	-8.07	4	-2.73	0.00318	589	0.108	0.997	19420	1
ZNHIT2	-8.07	4	-2.73	0.0032	590	0.108	0.997	19419	1
CHCHD4	-8.06	4	-2.72	0.00324	591	0.11	0.997	19418	1
TUBD1	-8.05	4	-2.72	0.00327	592	0.11	0.997	19417	1
GPN1	-8.05	4	-2.72	0.00329	593	0.111	0.997	19416	1
VIRMA	-8.04	4	-2.72	0.00329	594	0.111	0.997	19415	1
LETM1	-8.04	4	-2.72	0.0033	595	0.111	0.997	19414	1
SRRD	-8.04	4	-2.72	0.0033	596	0.111	0.997	19413	1
SRPRA	-8.04	4	-2.71	0.00332	597	0.111	0.997	19412	1
PRPF39	-8.03	4	-2.71	0.00332	598	0.111	0.997	19411	1
WDR5	-8.03	4	-2.71	0.00333	599	0.111	0.997	19410	1
CTDNEP1	-8.03	4	-2.71	0.00333	600	0.111	0.997	19409	1
MRPS30	-8.03	4	-2.71	0.00335	601	0.112	0.997	19408	1
ELAVL1	-8.02	4	-2.71	0.00337	602	0.112	0.997	19407	1
GNA12	-8.02	4	-2.71	0.00338	603	0.112	0.997	19406	1
PGD	-8.02	4	-2.71	0.00339	604	0.112	0.997	19405	1
DAP3	-8.01	4	-2.7	0.00343	605	0.113	0.997	19404	1
TMEM242	-8	4	-2.7	0.00344	606	0.113	0.997	19403	1
TAF7	-8	4	-2.7	0.00344	607	0.114	0.997	19402	1
EXT1	-8	4	-2.7	0.00346	608	0.114	0.997	19401	1
CTC1	-7.99	4	-2.7	0.00348	609	0.114	0.997	19400	1
MRPL43	-7.99	4	-2.7	0.00349	610	0.114	0.997	19399	1
TBC1D3L	-7.99	4	-2.7	0.00349	611	0.114	0.997	19398	1
TUBGCP2	-7.99	4	-2.7	0.00351	612	0.115	0.996	19397	1
PRORP	-7.98	4	-2.69	0.00352	613	0.115	0.996	19396	1
GET4	-7.98	4	-2.69	0.00353	614	0.115	0.996	19395	1
TRIM49C	-7.98	4	-2.69	0.00354	615	0.115	0.996	19394	1
ACTR1A	-7.98	4	-2.69	0.00354	616	0.115	0.996	19393	1
MRGBP	-7.97	4	-2.69	0.00358	617	0.116	0.996	19392	1
GPAA1	-7.96	4	-2.69	0.00363	618	0.117	0.996	19391	1
RANGAP1	-7.95	4	-2.68	0.00363	619	0.117	0.996	19390	1
ARF1	-7.95	4	-2.68	0.00364	620	0.117	0.996	19389	1
HNRNPF	-7.95	4	-2.68	0.00366	621	0.118	0.996	19388	1
RPL13	-7.95	4	-2.68	0.00366	622	0.118	0.996	19387	1
DPH5	-7.94	4	-2.68	0.00367	623	0.118	0.996	19386	1
VPS51	-7.94	4	-2.68	0.00368	624	0.118	0.996	19385	1
HEXIM1	-7.94	4	-2.68	0.0037	625	0.118	0.996	19384	1
RSL24D1	-7.94	4	-2.68	0.0037	626	0.118	0.996	19383	1
TFAP4	-7.94	4	-2.68	0.0037	627	0.118	0.996	19382	1
LSM10	-7.92	4	-2.67	0.00377	628	0.12	0.996	19381	1
CIP2A	-7.92	4	-2.67	0.00378	629	0.12	0.996	19380	1
TTI2	-7.91	4	-2.67	0.00381	630	0.121	0.996	19379	1
PPP1CB	-7.91	4	-2.67	0.00381	631	0.121	0.996	19378	1
PIGT	-7.9	4	-2.67	0.00384	632	0.121	0.996	19377	1
DPH1	-7.9	4	-2.67	0.00384	633	0.121	0.996	19376	1
WDR83	-7.9	4	-2.66	0.00385	634	0.121	0.996	19375	1
NOP56	-7.9	4	-2.66	0.00386	635	0.121	0.996	19374	1
TOMM20	-7.9	4	-2.66	0.00386	636	0.121	0.996	19373	1
DMAP1	-7.89	4	-2.66	0.00387	637	0.122	0.996	19372	1
GOLGA6L1	-7.89	4	-2.66	0.00388	638	0.122	0.996	19371	1
API5	-7.89	4	-2.66	0.00389	639	0.122	0.996	19370	1
RPL21	-7.88	4	-2.66	0.00392	640	0.122	0.996	19369	1
NOP16	-7.88	4	-2.66	0.00392	641	0.122	0.996	19368	1
MRPL39	-7.86	4	-2.65	0.004	642	0.124	0.996	19367	1
CKAP5	-7.86	4	-2.65	0.004	643	0.124	0.996	19366	1
ATP5MF-PTCD1	-7.86	4	-2.65	0.00401	644	0.124	0.996	19365	1
VPS33A	-7.86	4	-2.65	0.00402	645	0.124	0.996	19364	1
MCM7	-7.86	4	-2.65	0.00402	646	0.124	0.996	19363	1
GINS1	-7.86	4	-2.65	0.00403	647	0.124	0.996	19362	1
ORC3	-7.86	4	-2.65	0.00403	648	0.124	0.996	19361	1
PPP6C	-7.85	4	-2.65	0.00405	649	0.125	0.996	19360	1
ELMO2	-7.85	4	-2.65	0.00407	650	0.125	0.996	19359	1
MTERF3	-7.85	4	-2.65	0.00408	651	0.125	0.996	19358	1
ZBTB8OS	-7.84	4	-2.64	0.00409	652	0.125	0.996	19357	1
PPIH	-7.84	4	-2.64	0.00412	653	0.126	0.996	19356	1
CCT3	-7.84	4	-2.64	0.00413	654	0.126	0.996	19355	1
POP1	-7.83	4	-2.64	0.00415	655	0.127	0.996	19354	1
DDX1	-7.83	4	-2.64	0.00416	656	0.127	0.996	19353	1
MCMBP	-7.83	4	-2.64	0.00416	657	0.127	0.996	19352	1
SLC25A26	-7.82	4	-2.64	0.00418	658	0.127	0.996	19351	1
ZC3H8	-7.82	4	-2.63	0.00422	659	0.128	0.996	19350	1
PRPF19	-7.8	4	-2.63	0.00427	660	0.129	0.996	19349	1
TXN2	-7.8	4	-2.63	0.00429	661	0.13	0.996	19348	1
PRIM1	-7.8	4	-2.63	0.00429	662	0.13	0.996	19347	1
NCKAP1	-7.79	4	-2.63	0.00431	663	0.13	0.996	19346	1
TCP1	-7.79	4	-2.63	0.00431	664	0.13	0.996	19345	1
CSNK2B	-7.79	4	-2.63	0.00432	665	0.13	0.996	19344	1
PTDSS1	-7.79	4	-2.63	0.00433	666	0.13	0.996	19343	1
SPDYE2	-7.79	4	-2.62	0.00434	667	0.13	0.996	19342	1
CTR9	-7.78	4	-2.62	0.00435	668	0.13	0.996	19341	1
SOCS3	-7.78	4	-2.62	0.00436	669	0.131	0.996	19340	1
TMED10	-7.77	4	-2.62	0.00441	670	0.132	0.996	19339	1
RUVBL2	-7.77	4	-2.62	0.00445	671	0.132	0.996	19338	1
CSTF3	-7.76	4	-2.62	0.00445	672	0.132	0.996	19337	1
SAMM50	-7.76	4	-2.61	0.00449	673	0.133	0.996	19336	1
DDX49	-7.76	4	-2.61	0.00449	674	0.133	0.996	19335	1
UROD	-7.75	4	-2.61	0.00452	675	0.134	0.995	19334	1
WDR55	-7.74	4	-2.61	0.00458	676	0.135	0.995	19333	1
ROMO1	-7.74	4	-2.61	0.00458	677	0.135	0.995	19332	1
CHMP1A	-7.71	4	-2.6	0.00472	678	0.139	0.995	19331	1
DDX28	-7.7	4	-2.59	0.00474	679	0.14	0.995	19330	1
EDC4	-7.7	4	-2.59	0.00474	680	0.14	0.995	19329	1
MYBBP1A	-7.7	4	-2.59	0.00475	681	0.14	0.995	19328	1
KANSL1	-7.7	4	-2.59	0.00476	682	0.14	0.995	19327	1
GOLGA8K	-7.69	4	-2.59	0.0048	683	0.141	0.995	19326	1
PSMB4	-7.69	4	-2.59	0.00481	684	0.141	0.995	19325	1
GANAB	-7.69	4	-2.59	0.00482	685	0.141	0.995	19324	1
HAUS4	-7.69	4	-2.59	0.00483	686	0.141	0.995	19323	1
ZNHIT3	-7.69	4	-2.59	0.00483	687	0.141	0.995	19322	1
PWP2	-7.68	4	-2.59	0.00484	688	0.141	0.995	19321	1
CDC37	-7.68	4	-2.59	0.00486	689	0.141	0.995	19320	1
ELP6	-7.68	4	-2.59	0.00487	690	0.141	0.995	19319	1
MVK	-7.68	4	-2.58	0.00488	691	0.141	0.995	19318	1
GABPB1	-7.67	4	-2.58	0.00491	692	0.142	0.995	19317	1
TUBGCP5	-7.66	4	-2.58	0.00496	693	0.143	0.995	19316	1
RBBP4	-7.66	4	-2.58	0.00497	694	0.143	0.995	19315	1
POLR3B	-7.65	4	-2.58	0.00501	695	0.144	0.995	19314	1
SPATA5	-7.65	4	-2.57	0.00502	696	0.144	0.995	19313	1
LRRC37A3	-7.65	4	-2.57	0.00503	697	0.144	0.995	19312	1
UBE2C	-7.64	4	-2.57	0.00505	698	0.145	0.995	19311	1
TRIT1	-7.64	4	-2.57	0.00507	699	0.145	0.995	19310	1
IMP3	-7.64	4	-2.57	0.00509	700	0.145	0.995	19309	1
RPS15A	-7.63	4	-2.57	0.00512	701	0.146	0.995	19308	1
TRAPPC1	-7.63	4	-2.57	0.00512	702	0.146	0.995	19307	1
RPS17	-7.63	4	-2.57	0.00513	703	0.146	0.995	19306	1
GUK1	-7.63	4	-2.57	0.00515	704	0.146	0.995	19305	1
RARS2	-7.62	4	-2.57	0.00516	705	0.146	0.995	19304	1
CHMP4B	-7.62	4	-2.56	0.00516	706	0.146	0.995	19303	1
PDE12	-7.62	4	-2.56	0.00516	707	0.146	0.995	19302	1
EXOSC4	-7.62	4	-2.56	0.00518	708	0.146	0.995	19301	1
RAD51D	-6.6	3	-2.56	0.0052	709	0.147	0.995	19300	1
TMEM199	-7.61	4	-2.56	0.00523	710	0.147	0.995	19299	1
AK6	-7.61	4	-2.56	0.00524	711	0.147	0.995	19298	1
B3GAT3	-7.6	4	-2.56	0.00527	712	0.148	0.995	19297	1
TNPO3	-7.6	4	-2.56	0.00527	713	0.148	0.995	19296	1
VPS11	-7.59	4	-2.55	0.00533	714	0.149	0.995	19295	1
WDR82	-6.57	3	-2.55	0.00534	715	0.149	0.995	19294	1
MED17	-7.58	4	-2.55	0.00537	716	0.15	0.995	19293	1
SKIC8	-7.58	4	-2.55	0.00542	717	0.151	0.995	19292	1
INO80	-7.57	4	-2.54	0.00547	718	0.152	0.995	19291	1
LSM7	-7.57	4	-2.54	0.00548	719	0.153	0.995	19290	1
THOC2	-7.55	4	-2.54	0.00556	720	0.155	0.994	19289	1
NUP35	-7.54	4	-2.54	0.00561	721	0.155	0.994	19288	1
RPLP1	-7.54	4	-2.54	0.00561	722	0.155	0.994	19287	1
RHEB	-7.54	4	-2.54	0.00562	723	0.155	0.994	19286	1
PPIAL4E	-7.54	4	-2.53	0.00564	724	0.156	0.994	19285	1
AARS2	-7.54	4	-2.53	0.00565	725	0.156	0.994	19284	1
NUP43	-7.53	4	-2.53	0.00567	726	0.156	0.994	19283	1
CNOT1	-7.52	4	-2.53	0.00572	727	0.157	0.994	19282	1
SRSF1	-7.52	4	-2.53	0.00574	728	0.158	0.994	19281	1
RPS6	-7.52	4	-2.53	0.00577	729	0.158	0.994	19280	1
TRIM37	-7.51	4	-2.53	0.00578	730	0.158	0.994	19279	1
ELP3	-7.51	4	-2.52	0.00579	731	0.158	0.994	19278	1
TRMT61A	-7.51	4	-2.52	0.00581	732	0.159	0.994	19277	1
NOP2	-7.51	4	-2.52	0.00582	733	0.159	0.994	19276	1
TLK2	-7.51	4	-2.52	0.00582	734	0.159	0.994	19275	1
ZCCHC8	-7.5	4	-2.52	0.00584	735	0.159	0.994	19274	1
ORC6	-7.5	4	-2.52	0.00585	736	0.159	0.994	19273	1
LSM6	-7.5	4	-2.52	0.00585	737	0.159	0.994	19272	1
PHAX	-7.5	4	-2.52	0.00586	738	0.159	0.994	19271	1
RNMT	-7.5	4	-2.52	0.00587	739	0.159	0.994	19270	1
INTS1	-7.49	4	-2.52	0.00591	740	0.16	0.994	19269	1
EIF5	-7.49	4	-2.52	0.00594	741	0.16	0.994	19268	1
XPOT	-7.48	4	-2.51	0.00596	742	0.161	0.994	19267	1
CCT5	-7.48	4	-2.51	0.00597	743	0.161	0.994	19266	1
TAF6	-7.48	4	-2.51	0.00597	744	0.161	0.994	19265	1
MRPS16	-7.48	4	-2.51	0.00601	745	0.161	0.994	19264	1
BUD31	-7.47	4	-2.51	0.00603	746	0.162	0.994	19263	1
TERF2IP	-7.47	4	-2.51	0.00605	747	0.162	0.994	19262	1
GTF2A2	-7.47	4	-2.51	0.00605	748	0.162	0.994	19261	1
AP2S1	-7.47	4	-2.51	0.00606	749	0.162	0.994	19260	1
FNDC3B	-7.46	4	-2.51	0.0061	750	0.162	0.994	19259	1
PARS2	-7.46	4	-2.51	0.0061	751	0.162	0.994	19258	1
DOLPP1	-7.46	4	-2.51	0.00612	752	0.163	0.994	19257	1
GTF2E2	-7.45	4	-2.5	0.00615	753	0.163	0.994	19256	1
RPP14	-7.44	4	-2.5	0.00622	754	0.165	0.994	19255	1
DCTN6	-7.44	4	-2.5	0.00625	755	0.166	0.994	19254	1
EEF1A1	-7.43	4	-2.5	0.00627	756	0.166	0.994	19253	1
EIF3B	-7.43	4	-2.5	0.00628	757	0.166	0.994	19252	1
EIF3D	-7.42	4	-2.49	0.00634	758	0.167	0.994	19251	1
EIF1	-7.42	4	-2.49	0.00637	759	0.168	0.994	19250	1
TOP2A	-7.41	4	-2.49	0.00643	760	0.169	0.994	19249	1
TRMT6	-7.4	4	-2.49	0.00647	761	0.17	0.994	19248	1
FANCE	-7.4	4	-2.48	0.00648	762	0.17	0.994	19247	1
CDAN1	-7.4	4	-2.48	0.00653	763	0.171	0.993	19246	1
DCAF13	-7.39	4	-2.48	0.00654	764	0.171	0.993	19245	1
GNL3	-7.39	4	-2.48	0.00658	765	0.172	0.993	19244	1
EEF1G	-7.39	4	-2.48	0.00658	766	0.172	0.993	19243	1
SNF8	-7.38	4	-2.48	0.00665	767	0.173	0.993	19242	1
HARS1	-7.38	4	-2.48	0.00666	768	0.173	0.993	19241	1
MED11	-7.37	4	-2.47	0.00669	769	0.174	0.993	19240	1
PHB2	-7.37	4	-2.47	0.00669	770	0.174	0.993	19239	1
FNBP4	-7.37	4	-2.47	0.00672	771	0.174	0.993	19238	1
RPS3	-7.37	4	-2.47	0.00673	772	0.174	0.993	19237	1
MRPL18	-7.37	4	-2.47	0.00673	773	0.174	0.993	19236	1
ZW10	-7.36	4	-2.47	0.0068	774	0.176	0.993	19235	1
MRPS23	-7.35	4	-2.47	0.0068	775	0.176	0.993	19234	1
DDX21	-7.34	4	-2.46	0.00689	776	0.178	0.993	19233	1
SARS1	-7.34	4	-2.46	0.00691	777	0.178	0.993	19232	1
PHF5A	-7.34	4	-2.46	0.00693	778	0.178	0.993	19231	1
NUP85	-7.33	4	-2.46	0.00697	779	0.179	0.993	19230	1
VCPIP1	-7.33	4	-2.46	0.00698	780	0.179	0.993	19229	1
RPS25	-7.33	4	-2.46	0.00699	781	0.179	0.993	19228	1
ARL2	-7.33	4	-2.46	0.00701	782	0.179	0.993	19227	1
PPA1	-7.32	4	-2.45	0.00707	783	0.181	0.993	19226	1
RPS16	-7.31	4	-2.45	0.00709	784	0.181	0.993	19225	1
SNAPC1	-7.31	4	-2.45	0.00709	785	0.181	0.993	19224	1
RPL28	-7.31	4	-2.45	0.00712	786	0.181	0.993	19223	1
POLD3	-7.3	4	-2.45	0.00717	787	0.182	0.993	19222	1
HNRNPL	-7.3	4	-2.45	0.00719	788	0.183	0.993	19221	1
WRAP53	-7.3	4	-2.45	0.0072	789	0.183	0.993	19220	1
SMARCA5	-7.29	4	-2.45	0.00723	790	0.183	0.993	19219	1
TOMM70	-7.29	4	-2.44	0.00725	791	0.183	0.993	19218	1
SIN3A	-7.29	4	-2.44	0.00727	792	0.184	0.993	19217	1
RIC8A	-7.29	4	-2.44	0.00729	793	0.184	0.993	19216	1
HSPA14	-7.29	4	-2.44	0.00729	794	0.184	0.993	19215	1
CFL1	-7.28	4	-2.44	0.00731	795	0.184	0.993	19214	1
GATC	-7.28	4	-2.44	0.00732	796	0.184	0.993	19213	1
GMPPB	-7.26	4	-2.43	0.00746	797	0.187	0.993	19212	1
DSCC1	-7.26	4	-2.43	0.00747	798	0.187	0.993	19211	1
COASY	-7.26	4	-2.43	0.00747	799	0.187	0.993	19210	1
CAMLG	-7.26	4	-2.43	0.00748	800	0.187	0.993	19209	1
ENO1	-7.25	4	-2.43	0.00756	801	0.189	0.992	19208	1
RTF1	-7.25	4	-2.43	0.00756	802	0.189	0.992	19207	1
RPS21	-7.24	4	-2.43	0.00765	803	0.191	0.992	19206	1
WDR25	-7.24	4	-2.42	0.00767	804	0.191	0.992	19205	1
RPS24	-7.24	4	-2.42	0.00767	805	0.191	0.992	19204	1
ITGB5	-7.23	4	-2.42	0.00769	806	0.191	0.992	19203	1
DDX52	-7.23	4	-2.42	0.00772	807	0.191	0.992	19202	1
HS2ST1	-7.23	4	-2.42	0.00774	808	0.192	0.992	19201	1
SMC2	-7.22	4	-2.42	0.00777	809	0.192	0.992	19200	1
VPS13D	-7.22	4	-2.42	0.0078	810	0.193	0.992	19199	1
TBC1D3B	-7.21	4	-2.41	0.00789	811	0.195	0.992	19198	1
MRPL21	-7.2	4	-2.41	0.00796	812	0.196	0.992	19197	1
COG4	-7.2	4	-2.41	0.00797	813	0.196	0.992	19196	1
GLMN	-7.19	4	-2.41	0.00802	814	0.197	0.992	19195	1
CMPK1	-7.19	4	-2.41	0.00805	815	0.198	0.992	19194	1
NAA20	-7.18	4	-2.41	0.00808	816	0.198	0.992	19193	1
DCTN4	-7.18	4	-2.4	0.00809	817	0.198	0.992	19192	1
ISCA2	-7.18	4	-2.4	0.00814	818	0.199	0.992	19191	1
MRTO4	-7.17	4	-2.4	0.00815	819	0.199	0.992	19190	1
TADA2A	-7.17	4	-2.4	0.00822	820	0.201	0.992	19189	1
OR2A4	-7.16	4	-2.4	0.00828	821	0.202	0.992	19188	1
CPSF2	-7.15	4	-2.39	0.00836	822	0.203	0.992	19187	1
PMPCB	-7.15	4	-2.39	0.00837	823	0.204	0.992	19186	1
RNF40	-7.14	4	-2.39	0.00845	824	0.205	0.992	19185	1
ECT2	-7.14	4	-2.39	0.00847	825	0.205	0.992	19184	1
SEC61A1	-7.14	4	-2.39	0.00847	826	0.205	0.992	19183	1
PIGH	-7.13	4	-2.39	0.00849	827	0.206	0.992	19182	1
ANKLE2	-7.13	4	-2.39	0.00852	828	0.206	0.991	19181	1
TTC4	-7.12	4	-2.38	0.0086	829	0.208	0.991	19180	1
ICE2	-7.12	4	-2.38	0.00862	830	0.208	0.991	19179	1
PTK2	-7.11	4	-2.38	0.00864	831	0.208	0.991	19178	1
RNF8	-7.11	4	-2.38	0.00866	832	0.208	0.991	19177	1
TRAPPC5	-7.11	4	-2.38	0.0087	833	0.209	0.991	19176	1
DDX51	-7.11	4	-2.38	0.00871	834	0.209	0.991	19175	1
TFAM	-7.11	4	-2.38	0.00872	835	0.209	0.991	19174	1
SF3B5	-7.1	4	-2.38	0.00875	836	0.209	0.991	19173	1
NUP88	-7.1	4	-2.37	0.00878	837	0.21	0.991	19172	1
MRPS2	-7.09	4	-2.37	0.00885	838	0.211	0.991	19171	1
PMF1-BGLAP	-7.09	4	-2.37	0.00888	839	0.212	0.991	19170	1
CCT6A	-7.08	4	-2.37	0.00895	840	0.213	0.991	19169	1
ATP6V1F	-7.08	4	-2.37	0.00896	841	0.213	0.991	19168	1
DHX37	-7.07	4	-2.37	0.00899	842	0.214	0.991	19167	1
ALG5	-7.07	4	-2.37	0.00901	843	0.214	0.991	19166	1
INTS14	-7.07	4	-2.36	0.00904	844	0.214	0.991	19165	1
NAA25	-7.07	4	-2.36	0.00907	845	0.215	0.991	19164	1
TBCC	-7.06	4	-2.36	0.00911	846	0.215	0.991	19163	1
H2BC13	-7.06	4	-2.36	0.00913	847	0.216	0.991	19162	1
POLG2	-7.06	4	-2.36	0.00916	848	0.216	0.991	19161	1
NPM1	-7.05	4	-2.36	0.00919	849	0.217	0.991	19160	1
COPS8	-7.05	4	-2.36	0.0092	850	0.217	0.991	19159	1
ZWINT	-7.05	4	-2.36	0.00922	851	0.217	0.991	19158	1
METTL17	-7.05	4	-2.36	0.00925	852	0.217	0.991	19157	1
ELOC	-7.04	4	-2.35	0.00928	853	0.218	0.991	19156	1
TM2D3	-7.03	4	-2.35	0.00937	854	0.22	0.991	19155	1
FKBPL	-7.02	4	-2.35	0.00944	855	0.221	0.991	19154	1
POP5	-7.02	4	-2.35	0.00945	856	0.221	0.991	19153	1
CHTF8	-7.02	4	-2.35	0.00945	857	0.221	0.991	19152	1
SEC62	-7.02	4	-2.35	0.00947	858	0.221	0.991	19151	1
CENPA	-7.02	4	-2.35	0.00947	859	0.221	0.991	19150	1
HNRNPK	-7.02	4	-2.34	0.00953	860	0.221	0.99	19149	1
DTL	-7.01	4	-2.34	0.00953	861	0.221	0.99	19148	1
YKT6	-7.01	4	-2.34	0.00953	862	0.221	0.99	19147	1
CHD4	-7.01	4	-2.34	0.00959	863	0.222	0.99	19146	1
CRCP	-7	4	-2.34	0.00967	864	0.224	0.99	19145	1
NOL12	-6.99	4	-2.34	0.00972	865	0.225	0.99	19144	1
DPH2	-6.98	4	-2.33	0.00987	866	0.228	0.99	19143	1
OR8G3P	-6.98	4	-2.33	0.00988	867	0.228	0.99	19142	1
MRPL53	-6.97	4	-2.33	0.00991	868	0.228	0.99	19141	1
CSNK1A1	-6.97	4	-2.33	0.00999	869	0.23	0.99	19140	1
SRSF7	-6.96	4	-2.33	0.01	870	0.23	0.99	19139	1
SACM1L	-6.96	4	-2.33	0.01	871	0.23	0.99	19138	1
Non-targeting1_102547	-3.48	1	-2.32	0.01	872	0.231	0.99	19137	1
PRPF8	-6.95	4	-2.32	0.0102	873	0.233	0.99	19136	1
ELP2	-6.94	4	-2.32	0.0102	874	0.233	0.99	19135	1
CHMP6	-6.94	4	-2.32	0.0102	875	0.234	0.99	19134	1
EIF1AX	-6.94	4	-2.32	0.0102	876	0.234	0.99	19133	1
MRPL12	-6.93	4	-2.31	0.0103	877	0.236	0.99	19132	1
EIF2B4	-6.93	4	-2.31	0.0104	878	0.236	0.99	19131	1
DDX41	-6.92	4	-2.31	0.0104	879	0.237	0.99	19130	1
H2BC10	-9.79	8	-2.31	0.0104	880	0.237	0.99	19129	1
GOSR2	-6.92	4	-2.31	0.0105	881	0.237	0.99	19128	1
RPS20	-6.92	4	-2.31	0.0105	882	0.237	0.99	19127	1
NOL6	-6.92	4	-2.31	0.0105	883	0.237	0.99	19126	1
NIP7	-6.91	4	-2.31	0.0106	884	0.239	0.989	19125	1
UBA1	-6.9	4	-2.3	0.0106	885	0.24	0.989	19124	1
LAGE3	-6.9	4	-2.3	0.0106	886	0.24	0.989	19123	1
NCL	-6.9	4	-2.3	0.0107	887	0.241	0.989	19122	1
SYMPK	-6.89	4	-2.3	0.0107	888	0.241	0.989	19121	1
HEATR1	-6.87	4	-2.29	0.0109	889	0.246	0.989	19120	1
SRBD1	-6.86	4	-2.29	0.011	890	0.248	0.989	19119	1
ISCU	-6.86	4	-2.29	0.011	891	0.248	0.989	19118	1
MRPL37	-6.86	4	-2.29	0.0111	892	0.249	0.989	19117	1
MRPL23	-6.86	4	-2.29	0.0111	893	0.249	0.989	19116	1
EIF4G1	-6.85	4	-2.28	0.0112	894	0.25	0.989	19115	1
GTF3C1	-6.85	4	-2.28	0.0112	895	0.25	0.989	19114	1
RBM25	-6.85	4	-2.28	0.0112	896	0.25	0.989	19113	1
THOC6	-6.85	4	-2.28	0.0112	897	0.25	0.989	19112	1
MRPS26	-6.84	4	-2.28	0.0113	898	0.251	0.989	19111	1
FIP1L1	-6.84	4	-2.28	0.0113	899	0.251	0.989	19110	1
CARNMT1	-6.84	4	-2.28	0.0113	900	0.251	0.989	19109	1
ANAPC5	-6.83	4	-2.28	0.0113	901	0.252	0.989	19108	1
NOC2L	-6.83	4	-2.28	0.0113	902	0.252	0.989	19107	1
PSMG4	-6.83	4	-2.28	0.0114	903	0.252	0.989	19106	1
MRPS33	-6.83	4	-2.28	0.0114	904	0.252	0.989	19105	1
STIP1	-6.82	4	-2.27	0.0115	905	0.253	0.989	19104	1
NDUFAB1	-6.82	4	-2.27	0.0115	906	0.254	0.988	19103	1
RPL4	-6.82	4	-2.27	0.0115	907	0.254	0.988	19102	1
FANCA	-6.82	4	-2.27	0.0115	908	0.254	0.988	19101	1
EXOSC2	-6.81	4	-2.27	0.0116	909	0.255	0.988	19100	1
EED	-6.81	4	-2.27	0.0116	910	0.255	0.988	19099	1
UBL5	-6.81	4	-2.27	0.0116	911	0.256	0.988	19098	1
CNOT11	-6.8	4	-2.27	0.0117	912	0.256	0.988	19097	1
LARS1	-6.8	4	-2.27	0.0117	913	0.257	0.988	19096	1
GSTA1	-6.8	4	-2.26	0.0118	914	0.257	0.988	19095	1
STN1	-6.79	4	-2.26	0.0118	915	0.258	0.988	19094	1
EXOC4	-6.78	4	-2.26	0.0119	916	0.261	0.988	19093	1
RPA3	-6.77	4	-2.26	0.012	917	0.262	0.988	19092	1
POLR2F	-6.77	4	-2.25	0.0121	918	0.263	0.988	19091	1
UBE2T	-6.77	4	-2.25	0.0121	919	0.263	0.988	19090	1
XRCC2	-6.75	4	-2.25	0.0122	920	0.266	0.988	19089	1
RHOT2	-6.75	4	-2.25	0.0123	921	0.267	0.988	19088	1
UTP15	-6.75	4	-2.25	0.0123	922	0.267	0.988	19087	1
UTP3	-6.74	4	-2.24	0.0124	923	0.27	0.988	19086	1
DSN1	-6.73	4	-2.24	0.0126	924	0.272	0.987	19085	1
WDR7	-6.72	4	-2.24	0.0126	925	0.273	0.987	19084	1
ATP6AP1	-6.72	4	-2.24	0.0127	926	0.274	0.987	19083	1
SMC1A	-6.71	4	-2.24	0.0127	927	0.274	0.987	19082	1
LSM5	-6.71	4	-2.23	0.0127	928	0.274	0.987	19081	1
KRR1	-6.71	4	-2.23	0.0127	929	0.274	0.987	19080	1
MRPL32	-6.71	4	-2.23	0.0128	930	0.274	0.987	19079	1
PAK1IP1	-6.71	4	-2.23	0.0128	931	0.274	0.987	19078	1
CDC7	-6.7	4	-2.23	0.0129	932	0.277	0.987	19077	1
ISCA1	-6.68	4	-2.22	0.0131	933	0.281	0.987	19076	1
POLE	-6.68	4	-2.22	0.0131	934	0.281	0.987	19075	1
HAUS3	-6.68	4	-2.22	0.0131	935	0.281	0.987	19074	1
MRPS17	-6.68	4	-2.22	0.0132	936	0.281	0.987	19073	1
DDX47	-6.67	4	-2.22	0.0132	937	0.282	0.987	19072	1
MTREX	-6.67	4	-2.22	0.0132	938	0.282	0.987	19071	1
PWP1	-6.67	4	-2.22	0.0132	939	0.282	0.987	19070	1
RRP9	-6.66	4	-2.22	0.0133	940	0.283	0.987	19069	1
TOMM22	-6.66	4	-2.22	0.0133	941	0.284	0.987	19068	1
PIGM	-6.66	4	-2.22	0.0134	942	0.284	0.987	19067	1
VPS36	-6.64	4	-2.21	0.0135	943	0.287	0.986	19066	1
SEC22B	-6.64	4	-2.21	0.0136	944	0.287	0.986	19065	1
DDX3X	-5.75	3	-2.21	0.0136	945	0.287	0.986	19064	1
NSMCE1	-6.64	4	-2.21	0.0136	946	0.288	0.986	19063	1
DHX16	-6.63	4	-2.2	0.0137	947	0.29	0.986	19062	1
ELP4	-6.61	4	-2.2	0.0139	948	0.294	0.986	19061	1
TNRC18	-6.61	4	-2.2	0.014	949	0.296	0.986	19060	1
MTCH2	-6.6	4	-2.2	0.0141	950	0.296	0.986	19059	1
H2AC18	-9.33	8	-2.19	0.0141	951	0.297	0.986	19058	1
GOLGA8H	-6.6	4	-2.19	0.0141	952	0.297	0.986	19057	1
BRIX1	-6.6	4	-2.19	0.0142	953	0.297	0.986	19056	1
MAK16	-6.58	4	-2.19	0.0143	954	0.3	0.986	19055	1
HARS2	-6.58	4	-2.19	0.0144	955	0.301	0.986	19054	1
DCTN1	-6.58	4	-2.19	0.0144	956	0.301	0.986	19053	1
ATPAF2	-6.57	4	-2.18	0.0145	957	0.302	0.986	19052	1
FBL	-6.57	4	-2.18	0.0145	958	0.302	0.986	19051	1
RAD50	-6.57	4	-2.18	0.0145	959	0.302	0.986	19050	1
RIOK1	-6.56	4	-2.18	0.0147	960	0.306	0.985	19049	1
ADSL	-6.55	4	-2.18	0.0147	961	0.306	0.985	19048	1
MRPL28	-6.55	4	-2.18	0.0148	962	0.308	0.985	19047	1
AP2M1	-6.54	4	-2.17	0.0149	963	0.309	0.985	19046	1
PALB2	-6.54	4	-2.17	0.0149	964	0.309	0.985	19045	1
NUDCD3	-6.53	4	-2.17	0.015	965	0.311	0.985	19044	1
PPWD1	-6.53	4	-2.17	0.015	966	0.311	0.985	19043	1
FOXD4L1	-6.53	4	-2.17	0.015	967	0.311	0.985	19042	1
DDX18	-6.52	4	-2.17	0.0151	968	0.312	0.985	19041	1
POC1A	-6.52	4	-2.17	0.0151	969	0.312	0.985	19040	1
TRIM43	-6.52	4	-2.17	0.0151	970	0.312	0.985	19039	1
ALG14	-6.52	4	-2.16	0.0152	971	0.313	0.985	19038	1
EXOC3	-6.51	4	-2.16	0.0153	972	0.314	0.985	19037	1
RGP1	-6.5	4	-2.16	0.0154	973	0.317	0.985	19036	1
H2BC5	-6.5	4	-2.16	0.0155	974	0.318	0.985	19035	1
THAP1	-6.5	4	-2.16	0.0155	975	0.319	0.984	19034	1
DNAJA3	-6.49	4	-2.15	0.0157	976	0.321	0.984	19033	1
POLR3A	-6.48	4	-2.15	0.0157	977	0.322	0.984	19032	1
TBC1D3K	-6.48	4	-2.15	0.0158	978	0.323	0.984	19031	1
BRF1	-6.47	4	-2.15	0.0158	979	0.323	0.984	19030	1
MAP2K7	-6.46	4	-2.14	0.016	980	0.327	0.984	19029	1
MVD	-6.46	4	-2.14	0.016	981	0.327	0.984	19028	1
AURKAIP1	-6.45	4	-2.14	0.0161	982	0.328	0.984	19027	1
SASS6	-6.45	4	-2.14	0.0161	983	0.328	0.984	19026	1
CENPW	-6.45	4	-2.14	0.0161	984	0.328	0.984	19025	1
SPC24	-6.45	4	-2.14	0.0162	985	0.328	0.984	19024	1
TOMM40	-6.45	4	-2.14	0.0162	986	0.329	0.984	19023	1
WWTR1	-6.44	4	-2.14	0.0163	987	0.33	0.984	19022	1
HAUS6	-6.44	4	-2.14	0.0163	988	0.331	0.984	19021	1
KDM8	-6.44	4	-2.13	0.0164	989	0.332	0.984	19020	1
KPNB1	-6.43	4	-2.13	0.0165	990	0.333	0.984	19019	1
EIF2B5	-6.43	4	-2.13	0.0165	991	0.333	0.983	19018	1
BIRC5	-6.42	4	-2.13	0.0167	992	0.336	0.983	19017	1
GEMIN2	-6.42	4	-2.13	0.0167	993	0.336	0.983	19016	1
LIN9	-6.42	4	-2.13	0.0167	994	0.336	0.983	19015	1
EMC7	-6.4	4	-2.12	0.0169	995	0.339	0.983	19014	1
PPA2	-6.4	4	-2.12	0.0169	996	0.339	0.983	19013	1
NDUFS5	-6.4	4	-2.12	0.0169	997	0.339	0.983	19012	1
VPS37A	-6.39	4	-2.12	0.017	998	0.341	0.983	19011	1
CRLS1	-6.39	4	-2.12	0.0171	999	0.342	0.983	19010	1
GTPBP6	-6.39	4	-2.12	0.0171	1000	0.342	0.983	19009	1
PFN1	-6.39	4	-2.12	0.0171	1001	0.342	0.983	19008	1
GEMIN6	-6.39	4	-2.12	0.0171	1002	0.342	0.983	19007	1
ILK	-6.39	4	-2.12	0.0172	1003	0.342	0.983	19006	1
UTP6	-6.39	4	-2.12	0.0172	1004	0.342	0.983	19005	1
EIF5B	-6.38	4	-2.12	0.0172	1005	0.342	0.983	19004	1
TBP	-6.38	4	-2.11	0.0173	1006	0.344	0.983	19003	1
FXN	-6.38	4	-2.11	0.0173	1007	0.344	0.983	19002	1
AGAP4	-6.37	4	-2.11	0.0175	1008	0.347	0.983	19001	1
MIS18BP1	-6.36	4	-2.11	0.0175	1009	0.347	0.982	19000	1
NUP155	-6.35	4	-2.11	0.0176	1010	0.35	0.982	18999	1
ZC3H18	-6.35	4	-2.1	0.0177	1011	0.351	0.982	18998	1
RPUSD3	-6.34	4	-2.1	0.0178	1012	0.353	0.982	18997	1
GPR89B	-6.34	4	-2.1	0.0179	1013	0.354	0.982	18996	1
U2AF2	-6.33	4	-2.1	0.018	1014	0.355	0.982	18995	1
MCRS1	-6.32	4	-2.09	0.0182	1015	0.36	0.982	18994	1
DHFR	-6.31	4	-2.09	0.0183	1016	0.36	0.982	18993	1
KAT7	-5.46	3	-2.09	0.0184	1017	0.362	0.982	18992	1
TUBG1	-6.31	4	-2.09	0.0184	1018	0.362	0.982	18991	1
DIMT1	-6.3	4	-2.09	0.0184	1019	0.362	0.982	18990	1
CTU1	-6.3	4	-2.09	0.0185	1020	0.364	0.981	18989	1
MIS12	-6.3	4	-2.08	0.0186	1021	0.364	0.981	18988	1
MTG1	-6.29	4	-2.08	0.0186	1022	0.365	0.981	18987	1
BARD1	-6.29	4	-2.08	0.0187	1023	0.367	0.981	18986	1
MRPS27	-6.28	4	-2.08	0.0188	1024	0.367	0.981	18985	1
AKIRIN1	-6.28	4	-2.08	0.0188	1025	0.367	0.981	18984	1
TXNL4B	-6.28	4	-2.08	0.0188	1026	0.367	0.981	18983	1
EIF4A3	-6.27	4	-2.08	0.019	1027	0.369	0.981	18982	1
ZNF593	-6.27	4	-2.08	0.019	1028	0.369	0.981	18981	1
CDC45	-6.26	4	-2.07	0.0191	1029	0.372	0.981	18980	1
EPG5	-6.26	4	-2.07	0.0192	1030	0.373	0.981	18979	1
CEP57	-6.26	4	-2.07	0.0193	1031	0.374	0.981	18978	1
MED27	-6.25	4	-2.07	0.0193	1032	0.375	0.981	18977	1
ATP6AP2	-6.25	4	-2.07	0.0194	1033	0.375	0.981	18976	1
BECN1	-6.24	4	-2.06	0.0195	1034	0.378	0.98	18975	1
MTERF4	-6.24	4	-2.06	0.0196	1035	0.378	0.98	18974	1
METTL14	-6.24	4	-2.06	0.0196	1036	0.378	0.98	18973	1
NOB1	-6.23	4	-2.06	0.0197	1037	0.38	0.98	18972	1
URI1	-6.23	4	-2.06	0.0198	1038	0.381	0.98	18971	1
SCNM1	-6.22	4	-2.06	0.0198	1039	0.382	0.98	18970	1
ACTR10	-6.22	4	-2.06	0.0199	1040	0.382	0.98	18969	1
PTH	-6.22	4	-2.06	0.0199	1041	0.382	0.98	18968	1
NPIPB9	-6.21	4	-2.05	0.02	1042	0.384	0.98	18967	1
DYNLRB1	-6.2	4	-2.05	0.0201	1043	0.386	0.98	18966	1
GNB1L	-6.2	4	-2.05	0.0201	1044	0.386	0.98	18965	1
SPDYE1	-6.2	4	-2.05	0.0202	1045	0.386	0.98	18964	1
NCAPD2	-6.2	4	-2.05	0.0202	1046	0.386	0.98	18963	1
PPP1R12A	-6.2	4	-2.05	0.0202	1047	0.386	0.98	18962	1
LOC124903856	-6.2	4	-2.05	0.0202	1048	0.386	0.98	18961	1
OIP5	-6.2	4	-2.05	0.0203	1049	0.387	0.98	18960	1
SUPT16H	-6.19	4	-2.05	0.0203	1050	0.387	0.98	18959	1
SPDYE2B	-6.19	4	-2.05	0.0203	1051	0.387	0.98	18958	1
BANF1	-6.19	4	-2.04	0.0204	1052	0.389	0.98	18957	1
CDC16	-6.19	4	-2.04	0.0205	1053	0.389	0.98	18956	1
ZNF706	-6.18	4	-2.04	0.0205	1054	0.39	0.979	18955	1
CLPP	-6.18	4	-2.04	0.0206	1055	0.39	0.979	18954	1
DDX59	-6.18	4	-2.04	0.0206	1056	0.391	0.979	18953	1
SF3B2	-6.18	4	-2.04	0.0206	1057	0.391	0.979	18952	1
GPER1	-6.17	4	-2.04	0.0208	1058	0.393	0.979	18951	1
ZNF207	-6.16	4	-2.04	0.0209	1059	0.394	0.979	18950	1
PCNA	-6.16	4	-2.03	0.0209	1060	0.395	0.979	18949	1
LTV1	-6.16	4	-2.03	0.0209	1061	0.395	0.979	18948	1
THAP12	-6.16	4	-2.03	0.021	1062	0.395	0.979	18947	1
TRAPPC3	-5.33	3	-2.03	0.0211	1063	0.397	0.979	18946	1
PPIE	-6.15	4	-2.03	0.0211	1064	0.397	0.979	18945	1
RNGTT	-6.15	4	-2.03	0.0212	1065	0.397	0.979	18944	1
RPL18	-6.15	4	-2.03	0.0212	1066	0.397	0.979	18943	1
BRAP	-6.14	4	-2.03	0.0213	1067	0.399	0.979	18942	1
THOC3	-6.12	4	-2.02	0.0216	1068	0.404	0.978	18941	1
RIF1	-6.12	4	-2.02	0.0217	1069	0.405	0.978	18940	1
MRPS14	-6.12	4	-2.02	0.0217	1070	0.405	0.978	18939	1
USP17L18	-6.12	4	-2.02	0.0217	1071	0.405	0.978	18938	1
PIGL	-6.12	4	-2.02	0.0217	1072	0.405	0.978	18937	1
RPL36A-HNRNPH2	-6.11	4	-2.02	0.0218	1073	0.407	0.978	18936	1
ZMAT2	-6.1	4	-2.01	0.0221	1074	0.412	0.978	18935	1
CHAF1B	-6.09	4	-2.01	0.0222	1075	0.413	0.978	18934	1
PPP1R15B	-6.09	4	-2.01	0.0222	1076	0.413	0.978	18933	1
TEX10	-6.08	4	-2.01	0.0224	1077	0.416	0.978	18932	1
CTNNBL1	-6.08	4	-2.01	0.0224	1078	0.416	0.978	18931	1
XPO5	-6.08	4	-2.01	0.0225	1079	0.416	0.978	18930	1
CUL1	-6.07	4	-2	0.0226	1080	0.419	0.977	18929	1
IPO9	-6.07	4	-2	0.0226	1081	0.419	0.977	18928	1
NSA2	-6.07	4	-2	0.0226	1082	0.419	0.977	18927	1
RPS13	-6.07	4	-2	0.0227	1083	0.419	0.977	18926	1
POLR1D	-6.06	4	-2	0.0228	1084	0.421	0.977	18925	1
SNAPC2	-6.06	4	-2	0.0228	1085	0.421	0.977	18924	1
C19orf53	-6.06	4	-2	0.0229	1086	0.421	0.977	18923	1
UBA52	-6.06	4	-2	0.0229	1087	0.421	0.977	18922	1
MRPS11	-6.06	4	-2	0.0229	1088	0.421	0.977	18921	1
PSMA1	-6.05	4	-2	0.0229	1089	0.422	0.977	18920	1
IRAK4	-6.05	4	-2	0.023	1090	0.422	0.977	18919	1
PRPF6	-6.05	4	-1.99	0.023	1091	0.423	0.977	18918	1
UBE2D3	-6.03	4	-1.99	0.0233	1092	0.427	0.977	18917	1
USP17L28	-6.03	4	-1.99	0.0234	1093	0.428	0.977	18916	1
BUD23	-6.03	4	-1.99	0.0234	1094	0.428	0.977	18915	1
TSR1	-6.02	4	-1.99	0.0235	1095	0.43	0.976	18914	1
ELL	-6.02	4	-1.99	0.0236	1096	0.43	0.976	18913	1
USP39	-6.02	4	-1.98	0.0237	1097	0.432	0.976	18912	1
IFITM3	-6.02	4	-1.98	0.0237	1098	0.432	0.976	18911	1
LCMT1	-6.01	4	-1.98	0.0238	1099	0.432	0.976	18910	1
CEP152	-6.01	4	-1.98	0.0238	1100	0.432	0.976	18909	1
UTP14A	-6.01	4	-1.98	0.0238	1101	0.432	0.976	18908	1
AURKB	-6.01	4	-1.98	0.0238	1102	0.433	0.976	18907	1
VARS2	-6.01	4	-1.98	0.0238	1103	0.433	0.976	18906	1
CENPK	-6.01	4	-1.98	0.0239	1104	0.434	0.976	18905	1
FARSA	-6	4	-1.98	0.024	1105	0.435	0.976	18904	1
HNRNPC	-6	4	-1.98	0.024	1106	0.435	0.976	18903	1
RPN2	-6	4	-1.98	0.0241	1107	0.435	0.976	18902	1
SKA3	-6	4	-1.98	0.0241	1108	0.435	0.976	18901	1
RAD51B	-5.99	4	-1.97	0.0241	1109	0.436	0.976	18900	1
UTP25	-5.99	4	-1.97	0.0242	1110	0.436	0.976	18899	1
POLR2I	-5.99	4	-1.97	0.0242	1111	0.436	0.976	18898	1
COX7C	-5.98	4	-1.97	0.0244	1112	0.439	0.976	18897	1
SENP6	-5.98	4	-1.97	0.0245	1113	0.44	0.976	18896	1
TRNT1	-5.97	4	-1.97	0.0247	1114	0.443	0.975	18895	1
PPM1D	-5.96	4	-1.96	0.0248	1115	0.444	0.975	18894	1
UBA6	-5.96	4	-1.96	0.0249	1116	0.446	0.975	18893	1
MRPL9	-5.95	4	-1.96	0.025	1117	0.447	0.975	18892	1
NIFK	-5.95	4	-1.96	0.0251	1118	0.449	0.975	18891	1
AOC2	-5.95	4	-1.96	0.0251	1119	0.45	0.975	18890	1
SEPHS1	-5.94	4	-1.96	0.0252	1120	0.45	0.975	18889	1
TMEM41B	-5.94	4	-1.96	0.0252	1121	0.45	0.975	18888	1
WDR4	-5.94	4	-1.96	0.0252	1122	0.45	0.975	18887	1
MRPL10	-5.93	4	-1.95	0.0254	1123	0.453	0.975	18886	1
EMC6	-5.93	4	-1.95	0.0255	1124	0.455	0.974	18885	1
URM1	-5.93	4	-1.95	0.0256	1125	0.455	0.974	18884	1
RPP38	-5.92	4	-1.95	0.0257	1126	0.457	0.974	18883	1
LSM8	-5.92	4	-1.95	0.0258	1127	0.457	0.974	18882	1
TUBGCP4	-5.92	4	-1.95	0.0258	1128	0.457	0.974	18881	1
ERAL1	-5.92	4	-1.95	0.0258	1129	0.457	0.974	18880	1
SERF2	-5.92	4	-1.95	0.0258	1130	0.457	0.974	18879	1
HMGA1	-5.91	4	-1.95	0.0259	1131	0.457	0.974	18878	1
DNAJC2	-5.91	4	-1.95	0.0259	1132	0.457	0.974	18877	1
PSMA7	-5.91	4	-1.94	0.026	1133	0.459	0.974	18876	1
POLA2	-5.91	4	-1.94	0.026	1134	0.459	0.974	18875	1
MRPS18B	-5.9	4	-1.94	0.026	1135	0.459	0.974	18874	1
PAFAH1B1	-5.89	4	-1.94	0.0263	1136	0.463	0.974	18873	1
NBPF4	-5.89	4	-1.94	0.0263	1137	0.463	0.974	18872	1
MBTPS1	-5.89	4	-1.94	0.0264	1138	0.463	0.974	18871	1
CHERP	-5.89	4	-1.94	0.0264	1139	0.463	0.974	18870	1
CCNB1	-5.88	4	-1.93	0.0265	1140	0.465	0.973	18869	1
DIDO1	-5.88	4	-1.93	0.0266	1141	0.465	0.973	18868	1
CCDC51	-5.88	4	-1.93	0.0266	1142	0.465	0.973	18867	1
ATP2B1	-5.88	4	-1.93	0.0266	1143	0.465	0.973	18866	1
PPP1R7	-5.88	4	-1.93	0.0267	1144	0.466	0.973	18865	1
MYBL2	-5.88	4	-1.93	0.0267	1145	0.467	0.973	18864	1
GTF2H4	-5.87	4	-1.93	0.0268	1146	0.469	0.973	18863	1
MLST8	-5.87	4	-1.93	0.0269	1147	0.469	0.973	18862	1
GOLGA6D	-5.87	4	-1.93	0.0269	1148	0.469	0.973	18861	1
EIF1AD	-5.86	4	-1.93	0.027	1149	0.471	0.973	18860	1
RARS1	-5.86	4	-1.93	0.0271	1150	0.471	0.973	18859	1
COX17	-5.85	4	-1.92	0.0272	1151	0.472	0.973	18858	1
PSMB1	-5.85	4	-1.92	0.0272	1152	0.473	0.973	18857	1
POLR2J	-5.84	4	-1.92	0.0274	1153	0.476	0.973	18856	1
BCL2L2-PABPN1	-5.84	4	-1.92	0.0275	1154	0.476	0.973	18855	1
GLRX3	-5.84	4	-1.92	0.0275	1155	0.477	0.972	18854	1
LIMS1	-8.25	8	-1.92	0.0276	1156	0.477	0.972	18853	1
RBMX	-5.83	4	-1.92	0.0277	1157	0.479	0.972	18852	1
CCT7	-5.83	4	-1.92	0.0277	1158	0.479	0.972	18851	1
MTG2	-5.83	4	-1.91	0.0278	1159	0.48	0.972	18850	1
MCM4	-5.82	4	-1.91	0.028	1160	0.483	0.972	18849	1
PRRC2A	-5.81	4	-1.91	0.0281	1161	0.484	0.972	18848	1
POLE4	-5.81	4	-1.91	0.0281	1162	0.484	0.972	18847	1
FAM25G	-5.81	4	-1.91	0.0282	1163	0.485	0.972	18846	1
RPS5	-5.8	4	-1.9	0.0284	1164	0.488	0.972	18845	1
MTOR	-5.8	4	-1.9	0.0285	1165	0.489	0.972	18844	1
TOE1	-5.79	4	-1.9	0.0286	1166	0.49	0.971	18843	1
ANAPC10	-5.79	4	-1.9	0.0287	1167	0.492	0.971	18842	1
CCDC115	-5.79	4	-1.9	0.0287	1168	0.492	0.971	18841	1
PPP1R35	-5.78	4	-1.9	0.0288	1169	0.493	0.971	18840	1
PTTG1	-5.78	4	-1.9	0.0288	1170	0.493	0.971	18839	1
SNRPG	-5.78	4	-1.9	0.0289	1171	0.493	0.971	18838	1
HNRNPH3	-5.78	4	-1.9	0.0289	1172	0.493	0.971	18837	1
ECD	-5.78	4	-1.9	0.0289	1173	0.493	0.971	18836	1
RBM19	-5.78	4	-1.9	0.0289	1174	0.493	0.971	18835	1
PI4KB	-5.78	4	-1.9	0.029	1175	0.494	0.971	18834	1
GNL3L	-5.77	4	-1.89	0.0292	1176	0.497	0.971	18833	1
RPL26	-5.76	4	-1.89	0.0293	1177	0.498	0.971	18832	1
KCMF1	-5.76	4	-1.89	0.0294	1178	0.499	0.971	18831	1
SPCS3	-5.76	4	-1.89	0.0294	1179	0.499	0.971	18830	1
EIF3H	-5.75	4	-1.89	0.0295	1180	0.501	0.97	18829	1
GOLGA6L10	-5.75	4	-1.89	0.0296	1181	0.502	0.97	18828	1
EIF3E	-5.75	4	-1.89	0.0297	1182	0.502	0.97	18827	1
ATP6V0D1	-4.98	3	-1.89	0.0297	1183	0.502	0.97	18826	1
RPL8	-5.74	4	-1.88	0.0298	1184	0.503	0.97	18825	1
MRPL46	-5.74	4	-1.88	0.0299	1185	0.503	0.97	18824	1
COG8	-5.74	4	-1.88	0.0299	1186	0.503	0.97	18823	1
SEC13	-5.74	4	-1.88	0.0299	1187	0.503	0.97	18822	1
DNAAF10	-5.74	4	-1.88	0.0299	1188	0.503	0.97	18821	1
USP9X	-5.74	4	-1.88	0.0299	1189	0.503	0.97	18820	1
SF3B1	-5.74	4	-1.88	0.0299	1190	0.503	0.97	18819	1
COPG1	-5.74	4	-1.88	0.03	1191	0.504	0.97	18818	1
MEAF6	-5.73	4	-1.88	0.03	1192	0.504	0.97	18817	1
FZR1	-5.73	4	-1.88	0.0301	1193	0.504	0.97	18816	1
POLR1A	-5.73	4	-1.88	0.0301	1194	0.504	0.97	18815	1
DARS1	-5.73	4	-1.88	0.0301	1195	0.504	0.97	18814	1
C2orf27A	-8.1	8	-1.88	0.0302	1196	0.505	0.97	18813	1
SDHD	-5.72	4	-1.88	0.0303	1197	0.506	0.97	18812	1
KRTAP2-2	-5.72	4	-1.88	0.0303	1198	0.506	0.97	18811	1
EXOSC7	-5.72	4	-1.87	0.0304	1199	0.508	0.97	18810	1
RPS11	-5.72	4	-1.87	0.0305	1200	0.508	0.97	18809	1
RBM5	-5.71	4	-1.87	0.0305	1201	0.508	0.969	18808	1
CDC73	-5.71	4	-1.87	0.0306	1202	0.508	0.969	18807	1
SPCS2	-5.71	4	-1.87	0.0306	1203	0.508	0.969	18806	1
PSMA4	-5.71	4	-1.87	0.0306	1204	0.508	0.969	18805	1
CEBPZ	-5.71	4	-1.87	0.0307	1205	0.509	0.969	18804	1
INTS11	-5.7	4	-1.87	0.0308	1206	0.512	0.969	18803	1
ISY1	-5.7	4	-1.87	0.0309	1207	0.513	0.969	18802	1
HDAC7	-5.69	4	-1.86	0.0311	1208	0.515	0.969	18801	1
SNRPB2	-5.69	4	-1.86	0.0311	1209	0.515	0.969	18800	1
EEF2	-5.69	4	-1.86	0.0312	1210	0.517	0.969	18799	1
H2AC13	-8.03	8	-1.86	0.0314	1211	0.518	0.969	18798	1
SNRPD3	-5.68	4	-1.86	0.0314	1212	0.518	0.969	18797	1
OSTC	-5.68	4	-1.86	0.0314	1213	0.518	0.969	18796	1
NBPF10	-5.68	4	-1.86	0.0315	1214	0.519	0.969	18795	1
RPL36	-5.67	4	-1.86	0.0316	1215	0.52	0.968	18794	1
CCDC59	-5.66	4	-1.86	0.0318	1216	0.523	0.968	18793	1
CD2BP2	-5.66	4	-1.85	0.0318	1217	0.523	0.968	18792	1
WDR74	-5.66	4	-1.85	0.0318	1218	0.523	0.968	18791	1
NUDC	-5.66	4	-1.85	0.0319	1219	0.523	0.968	18790	1
OPA1	-5.66	4	-1.85	0.0319	1220	0.524	0.968	18789	1
NAA15	-5.66	4	-1.85	0.032	1221	0.524	0.968	18788	1
LSM12	-5.65	4	-1.85	0.0322	1222	0.527	0.968	18787	1
IMMT	-5.65	4	-1.85	0.0322	1223	0.527	0.968	18786	1
MAT2A	-5.64	4	-1.85	0.0323	1224	0.529	0.968	18785	1
CDC23	-5.62	4	-1.84	0.0329	1225	0.538	0.967	18784	1
BANP	-5.62	4	-1.84	0.033	1226	0.539	0.967	18783	1
CCNF	-5.6	4	-1.83	0.0335	1227	0.545	0.967	18782	1
PXN	-5.6	4	-1.83	0.0335	1228	0.545	0.967	18781	1
URB2	-5.6	4	-1.83	0.0336	1229	0.547	0.966	18780	1
SRP68	-5.59	4	-1.83	0.0337	1230	0.547	0.966	18779	1
FUBP1	-5.59	4	-1.83	0.0337	1231	0.547	0.966	18778	1
NBPF15	-5.59	4	-1.83	0.0337	1232	0.548	0.966	18777	1
FAM157A	-5.59	4	-1.83	0.0337	1233	0.548	0.966	18776	1
CMC1	-5.59	4	-1.83	0.0338	1234	0.548	0.966	18775	1
WDR3	-5.58	4	-1.82	0.0341	1235	0.553	0.966	18774	1
H2BC21	-5.57	4	-1.82	0.0343	1236	0.556	0.966	18773	1
NGLY1	-5.57	4	-1.82	0.0344	1237	0.557	0.966	18772	1
VPS72	-5.56	4	-1.82	0.0345	1238	0.558	0.965	18771	1
RNPS1	-5.56	4	-1.82	0.0346	1239	0.559	0.965	18770	1
CEP85	-5.56	4	-1.82	0.0347	1240	0.56	0.965	18769	1
PIGP	-5.55	4	-1.81	0.0349	1241	0.563	0.965	18768	1
USP17L19	-5.55	4	-1.81	0.035	1242	0.563	0.965	18767	1
HSPE1-MOB4	-5.55	4	-1.81	0.035	1243	0.563	0.965	18766	1
NBPF26	-4.8	3	-1.81	0.035	1244	0.563	0.965	18765	1
DCAF1	-5.54	4	-1.81	0.0351	1245	0.564	0.965	18764	1
NFYC	-5.54	4	-1.81	0.0351	1246	0.564	0.965	18763	1
ATRIP	-5.54	4	-1.81	0.0351	1247	0.564	0.965	18762	1
EXOSC9	-5.54	4	-1.81	0.0352	1248	0.564	0.965	18761	1
NBPF20	-5.54	4	-1.81	0.0352	1249	0.564	0.965	18760	1
MRPS7	-5.53	4	-1.81	0.0353	1250	0.565	0.965	18759	1
EHF	-5.53	4	-1.81	0.0354	1251	0.565	0.965	18758	1
RPL36AL	-5.53	4	-1.81	0.0354	1252	0.566	0.965	18757	1
UQCRC1	-5.52	4	-1.8	0.0356	1253	0.568	0.964	18756	1
BPTF	-5.52	4	-1.8	0.0356	1254	0.568	0.964	18755	1
CDC123	-5.52	4	-1.8	0.0356	1255	0.568	0.964	18754	1
SPDYE3	-5.52	4	-1.8	0.0357	1256	0.568	0.964	18753	1
MIEF1	-5.52	4	-1.8	0.0357	1257	0.568	0.964	18752	1
EP400	-5.52	4	-1.8	0.0357	1258	0.568	0.964	18751	1
PRPF31	-5.52	4	-1.8	0.0358	1259	0.568	0.964	18750	1
RPLP0	-5.51	4	-1.8	0.0358	1260	0.569	0.964	18749	1
MYL7	-5.51	4	-1.8	0.0359	1261	0.57	0.964	18748	1
USO1	-5.51	4	-1.8	0.036	1262	0.571	0.964	18747	1
EXTL3	-5.51	4	-1.8	0.036	1263	0.571	0.964	18746	1
MALSU1	-5.5	4	-1.8	0.0362	1264	0.574	0.964	18745	1
CHMP3	-5.5	4	-1.8	0.0363	1265	0.574	0.964	18744	1
POLR2D	-5.49	4	-1.79	0.0364	1266	0.576	0.964	18743	1
RPAP2	-5.49	4	-1.79	0.0365	1267	0.576	0.964	18742	1
COPS2	-5.49	4	-1.79	0.0365	1268	0.576	0.964	18741	1
NUP58	-5.49	4	-1.79	0.0366	1269	0.578	0.963	18740	1
NDC1	-5.48	4	-1.79	0.0368	1270	0.579	0.963	18739	1
ARF4	-5.48	4	-1.79	0.0368	1271	0.579	0.963	18738	1
NPIPB6	-5.48	4	-1.79	0.0369	1272	0.579	0.963	18737	1
WBP11	-5.48	4	-1.79	0.0369	1273	0.579	0.963	18736	1
RPS27	-5.48	4	-1.79	0.0369	1274	0.579	0.963	18735	1
COX6B1	-5.48	4	-1.79	0.0369	1275	0.579	0.963	18734	1
LRPPRC	-5.48	4	-1.79	0.0369	1276	0.579	0.963	18733	1
LAS1L	-5.47	4	-1.78	0.0371	1277	0.581	0.963	18732	1
NPIPB3	-5.47	4	-1.78	0.0372	1278	0.581	0.963	18731	1
H2AC12	-5.47	4	-1.78	0.0372	1279	0.581	0.963	18730	1
PKM	-5.47	4	-1.78	0.0372	1280	0.581	0.963	18729	1
MZT1	-5.47	4	-1.78	0.0372	1281	0.581	0.963	18728	1
CDK9	-5.46	4	-1.78	0.0375	1282	0.586	0.962	18727	1
MSL1	-5.46	4	-1.78	0.0376	1283	0.586	0.962	18726	1
EPRS1	-5.45	4	-1.78	0.0376	1284	0.586	0.962	18725	1
TAF8	-5.45	4	-1.78	0.0377	1285	0.587	0.962	18724	1
THRAP3	-5.45	4	-1.78	0.0378	1286	0.588	0.962	18723	1
U2SURP	-5.45	4	-1.78	0.0379	1287	0.588	0.962	18722	1
EXOC5	-5.44	4	-1.78	0.0379	1288	0.588	0.962	18721	1
POLR3E	-5.44	4	-1.77	0.038	1289	0.59	0.962	18720	1
GGNBP2	-5.44	4	-1.77	0.038	1290	0.59	0.962	18719	1
CEPT1	-5.44	4	-1.77	0.0381	1291	0.59	0.962	18718	1
MED30	-5.44	4	-1.77	0.0382	1292	0.591	0.962	18717	1
ZNHIT1	-5.43	4	-1.77	0.0382	1293	0.591	0.962	18716	1
H4C14	-7.68	8	-1.77	0.0384	1294	0.593	0.962	18715	1
DPY30	-5.42	4	-1.77	0.0385	1295	0.595	0.961	18714	1
IBA57	-5.42	4	-1.77	0.0386	1296	0.595	0.961	18713	1
CDK2	-5.42	4	-1.77	0.0386	1297	0.595	0.961	18712	1
RPS8	-5.42	4	-1.77	0.0387	1298	0.597	0.961	18711	1
ARFRP1	-5.41	4	-1.76	0.039	1299	0.6	0.961	18710	1
SUPT4H1	-5.41	4	-1.76	0.039	1300	0.6	0.961	18709	1
CEP97	-5.41	4	-1.76	0.039	1301	0.6	0.961	18708	1
VBP1	-5.4	4	-1.76	0.0391	1302	0.6	0.961	18707	1
TAF4	-5.4	4	-1.76	0.0391	1303	0.6	0.961	18706	1
NSL1	-5.4	4	-1.76	0.0391	1304	0.6	0.961	18705	1
RRP1	-5.4	4	-1.76	0.0393	1305	0.602	0.961	18704	1
ANAPC2	-5.4	4	-1.76	0.0393	1306	0.602	0.961	18703	1
RPTOR	-5.38	4	-1.75	0.0397	1307	0.608	0.96	18702	1
PSMA5	-5.38	4	-1.75	0.0397	1308	0.608	0.96	18701	1
MDM2	-5.38	4	-1.75	0.0398	1309	0.608	0.96	18700	1
HAPSTR1	-5.38	4	-1.75	0.0399	1310	0.61	0.96	18699	1
MRM2	-5.37	4	-1.75	0.0401	1311	0.612	0.96	18698	1
FAAP100	-5.37	4	-1.75	0.0401	1312	0.612	0.96	18697	1
XRN2	-5.37	4	-1.75	0.0401	1313	0.612	0.96	18696	1
WDR43	-5.36	4	-1.75	0.0404	1314	0.615	0.96	18695	1
POM121C	-5.36	4	-1.75	0.0405	1315	0.615	0.96	18694	1
CCNA2	-5.36	4	-1.75	0.0405	1316	0.615	0.96	18693	1
MTX2	-5.36	4	-1.74	0.0406	1317	0.617	0.959	18692	1
BRF2	-5.35	4	-1.74	0.0409	1318	0.622	0.959	18691	1
CCP110	-5.34	4	-1.74	0.041	1319	0.622	0.959	18690	1
RPL24	-5.34	4	-1.74	0.0411	1320	0.623	0.959	18689	1
IRS1	-5.34	4	-1.74	0.0412	1321	0.623	0.959	18688	1
MEPCE	-5.34	4	-1.74	0.0412	1322	0.623	0.959	18687	1
DYNC1H1	-5.33	4	-1.74	0.0413	1323	0.625	0.959	18686	1
SLC4A1AP	-5.33	4	-1.74	0.0414	1324	0.625	0.959	18685	1
CYTIP	-5.33	4	-1.73	0.0414	1325	0.625	0.959	18684	1
RAN	-5.33	4	-1.73	0.0416	1326	0.628	0.958	18683	1
GTF2B	-5.32	4	-1.73	0.0417	1327	0.628	0.958	18682	1
TENT4B	-5.32	4	-1.73	0.0417	1328	0.629	0.958	18681	1
SF3A3	-5.32	4	-1.73	0.0419	1329	0.631	0.958	18680	1
KATNB1	-5.32	4	-1.73	0.0419	1330	0.631	0.958	18679	1
RPL31	-5.31	4	-1.73	0.042	1331	0.631	0.958	18678	1
GTF2A1	-5.31	4	-1.73	0.042	1332	0.631	0.958	18677	1
TPR	-5.31	4	-1.73	0.0421	1333	0.632	0.958	18676	1
ALG6	-5.3	4	-1.72	0.0423	1334	0.634	0.958	18675	1
RBBP5	-5.3	4	-1.72	0.0423	1335	0.634	0.958	18674	1
CCT2	-5.3	4	-1.72	0.0424	1336	0.634	0.958	18673	1
FANCG	-5.3	4	-1.72	0.0424	1337	0.634	0.958	18672	1
EMC1	-5.3	4	-1.72	0.0424	1338	0.634	0.958	18671	1
CPSF3	-5.3	4	-1.72	0.0425	1339	0.635	0.958	18670	1
PRPF38A	-5.3	4	-1.72	0.0426	1340	0.635	0.957	18669	1
ZCCHC7	-5.29	4	-1.72	0.0427	1341	0.638	0.957	18668	1
RPL15	-5.29	4	-1.72	0.0429	1342	0.638	0.957	18667	1
MAFK	-5.29	4	-1.72	0.0429	1343	0.638	0.957	18666	1
RAE1	-4.58	3	-1.72	0.0429	1344	0.638	0.957	18665	1
GNL2	-5.29	4	-1.72	0.0429	1345	0.638	0.957	18664	1
DCTN2	-5.28	4	-1.72	0.0429	1346	0.638	0.957	18663	1
SEC61G	-5.27	4	-1.71	0.0433	1347	0.642	0.957	18662	1
RNASEK	-5.27	4	-1.71	0.0433	1348	0.643	0.957	18661	1
ALG11	-5.27	4	-1.71	0.0435	1349	0.645	0.956	18660	1
AP1S2	-5.27	4	-1.71	0.0436	1350	0.645	0.956	18659	1
BIRC6	-5.26	4	-1.71	0.0436	1351	0.646	0.956	18658	1
H3C13	-5.26	4	-1.71	0.0437	1352	0.646	0.956	18657	1
ATP6V1C1	-5.26	4	-1.71	0.0437	1353	0.647	0.956	18656	1
UTP11	-5.25	4	-1.71	0.0439	1354	0.649	0.956	18655	1
GTF2F2	-4.55	3	-1.71	0.044	1355	0.649	0.956	18654	1
CTU2	-5.25	4	-1.71	0.044	1356	0.649	0.956	18653	1
RPL3	-5.25	4	-1.71	0.0441	1357	0.65	0.956	18652	1
AAMP	-5.25	4	-1.71	0.0441	1358	0.65	0.956	18651	1
CDK1	-5.24	4	-1.7	0.0444	1359	0.654	0.956	18650	1
H2AC20	-5.24	4	-1.7	0.0445	1360	0.655	0.955	18649	1
TIMM9	-5.23	4	-1.7	0.0446	1361	0.656	0.955	18648	1
DDX27	-5.23	4	-1.7	0.0447	1362	0.657	0.955	18647	1
IGBP1	-5.22	4	-1.7	0.045	1363	0.66	0.955	18646	1
GNB2	-5.22	4	-1.7	0.045	1364	0.66	0.955	18645	1
RSPH10B	-5.22	4	-1.69	0.0451	1365	0.662	0.955	18644	1
COX15	-5.22	4	-1.69	0.0452	1366	0.662	0.955	18643	1
FURIN	-5.21	4	-1.69	0.0453	1367	0.663	0.955	18642	1
RPL34	-5.21	4	-1.69	0.0454	1368	0.663	0.955	18641	1
NUP98	-5.21	4	-1.69	0.0455	1369	0.665	0.955	18640	1
ATP2A2	-5.21	4	-1.69	0.0456	1370	0.666	0.954	18639	1
LOC101927583	-5.2	4	-1.69	0.0457	1371	0.666	0.954	18638	1
NMT1	-5.2	4	-1.69	0.0458	1372	0.668	0.954	18637	1
FBXW7	-5.2	4	-1.69	0.0459	1373	0.669	0.954	18636	1
EXOSC10	-5.2	4	-1.69	0.0459	1374	0.669	0.954	18635	1
PSMB3	-5.19	4	-1.68	0.046	1375	0.669	0.954	18634	1
ANKRD11	-5.19	4	-1.68	0.0462	1376	0.671	0.954	18633	1
RPL7L1	-5.19	4	-1.68	0.0462	1377	0.671	0.954	18632	1
ELOF1	-5.18	4	-1.68	0.0464	1378	0.673	0.954	18631	1
USP17L26	-5.18	4	-1.68	0.0464	1379	0.673	0.954	18630	1
RPS4X	-5.18	4	-1.68	0.0464	1380	0.673	0.954	18629	1
VMA21	-5.18	4	-1.68	0.0466	1381	0.675	0.953	18628	1
MRPL36	-5.18	4	-1.68	0.0466	1382	0.675	0.953	18627	1
RPL5	-5.17	4	-1.68	0.0468	1383	0.676	0.953	18626	1
H2BC4	-5.17	4	-1.68	0.0468	1384	0.676	0.953	18625	1
SPCS1	-5.16	4	-1.67	0.0472	1385	0.682	0.953	18624	1
RPF2	-5.16	4	-1.67	0.0472	1386	0.682	0.953	18623	1
RPL7	-5.15	4	-1.67	0.0477	1387	0.688	0.952	18622	1
PPIAL4A	-5.14	4	-1.67	0.0478	1388	0.688	0.952	18621	1
RBM15	-5.14	4	-1.67	0.0479	1389	0.69	0.952	18620	1
AMD1	-5.14	4	-1.66	0.0481	1390	0.691	0.952	18619	1
TKT	-5.14	4	-1.66	0.0481	1391	0.691	0.952	18618	1
RPF1	-5.13	4	-1.66	0.0481	1392	0.691	0.952	18617	1
SLC35B3	-5.13	4	-1.66	0.0482	1393	0.692	0.952	18616	1
INTS9	-5.13	4	-1.66	0.0484	1394	0.695	0.952	18615	1
NKAPD1	-5.12	4	-1.66	0.0485	1395	0.696	0.951	18614	1
RRM1	-5.12	4	-1.66	0.0486	1396	0.696	0.951	18613	1
MRPL48	-4.43	3	-1.66	0.0486	1397	0.696	0.951	18612	1
EXOC2	-5.12	4	-1.66	0.0487	1398	0.696	0.951	18611	1
CENPJ	-5.11	4	-1.66	0.0489	1399	0.699	0.951	18610	1
SRCAP	-5.11	4	-1.66	0.0489	1400	0.699	0.951	18609	1
RBBP6	-5.11	4	-1.65	0.049	1401	0.699	0.951	18608	1
RIOK2	-5.11	4	-1.65	0.049	1402	0.699	0.951	18607	1
FCF1	-5.11	4	-1.65	0.0491	1403	0.699	0.951	18606	1
KSR1	-5.11	4	-1.65	0.0491	1404	0.699	0.951	18605	1
ARPC3	-5.1	4	-1.65	0.0493	1405	0.702	0.951	18604	1
GTSE1	-5.1	4	-1.65	0.0495	1406	0.703	0.951	18603	1
WASHC1	-5.1	4	-1.65	0.0495	1407	0.703	0.95	18602	1
H4C16	-5.1	4	-1.65	0.0495	1408	0.703	0.95	18601	1
TMA16	-5.1	4	-1.65	0.0495	1409	0.703	0.95	18600	1
TOP3B	-5.09	4	-1.65	0.0497	1410	0.705	0.95	18599	1
SPRR2A	-5.09	4	-1.65	0.0498	1411	0.706	0.95	18598	1
NOM1	-5.09	4	-1.65	0.0498	1412	0.706	0.95	18597	1
H2BC11	-5.09	4	-1.65	0.0499	1413	0.706	0.95	18596	1
ATP6V1D	-5.09	4	-1.65	0.0499	1414	0.706	0.95	18595	1
POLR2C	-5.08	4	-1.65	0.05	1415	0.706	0.95	18594	1
USP10	-5.08	4	-1.64	0.05	1416	0.707	0.95	18593	1
TBC1D3F	-5.08	4	-1.64	0.0501	1417	0.707	0.95	18592	1
MON2	-5.08	4	-1.64	0.0501	1418	0.707	0.95	18591	1
CNOT9	-5.08	4	-1.64	0.0502	1419	0.707	0.95	18590	1
CNOT10	-5.08	4	-1.64	0.0503	1420	0.708	0.95	18589	1
RRP12	-5.07	4	-1.64	0.0504	1421	0.709	0.95	18588	1
CHCHD5	-5.07	4	-1.64	0.0504	1422	0.709	0.95	18587	1
CPSF6	-5.07	4	-1.64	0.0504	1423	0.709	0.95	18586	1
RPS10	-5.07	4	-1.64	0.0507	1424	0.712	0.949	18585	1
VKORC1L1	-5.06	4	-1.64	0.0507	1425	0.712	0.949	18584	1
ATL2	-5.06	4	-1.64	0.0509	1426	0.715	0.949	18583	1
GLCE	-5.06	4	-1.64	0.051	1427	0.715	0.949	18582	1
STOML2	-5.06	4	-1.64	0.051	1428	0.715	0.949	18581	1
MAPK14	-5.05	4	-1.63	0.0511	1429	0.716	0.949	18580	1
RMND1	-5.05	4	-1.63	0.0513	1430	0.718	0.949	18579	1
PGLS	-5.05	4	-1.63	0.0514	1431	0.718	0.949	18578	1
ATP5PB	-5.05	4	-1.63	0.0514	1432	0.718	0.949	18577	1
VPS29	-5.04	4	-1.63	0.0516	1433	0.721	0.948	18576	1
RPA2	-5.04	4	-1.63	0.0517	1434	0.721	0.948	18575	1
RCE1	-5.04	4	-1.63	0.0517	1435	0.721	0.948	18574	1
BTBD3	-5.03	4	-1.63	0.0519	1436	0.722	0.948	18573	1
MRPL50	-5.03	4	-1.63	0.0519	1437	0.723	0.948	18572	1
CDCA8	-5.03	4	-1.62	0.0521	1438	0.725	0.948	18571	1
RPS15	-5.03	4	-1.62	0.0522	1439	0.725	0.948	18570	1
HCFC1	-5.02	4	-1.62	0.0522	1440	0.726	0.948	18569	1
RPS2	-5.02	4	-1.62	0.0524	1441	0.727	0.948	18568	1
TULP1	-5.02	4	-1.62	0.0526	1442	0.73	0.947	18567	1
SLC30A9	-5.01	4	-1.62	0.0526	1443	0.73	0.947	18566	1
EIF2S3	-5.01	4	-1.62	0.0529	1444	0.733	0.947	18565	1
MRPS10	-5	4	-1.62	0.0531	1445	0.734	0.947	18564	1
GMNN	-5	4	-1.62	0.0531	1446	0.734	0.947	18563	1
HMGB1	-5	4	-1.62	0.0531	1447	0.734	0.947	18562	1
SSBP1	-5	4	-1.61	0.0532	1448	0.735	0.947	18561	1
SFPQ	-5	4	-1.61	0.0532	1449	0.735	0.947	18560	1
MRPL40	-5	4	-1.61	0.0534	1450	0.736	0.947	18559	1
SMARCAL1	-4.99	4	-1.61	0.0534	1451	0.736	0.947	18558	1
NSF	-4.99	4	-1.61	0.0536	1452	0.738	0.946	18557	1
ATP5F1C	-4.99	4	-1.61	0.0536	1453	0.738	0.946	18556	1
AHCY	-4.98	4	-1.61	0.0538	1454	0.741	0.946	18555	1
TRAIP	-4.98	4	-1.61	0.0539	1455	0.741	0.946	18554	1
ZNF596	-4.98	4	-1.61	0.054	1456	0.742	0.946	18553	1
MPP1	-4.98	4	-1.61	0.0541	1457	0.743	0.946	18552	1
DNA2	-4.97	4	-1.6	0.0543	1458	0.745	0.946	18551	1
UQCRQ	-4.97	4	-1.6	0.0543	1459	0.745	0.946	18550	1
SPNS1	-4.97	4	-1.6	0.0543	1460	0.745	0.946	18549	1
ESPL1	-4.97	4	-1.6	0.0546	1461	0.747	0.945	18548	1
ATXN10	-4.96	4	-1.6	0.0546	1462	0.747	0.945	18547	1
INTS4	-4.96	4	-1.6	0.0548	1463	0.749	0.945	18546	1
RPL27	-4.96	4	-1.6	0.0548	1464	0.749	0.945	18545	1
NBAS	-4.29	3	-1.6	0.0549	1465	0.75	0.945	18544	1
RPL10A	-4.95	4	-1.6	0.055	1466	0.751	0.945	18543	1
GRSF1	-4.95	4	-1.6	0.055	1467	0.751	0.945	18542	1
BNIP1	-4.95	4	-1.6	0.0551	1468	0.751	0.945	18541	1
NOC3L	-4.95	4	-1.6	0.0552	1469	0.751	0.945	18540	1
TEX261	-4.95	4	-1.59	0.0554	1470	0.753	0.945	18539	1
MED26	-4.95	4	-1.59	0.0554	1471	0.753	0.945	18538	1
SIT1	-4.94	4	-1.59	0.0555	1472	0.755	0.944	18537	1
PRC1	-4.94	4	-1.59	0.0556	1473	0.755	0.944	18536	1
UQCRC2	-4.94	4	-1.59	0.0557	1474	0.756	0.944	18535	1
NUP133	-4.93	4	-1.59	0.056	1475	0.759	0.944	18534	1
FTSJ3	-4.93	4	-1.59	0.056	1476	0.759	0.944	18533	1
ZNF622	-4.93	4	-1.59	0.0561	1477	0.76	0.944	18532	1
PIGC	-4.92	4	-1.59	0.0564	1478	0.763	0.944	18531	1
PDCD11	-4.92	4	-1.59	0.0564	1479	0.763	0.944	18530	1
RPE	-4.91	4	-1.58	0.0567	1480	0.766	0.943	18529	1
EBNA1BP2	-4.91	4	-1.58	0.0567	1481	0.766	0.943	18528	1
GMPS	-4.91	4	-1.58	0.0567	1482	0.766	0.943	18527	1
GOLGA8N	-4.91	4	-1.58	0.0567	1483	0.766	0.943	18526	1
NIPBL	-4.91	4	-1.58	0.0569	1484	0.767	0.943	18525	1
RBM8A	-4.91	4	-1.58	0.0569	1485	0.767	0.943	18524	1
CRNKL1	-4.91	4	-1.58	0.057	1486	0.767	0.943	18523	1
MRPL22	-4.89	4	-1.58	0.0575	1487	0.773	0.943	18522	1
FANCB	-4.89	4	-1.58	0.0575	1488	0.773	0.943	18521	1
RPS9	-4.89	4	-1.57	0.0576	1489	0.774	0.942	18520	1
CWC15	-4.89	4	-1.57	0.0577	1490	0.774	0.942	18519	1
INTS3	-4.88	4	-1.57	0.0581	1491	0.779	0.942	18518	1
INCENP	-4.88	4	-1.57	0.0581	1492	0.779	0.942	18517	1
GOLGA6L4	-4.88	4	-1.57	0.0581	1493	0.779	0.942	18516	1
PTPA	-4.88	4	-1.57	0.0582	1494	0.779	0.942	18515	1
BCAP31	-4.88	4	-1.57	0.0582	1495	0.779	0.942	18514	1
H2AZ1	-4.87	4	-1.57	0.0586	1496	0.784	0.941	18513	1
TOP1	-4.86	4	-1.57	0.0588	1497	0.785	0.941	18512	1
RPL32	-4.86	4	-1.56	0.0589	1498	0.787	0.941	18511	1
MRPL3	-4.86	4	-1.56	0.0591	1499	0.789	0.941	18510	1
TRUB2	-4.85	4	-1.56	0.0592	1500	0.789	0.941	18509	1
RBM22	-4.85	4	-1.56	0.0594	1501	0.792	0.941	18508	1
CCDC24	-4.84	4	-1.56	0.0597	1502	0.795	0.94	18507	1
SLC44A5	-4.84	4	-1.56	0.0597	1503	0.795	0.94	18506	1
RBBP8	-4.84	4	-1.56	0.0598	1504	0.795	0.94	18505	1
GPKOW	-4.84	4	-1.56	0.0598	1505	0.795	0.94	18504	1
MED21	-4.83	4	-1.55	0.06	1506	0.797	0.94	18503	1
AVEN	-4.83	4	-1.55	0.06	1507	0.797	0.94	18502	1
FAM25C	-4.83	4	-1.55	0.06	1508	0.797	0.94	18501	1
MPHOSPH10	-6.83	8	-1.55	0.0601	1509	0.797	0.94	18500	1
CCDC137	-4.83	4	-1.55	0.0603	1510	0.798	0.94	18499	1
MTBP	-4.82	4	-1.55	0.0606	1511	0.803	0.939	18498	1
TOPBP1	-4.81	4	-1.55	0.061	1512	0.807	0.939	18497	1
HNRNPD	-4.81	4	-1.55	0.0611	1513	0.807	0.939	18496	1
PGAP2	-4.81	4	-1.55	0.0611	1514	0.808	0.939	18495	1
SNRPC	-4.8	4	-1.54	0.0614	1515	0.811	0.939	18494	1
PES1	-4.8	4	-1.54	0.0617	1516	0.814	0.938	18493	1
FANCF	-4.79	4	-1.54	0.0618	1517	0.815	0.938	18492	1
ARHGAP23	-4.79	4	-1.54	0.0621	1518	0.818	0.938	18491	1
MTIF2	-4.78	4	-1.54	0.0622	1519	0.82	0.938	18490	1
SLC39A10	-4.78	4	-1.54	0.0624	1520	0.821	0.938	18489	1
MEN1	-4.78	4	-1.53	0.0624	1521	0.821	0.938	18488	1
MFAP1	-4.78	4	-1.53	0.0626	1522	0.822	0.937	18487	1
RNF4	-4.77	4	-1.53	0.0627	1523	0.824	0.937	18486	1
SNRNP70	-4.77	4	-1.53	0.0629	1524	0.826	0.937	18485	1
NOL7	-4.77	4	-1.53	0.063	1525	0.826	0.937	18484	1
NOP53	-4.77	4	-1.53	0.063	1526	0.826	0.937	18483	1
MCPH1	-4.77	4	-1.53	0.063	1527	0.826	0.937	18482	1
LARP7	-4.76	4	-1.53	0.0632	1528	0.828	0.937	18481	1
PRAMEF6	-4.76	4	-1.53	0.0633	1529	0.828	0.937	18480	1
ATP6V1E1	-4.76	4	-1.53	0.0634	1530	0.829	0.937	18479	1
FOXD4L6	-4.76	4	-1.53	0.0635	1531	0.83	0.937	18478	1
GLS	-4.75	4	-1.53	0.0636	1532	0.83	0.936	18477	1
EXOSC5	-4.75	4	-1.52	0.0639	1533	0.834	0.936	18476	1
SNAPC3	-4.74	4	-1.52	0.064	1534	0.835	0.936	18475	1
HEPHL1	-4.74	4	-1.52	0.0641	1535	0.835	0.936	18474	1
MRM3	-4.74	4	-1.52	0.0642	1536	0.836	0.936	18473	1
RPL10	-4.74	4	-1.52	0.0644	1537	0.838	0.936	18472	1
MIDEAS	-4.74	4	-1.52	0.0644	1538	0.838	0.936	18471	1
PSMG2	-4.73	4	-1.52	0.0646	1539	0.84	0.935	18470	1
NVL	-4.72	4	-1.51	0.0651	1540	0.845	0.935	18469	1
CTDSPL2	-4.71	4	-1.51	0.0653	1541	0.848	0.935	18468	1
MED28	-4.71	4	-1.51	0.0654	1542	0.848	0.935	18467	1
RBM33	-4.71	4	-1.51	0.0655	1543	0.849	0.935	18466	1
BRCA1	-4.71	4	-1.51	0.0655	1544	0.849	0.934	18465	1
U2AF1	-4.71	4	-1.51	0.0655	1545	0.849	0.934	18464	1
ANAPC4	-4.71	4	-1.51	0.0656	1546	0.849	0.934	18463	1
NOSIP	-4.71	4	-1.51	0.0657	1547	0.849	0.934	18462	1
PRPF4B	-4.71	4	-1.51	0.0657	1548	0.849	0.934	18461	1
SUGT1	-4.71	4	-1.51	0.0657	1549	0.849	0.934	18460	1
YAP1	-4.7	4	-1.51	0.0659	1550	0.851	0.934	18459	1
SERGEF	-4.7	4	-1.51	0.0661	1551	0.852	0.934	18458	1
THRSP	-4.69	4	-1.5	0.0664	1552	0.856	0.934	18457	1
DDA1	-4.69	4	-1.5	0.0665	1553	0.856	0.934	18456	1
RPL11	-4.68	4	-1.5	0.0671	1554	0.864	0.933	18455	1
RPL17	-4.68	4	-1.5	0.0672	1555	0.864	0.933	18454	1
[truncated: 18,453 more rows]
