# Supplementary material for: KLF5 loss sensitizes cells to ATR inhibition and is synthetic lethal with ARID1A deficiency
Source: Nat Commun. 2025 Jan 8;16:480. doi: 10.1038/s41467-024-55637-5 (PMC11711288; doi:10.1038/s41467-024-55637-5)
Supplement: Supplementary file 4 — Supplementary Data 2 [file 41467_2024_55637_MOESM4_ESM.xlsx]

## Sheet: S1. DE in KLF5.c5 vs WT
differential	reference	gene	baseMean	log2FoldChange	lfcSE	stat	pvalue	padj	external_gene_name
KLF5.c5	WT	ENST00000000233.10	2300.36	0.315906	0.0967518	3.26512	0.00109417	0.017719	ARF5
KLF5.c5	WT	ENST00000000412.8	7265.77	0.426783	0.0464144	9.19507	3.74766e-20	1.27535e-17	M6PR
KLF5.c5	WT	ENST00000000442.11	937.886	-0.31653	0.213126	-1.48517	0.137498	0.496892	ESRRA
KLF5.c5	WT	ENST00000001008.6	12985.7	0.27048	0.0865142	3.12642	0.00176948	0.0258495	FKBP4
KLF5.c5	WT	ENST00000001146.7	566.987	-0.19687	0.262866	-0.748935	0.453896	0.829978	CYP26B1
KLF5.c5	WT	ENST00000002125.9	398.176	-0.0636668	0.130184	-0.489052	0.624805	0.910812	NDUFAF7
KLF5.c5	WT	ENST00000002165.11	3045.31	-0.0883201	0.0533814	-1.65451	0.0980235	0.414113	FUCA2
KLF5.c5	WT	ENST00000002501.11	41.996	-2.152	1.10471	-1.94801	0.0514135	0.284222	DBNDD1
KLF5.c5	WT	ENST00000002596.6	11.9022	0.382255	0.503108	0.759787	0.447382	0.825758	HS3ST1
KLF5.c5	WT	ENST00000002829.8	905.594	-0.803653	0.319736	-2.51349	0.0119544	0.108218	SEMA3F
KLF5.c5	WT	ENST00000003084.11	0						CFTR
KLF5.c5	WT	ENST00000003100.13	3340.7	0.281585	0.0590165	4.77129	1.83046e-06	7.78647e-05	CYP51A1
KLF5.c5	WT	ENST00000003302.8	860.075	0.252032	0.227619	1.10725	0.268184	0.678961	USP28
KLF5.c5	WT	ENST00000003583.12	2.72479	2.80723	3.78713	0.741255	0.458539		STPG1
KLF5.c5	WT	ENST00000003912.7	191.682	-0.0501475	0.479575	-0.104566	0.91672	0.991473	NIPAL3
KLF5.c5	WT	ENST00000004103.8	34.0408	0.11061	0.373807	0.295901	0.767306	0.958554	TMEM176A
KLF5.c5	WT	ENST00000004531.14	185.572	0.952053	1.16127	0.819838	0.412308	0.802904	SLC7A2
KLF5.c5	WT	ENST00000004982.6	52.5951	-0.354245	0.356524	-0.993609	0.320413	0.72928	HSPB6
KLF5.c5	WT	ENST00000005082.13	55.6614	-3.15742	1.30761	-2.41465	0.0157502	0.131631	ZNF195
KLF5.c5	WT	ENST00000005178.6	35.0126	-1.1128	0.386409	-2.87985	0.0039786	0.0480454	PDK4
KLF5.c5	WT	ENST00000005180.9	78.0267	-3.74553	0.310009	-12.082	1.31488e-33	1.35795e-30	CCL26
KLF5.c5	WT	ENST00000005226.12	20.4687	-1.74285	0.382391	-4.55777	5.16989e-06	0.00019592	USH1C
KLF5.c5	WT	ENST00000005257.7	1649.14	0.145074	0.0600285	2.41675	0.0156596	0.131114	RALA
KLF5.c5	WT	ENST00000005259.9	910.723	0.0589784	0.123588	0.477219	0.633206	0.914179	BCAP29
KLF5.c5	WT	ENST00000005260.9	2675.02	-0.218614	0.214601	-1.0187	0.308345	0.718835	BAIAP2L1
KLF5.c5	WT	ENST00000005284.4	0.255705	0.596148	4.03987	0.147566	0.882685		CACNG3
KLF5.c5	WT	ENST00000005286.8	2353.37	0.269805	0.108664	2.48293	0.0130307	0.115176	TMEM132A
KLF5.c5	WT	ENST00000005340.10	1291.73	-0.0452196	0.12147	-0.37227	0.709692	0.940955	DVL2
KLF5.c5	WT	ENST00000005374.10	13.4092	0.584451	0.483118	1.20975	0.226376	0.63059	GGCT
KLF5.c5	WT	ENST00000005386.8	596.085	0.089386	0.07355	1.21531	0.224248	0.62795	RPAP3
KLF5.c5	WT	ENST00000005558.8	328.611	-0.00620265	0.145686	-0.0425756	0.96604	0.999013	IFRD1
KLF5.c5	WT	ENST00000005756.5	2.58405	4.06328	5.31538	0.764439	0.444606		UPP2
KLF5.c5	WT	ENST00000005995.8	0						PRSS21
KLF5.c5	WT	ENST00000006015.4	782.979	-0.438616	0.0823063	-5.32907	9.87188e-08	5.74227e-06	HOXA11
KLF5.c5	WT	ENST00000006053.7	634.755	2.11417	0.24796	8.52627	1.51147e-17	3.93667e-15	CX3CL1
KLF5.c5	WT	ENST00000006251.11	0						PRR5
KLF5.c5	WT	ENST00000006275.8	13.0298	-0.530714	1.52819	-0.347283	0.728379	0.946797	TRAPPC6A
KLF5.c5	WT	ENST00000006658.11	2467.59	0.219967	0.180234	1.22045	0.222294	0.625323	SPATA20
KLF5.c5	WT	ENST00000006724.7	0						CEACAM7
KLF5.c5	WT	ENST00000006750.8	0.266154	0	5.39768	0	1		CD79B
KLF5.c5	WT	ENST00000006777.11	3440.68	0.204936	0.132951	1.54144	0.12321	0.468292	RHBDD2
KLF5.c5	WT	ENST00000007264.7	1072.17	0.0394427	0.18724	0.210653	0.833158	0.974396	RPUSD1
KLF5.c5	WT	ENST00000007390.3	975.673	0.0408923	0.0659178	0.620354	0.535025	0.873837	TSR3
KLF5.c5	WT	ENST00000007414.8	735.177	0.280918	0.15725	1.78644	0.0740274	0.353334	OSBPL7
KLF5.c5	WT	ENST00000007510.9	1048.27	-0.198814	0.260776	-0.762392	0.445826	0.82498	ARHGAP33
KLF5.c5	WT	ENST00000007516.8	1169.97	0.0341646	0.102477	0.333388	0.738841	0.950038	NDUFAB1
KLF5.c5	WT	ENST00000007699.10	5.4176	-1.02767	0.657894	-1.56205	0.118275	0.458579	YBX2
KLF5.c5	WT	ENST00000007708.7	580.197	-0.467894	0.365515	-1.2801	0.200511	0.595985	PDK2
KLF5.c5	WT	ENST00000007722.11	81.7137	-0.30733	0.860526	-0.357142	0.720985	0.944666	ITGA3
KLF5.c5	WT	ENST00000007735.4	0.0318397	0.626825	5.39768	0.116129	0.907551		KRT33A
KLF5.c5	WT	ENST00000007969.12	122.505	0.532527	0.391523	1.36014	0.173786	0.557736	LRRC23
KLF5.c5	WT	ENST00000008180.13	49.8871	-0.503107	0.359839	-1.39814	0.16207	0.539053	IL32
KLF5.c5	WT	ENST00000008391.4	0.368122	-0.0944827	3.14937	-0.0300005	0.976067		TFAP2D
KLF5.c5	WT	ENST00000008440.9	152.448	-0.374827	0.213476	-1.75583	0.0791173	0.367281	SPRTN
KLF5.c5	WT	ENST00000008527.10	1417.62	-0.174736	0.0711501	-2.45588	0.0140539	0.12164	CRY1
KLF5.c5	WT	ENST00000008876.7	29.4555	0.542795	1.50816	0.359905	0.718918	0.943949	MAPK8IP2
KLF5.c5	WT	ENST00000008938.5	25.8144	-0.276186	0.287637	-0.960187	0.336961	0.744251	PGLYRP1
KLF5.c5	WT	ENST00000009041.12	993.222	0.159347	0.120951	1.31745	0.187689	0.577934	STARD3NL
KLF5.c5	WT	ENST00000009105.5	3.97211	-1.59056	2.01858	-0.78796	0.43072	0.815857	CAMK1G
KLF5.c5	WT	ENST00000009180.10	991.447	-0.238791	0.205125	-1.16413	0.244373	0.653793	CD9
KLF5.c5	WT	ENST00000009530.13	0						CD74
KLF5.c5	WT	ENST00000009589.8	16465.2	0.168888	0.0493469	3.42246	0.000620568	0.0111671	RPS20
KLF5.c5	WT	ENST00000010132.6	22.7352	0.353192	1.19069	0.296628	0.76675	0.958373	DYRK4
KLF5.c5	WT	ENST00000010299.10	98.5741	0.438385	0.166859	2.62728	0.00860696	0.085238	FAM76A
KLF5.c5	WT	ENST00000010404.6	77.1394	-1.16493	2.02748	-0.57457	0.565582	0.887301	MGST1
KLF5.c5	WT	ENST00000011292.8	0.215522	0	5.39768	0	1		CPA1
KLF5.c5	WT	ENST00000011473.6	2.82046	-6.58251	5.30353	-1.24116	0.214548		SYPL1
KLF5.c5	WT	ENST00000011619.6	2063.14	-0.367456	0.0361802	-10.1563	3.10764e-24	1.53147e-21	RANBP9
KLF5.c5	WT	ENST00000011653.9	19.078	-0.815068	0.404924	-2.01289	0.0441259	0.258864	CD4
KLF5.c5	WT	ENST00000011684.11	2.68857	0.442813	5.26439	0.0841148	0.932965		PLEKHG6
KLF5.c5	WT	ENST00000011691.6	51.4075	0.350969	0.242603	1.44668	0.147986	0.515633	SS18L2
KLF5.c5	WT	ENST00000011700.10	424.008	0.159742	0.289881	0.551061	0.581592	0.893899	VPS13D
KLF5.c5	WT	ENST00000011898.10	1016.69	0.388758	0.146851	2.6473	0.00811368	0.0818793	TSPAN9
KLF5.c5	WT	ENST00000011989.11	1.50852	0	2.4253	0	1		CYP4F2
KLF5.c5	WT	ENST00000012049.10	1032.24	-0.310057	0.0684549	-4.52936	5.91632e-06	0.000220202	QPCTL
KLF5.c5	WT	ENST00000012134.7	121.961	-0.912383	0.418909	-2.178	0.0294062	0.200338	HIVEP2
KLF5.c5	WT	ENST00000012443.9	3044.16	0.159514	0.0832519	1.91604	0.0553599	0.297629	PPP5C
KLF5.c5	WT	ENST00000013034.3	3.26634	0.143451	1.67259	0.0857659	0.931652	0.993895	NME1
KLF5.c5	WT	ENST00000013070.11	1137.87	0.263806	0.116584	2.26279	0.0236484	0.173975	UBR7
KLF5.c5	WT	ENST00000013125.9	417.275	0.467856	0.672296	0.695908	0.486486	0.849359	MAP4K5
KLF5.c5	WT	ENST00000013222.5	698.265	-0.0169374	0.288452	-0.0587183	0.953176	0.996788	INMT
KLF5.c5	WT	ENST00000013807.9	527.021	0.0520967	0.117597	0.44301	0.657759	0.922958	ERCC1
KLF5.c5	WT	ENST00000013894.3	11.2543	0.0922391	0.658891	0.139991	0.888667	0.986961	ABHD5
KLF5.c5	WT	ENST00000014914.6	9060.46	-0.482611	0.133287	-3.62084	0.000293647	0.00610888	GPRC5A
KLF5.c5	WT	ENST00000014930.9	828.661	0.0268331	0.124148	0.216137	0.828881	0.973456	HEBP1
KLF5.c5	WT	ENST00000014935.7	192.717	-0.861711	0.247874	-3.47641	0.00050818	0.00952573	DNASE1L1
KLF5.c5	WT	ENST00000016171.6	1702.61	0.0639731	0.0661885	0.966529	0.33378	0.741402	COX15
KLF5.c5	WT	ENST00000016913.8	0.637026	-2.59427	5.19221	-0.499647	0.617324		MS4A12
KLF5.c5	WT	ENST00000016946.8	1492.64	0.511216	0.736285	0.694317	0.487483	0.849759	RGPD5
KLF5.c5	WT	ENST00000017003.7	1558.99	0.187796	0.101368	1.85261	0.063938	0.32413	XYLT2
KLF5.c5	WT	ENST00000019019.6	461.637	0.102615	0.212543	0.482799	0.629239	0.912555	FTSJ1
KLF5.c5	WT	ENST00000019103.8	0.714357	-2.0882	2.44713	-0.853326	0.393479		SCTR
KLF5.c5	WT	ENST00000019317.8	776.254	-1.10671	0.309606	-3.57458	0.000350792	0.00705904	RALBP1
KLF5.c5	WT	ENST00000020673.6	8.29109	-1.85588	2.33875	-0.793538	0.427465	0.81351	PSD
KLF5.c5	WT	ENST00000020926.8	40.5373	0.665133	0.274251	2.42527	0.015297	0.129064	SYT13
KLF5.c5	WT	ENST00000020945.4	776.828	0.729844	0.379439	1.92348	0.0544195	0.294493	SNAI2
KLF5.c5	WT	ENST00000022615.9	3452.85	-0.0783485	0.0536159	-1.46129	0.143935	0.508947	VDAC3
KLF5.c5	WT	ENST00000023064.9	0.486684	-0.944658	5.3108	-0.177875	0.858821		SLC7A9
KLF5.c5	WT	ENST00000023897.10	0.560548	0	5.39768	0	1		GABRA1
KLF5.c5	WT	ENST00000023939.8	2292.61	0.174892	0.0854828	2.04593	0.0407634	0.24692	RTF2
KLF5.c5	WT	ENST00000024061.7	31.1633	0.50042	1.42875	0.350251	0.72615	0.946205	SLC45A4
KLF5.c5	WT	ENST00000025008.10	2883.22	-0.092256	0.115853	-0.796318	0.425847	0.812178	RB1CC1
KLF5.c5	WT	ENST00000025301.4	7311.92	0.111047	0.0262574	4.22916	2.34568e-05	0.000728147	AKAP11
KLF5.c5	WT	ENST00000025399.10	19.502	-0.180192	1.1507	-0.156593	0.875565	0.984401	STRAP
KLF5.c5	WT	ENST00000026218.9	95.4118	-0.596751	0.52195	-1.14331	0.25291	0.66325	PIGQ
KLF5.c5	WT	ENST00000027335.8	20.8658	-0.0601702	0.321969	-0.186882	0.851753	0.978982	CDH17
KLF5.c5	WT	ENST00000028008.9	28.9612	-1.05206	1.25181	-0.840435	0.400665	0.79449	RNASET2
KLF5.c5	WT	ENST00000029410.10	377.319	-0.000938219	0.112786	-0.00831857	0.993363	1	B4GALT7
KLF5.c5	WT	ENST00000031146.8	375.451	-0.505118	0.210615	-2.39829	0.0164716	0.135853	SLC39A9
KLF5.c5	WT	ENST00000033079.7	740.409	0.0311457	0.2663	0.116957	0.906894	0.989643	FAM13B
KLF5.c5	WT	ENST00000034275.12	10.382	0	5.39768	0			RANBP3
KLF5.c5	WT	ENST00000035307.7	782.662	-0.109402	0.0585867	-1.86736	0.0618517	0.318293	CHPF2
KLF5.c5	WT	ENST00000037243.7	2154.76	-0.199202	0.127984	-1.55646	0.119599	0.461197	GABARAPL2
KLF5.c5	WT	ENST00000037502.11	0						MYOC
KLF5.c5	WT	ENST00000037869.7	3816.14	0.0147125	0.093243	0.157787	0.874625	0.984179
KLF5.c5	WT	ENST00000038176.8	1593.55	0.132838	0.123728	1.07363	0.282987	0.69423	NSMAF
KLF5.c5	WT	ENST00000039007.5	0.283606	-0.815837	5.39768	-0.151146	0.879861		OTC
KLF5.c5	WT	ENST00000039989.9	1400.18	-0.135576	0.211189	-0.641966	0.520895	0.867082	TTC17
KLF5.c5	WT	ENST00000040584.6	738.666	0.280497	0.136369	2.0569	0.0396957	0.242605	HOXC8
KLF5.c5	WT	ENST00000040663.8	1129.82	-0.116358	0.12774	-0.910894	0.362351	0.765202	MRI1
KLF5.c5	WT	ENST00000040738.10	2190.19	-0.0778639	0.0871938	-0.892998	0.371858	0.772545	BOD1L1
KLF5.c5	WT	ENST00000040877.2	249.729	-0.538197	0.119288	-4.51176	6.42919e-06	0.000236768	TARBP1
KLF5.c5	WT	ENST00000042381.9	4504.34	-0.445883	0.147892	-3.01493	0.00257037	0.0342852	RIPOR1
KLF5.c5	WT	ENST00000042931.1	2.56108	-2.40594	1.59804	-1.50555	0.132182		BEST2
KLF5.c5	WT	ENST00000043402.8	213.091	-0.380383	0.369674	-1.02897	0.303494	0.71467	RTN4R
KLF5.c5	WT	ENST00000044462.12	202.854	0.364249	0.152866	2.3828	0.0171816	0.140171	PSMA4
KLF5.c5	WT	ENST00000045083.6	19.1677	-3.81592	1.49814	-2.54711	0.0108621	0.101013	RIPOR3
KLF5.c5	WT	ENST00000045347.11	0						SPATA7
KLF5.c5	WT	ENST00000046087.7	0						ZPBP
KLF5.c5	WT	ENST00000046640.9	431.356	0.0577194	0.121697	0.474286	0.635296	0.914949	CTNS
KLF5.c5	WT	ENST00000046794.10	1.02288	-4.82116	3.05082	-1.58029	0.114041		LCP2
KLF5.c5	WT	ENST00000052569.10	2713.39	-0.249128	0.149526	-1.66612	0.0956898	0.4086	GOPC
KLF5.c5	WT	ENST00000052754.10	1.89598	0.503015	0.988077	0.509085	0.610693		DCN
KLF5.c5	WT	ENST00000053243.6	3.47441	0.648291	1.24467	0.520853	0.602469	0.901854	TNFRSF17
KLF5.c5	WT	ENST00000053468.4	2039.27	0.127256	0.0862528	1.47539	0.140108	0.501982	MRPS10
KLF5.c5	WT	ENST00000053867.8	4296.6	-0.223277	0.0599496	-3.72441	0.000195775	0.00438131	GRN
KLF5.c5	WT	ENST00000054650.9	176.426	-0.650452	0.224581	-2.89629	0.00377604	0.0463057	THAP3
KLF5.c5	WT	ENST00000054666.11	2712.4	0.0499167	0.0924599	0.539874	0.589284	0.896706	VAMP3
KLF5.c5	WT	ENST00000054668.5	0.932206	0.436399	1.84966	0.235934	0.813484		UTS2
KLF5.c5	WT	ENST00000054950.4	10634.5	-0.273901	0.0711389	-3.85023	0.000118006	0.00287609	RCN1
KLF5.c5	WT	ENST00000055077.8	1591.18	0.369375	0.0718326	5.14216	2.71592e-07	1.41848e-05	RFC2
KLF5.c5	WT	ENST00000055335.11	19.1778	-1.03411	0.538784	-1.91933	0.0549424	0.296175	PPP1R3F
KLF5.c5	WT	ENST00000055682.12	37.192	-1.6545	0.720759	-2.29549	0.021705	0.164319	NEXMIF
KLF5.c5	WT	ENST00000056217.10	5.64979	3.78631	2.71497	1.3946	0.163136	0.540752	ARHGEF5
KLF5.c5	WT	ENST00000056233.4	256.609	0.272505	0.140581	1.93841	0.0525726	0.288175	NFE2L3
KLF5.c5	WT	ENST00000057513.8	137.688	0.428215	0.239496	1.78798	0.0737793	0.352658	TNIP3
KLF5.c5	WT	ENST00000060969.6	3206.39	-0.0247379	0.0747884	-0.330772	0.740817	0.950681	SIKE1
KLF5.c5	WT	ENST00000061240.7	39.1299	2.39078	0.442415	5.40393	6.51981e-08	3.94065e-06	TLL1
KLF5.c5	WT	ENST00000064571.3	10.6693	-0.00702595	0.435771	-0.016123	0.987136	1	CBLN4
KLF5.c5	WT	ENST00000064724.8	3.60688	0.349279	1.40472	0.248646	0.803634	0.96745	CLDN11
KLF5.c5	WT	ENST00000064778.8	2177.85	0.145463	0.224302	0.648515	0.516652	0.865071	FAM168A
KLF5.c5	WT	ENST00000064780.7	827.889	0.175012	0.149693	1.16914	0.242348	0.651159	RELT
KLF5.c5	WT	ENST00000066544.8	3144.2	0.0563148	0.0929899	0.605601	0.54478	0.877867	CDC27
KLF5.c5	WT	ENST00000070846.11	66.6998	1.55136	1.04658	1.48232	0.138256	0.498156	PKP2
KLF5.c5	WT	ENST00000072516.7	102.156	-0.520952	1.07379	-0.485151	0.627569	0.912063	IL1RAP
KLF5.c5	WT	ENST00000072644.7	519.848	-0.272828	0.104526	-2.61015	0.00905029	0.0883508	YIPF1
KLF5.c5	WT	ENST00000072869.9	397.098	-0.318067	0.123525	-2.57492	0.0100264	0.0951884	ADCK2
KLF5.c5	WT	ENST00000074304.9	1195.03	-0.0186483	0.12109	-0.154004	0.877607	0.984832
KLF5.c5	WT	ENST00000075120.12	1425.35	-0.1815	0.143748	-1.26262	0.206724	0.604734	SLC2A3
KLF5.c5	WT	ENST00000075322.11	41.5673	0.0214761	0.721966	0.0297468	0.976269	1	ENPP2
KLF5.c5	WT	ENST00000075430.11	111.106	-1.66854	0.690954	-2.41484	0.0157422	0.131582	CTDP1
KLF5.c5	WT	ENST00000075503.8	147.6	1.9014	0.255105	7.45342	9.09535e-14	1.51504e-11	STYK1
KLF5.c5	WT	ENST00000078429.9	4543.53	0.0013948	0.0696836	0.0200162	0.98403	1	GNA11
KLF5.c5	WT	ENST00000078445.7	1.3688	-3.3733	1.89615	-1.77903	0.0752353		CREB3L3
KLF5.c5	WT	ENST00000078527.9	28.2908	0.491319	1.8497	0.265621	0.790531	0.964618	PIGV
KLF5.c5	WT	ENST00000080059.12	9014.88	-0.109107	0.0641752	-1.70014	0.0891049	0.392553	HDAC7
KLF5.c5	WT	ENST00000081029.8	1447.95	-0.0293689	0.104591	-0.280798	0.778865	0.961261	MRPS35
KLF5.c5	WT	ENST00000082468.11	13.8165	-2.20536	3.99662	-0.551805	0.581082	0.893655	BTN3A1
KLF5.c5	WT	ENST00000083182.8	2994.01	-0.0143103	0.118312	-0.120953	0.903728	0.989011	APPBP2
KLF5.c5	WT	ENST00000084795.9	0.971879	4.17893	5.31423	0.786367	0.431652		RPL18
KLF5.c5	WT	ENST00000084798.9	450.153	-0.606971	0.176986	-3.42949	0.000604721	0.0109383	CA11
KLF5.c5	WT	ENST00000085068.7	442.307	-0.796753	0.144453	-5.51565	3.47503e-08	2.2237e-06	ISOC2
KLF5.c5	WT	ENST00000085079.11	3166.89	-0.0380973	0.142034	-0.268227	0.788525	0.963869	EPN1
KLF5.c5	WT	ENST00000085219.10	110.494	1.02069	0.78426	1.30147	0.193097	0.585503	CD22
KLF5.c5	WT	ENST00000086933.3	1.31196	-2.69273	1.93731	-1.38993	0.164549		GSC2
KLF5.c5	WT	ENST00000155093.8	0						ZFY
KLF5.c5	WT	ENST00000155674.9	9.6801	-0.581719	3.02051	-0.19259	0.84728	0.978071	HDHD5
KLF5.c5	WT	ENST00000155840.12	7.40101	0.0554007	1.37753	0.0402174	0.96792	0.99922	KCNQ1
KLF5.c5	WT	ENST00000155926.9	3551.01	0.632194	0.183669	3.44203	0.000577369	0.0105415	TRIB2
KLF5.c5	WT	ENST00000156084.8	802.758	0.0560713	0.120015	0.467204	0.640354	0.91641	OTUD5
KLF5.c5	WT	ENST00000156109.7	1036.58	-0.0188161	0.0618918	-0.304016	0.761116	0.956732	GPKOW
KLF5.c5	WT	ENST00000156471.10	738.23	0.278557	0.0795037	3.50369	0.000458854	0.00880257	AQR
KLF5.c5	WT	ENST00000156476.6	0.626942	-3.78154	5.3219	-0.710562	0.477356		KLK13
KLF5.c5	WT	ENST00000156499.7	2.09108	4.75076	3.90677	1.21603	0.223973		KLK14
KLF5.c5	WT	ENST00000156626.12	0.814077	3.88373	5.31736	0.730387	0.465153		ST6GALNAC1
KLF5.c5	WT	ENST00000156825.5	1023.31	-0.0887162	0.120598	-0.735634	0.461953	0.834704	MBD3
KLF5.c5	WT	ENST00000157600.8	465.196	2.33753	0.487565	4.7943	1.63247e-06	7.06057e-05	LMCD1
KLF5.c5	WT	ENST00000157812.7	908.606	0.315068	0.0848534	3.71309	0.000204744	0.00454181	PSMC4
KLF5.c5	WT	ENST00000158009.6	15.4423	0.432857	0.373402	1.15923	0.246364	0.655889	FNDC8
KLF5.c5	WT	ENST00000158166.5	95.4597	0.666123	0.305968	2.1771	0.0294733	0.200622	CAMKK1
KLF5.c5	WT	ENST00000158526.9	162.556	-0.116845	0.151384	-0.771848	0.440204	0.821382	FAM50A
KLF5.c5	WT	ENST00000158762.8	6.99566	0.00718165	0.574155	0.0125082	0.99002	1	ACAP1
KLF5.c5	WT	ENST00000158771.9	480.85	0.140057	0.115102	1.21681	0.223677	0.627061	DERL2
KLF5.c5	WT	ENST00000159060.3	1.28942	-0.93287	1.10283	-0.845887	0.397616		NOX3
KLF5.c5	WT	ENST00000159087.7	430.651	-0.775405	0.204657	-3.7888	0.000151377	0.00355168	ANO8
KLF5.c5	WT	ENST00000159111.9	583.239	-0.237216	0.203863	-1.1636	0.244584	0.653974	KDM4B
KLF5.c5	WT	ENST00000159647.9	0.742352	0	5.39768	0	1		PANX2
KLF5.c5	WT	ENST00000160262.10	0.88135	-4.25722	5.31588	-0.800849	0.423219		ICAM3
KLF5.c5	WT	ENST00000160298.9	90.6453	-0.420929	1.13159	-0.371981	0.709907	0.941062	CAMSAP3
KLF5.c5	WT	ENST00000160373.8	136.319	0.548959	0.289749	1.8946	0.0581452	0.306136	CTTNBP2
KLF5.c5	WT	ENST00000160382.10	1.02821	-0.314229	2.19245	-0.143323	0.886035		ACTL6B
KLF5.c5	WT	ENST00000160713.8	0.0860219	-0.815786	5.39768	-0.151136	0.879868		FAM135B
KLF5.c5	WT	ENST00000160740.7	392.741	0.030939	0.699623	0.0442223	0.964727	0.99877	CIC
KLF5.c5	WT	ENST00000160827.9	2429.18	-0.25843	0.173314	-1.49111	0.135932	0.493933	KIF22
KLF5.c5	WT	ENST00000161006.8	0						PRSS22
KLF5.c5	WT	ENST00000161559.11	6.28424	-2.16352	2.98225	-0.725467	0.468166	0.838417	CEACAM1
KLF5.c5	WT	ENST00000161863.9	1618.97	-0.200421	0.13937	-1.43805	0.15042	0.519539	YTHDC2
KLF5.c5	WT	ENST00000162044.14	51.8864	0.990529	1.35714	0.729866	0.465472	0.836819	TMEM161A
KLF5.c5	WT	ENST00000162330.10	0						BCAR1
KLF5.c5	WT	ENST00000162391.8	4647.3	0.35766	0.0942668	3.79412	0.000148167	0.00348464	FOXJ2
KLF5.c5	WT	ENST00000162749.7	3474.71	0.0492778	0.135662	0.363239	0.716426	0.943198	TNFRSF1A
KLF5.c5	WT	ENST00000163416.7	693.42	0.22404	0.134689	1.66339	0.0962342	0.409908	GOLGA5
KLF5.c5	WT	ENST00000163678.11	526.655	0.0154204	0.10981	0.140428	0.888322	0.986961	METTL22
KLF5.c5	WT	ENST00000164024.5	2155.1	-0.500493	0.16477	-3.03752	0.00238531	0.0324881	CELSR3
KLF5.c5	WT	ENST00000164133.7	984.35	-0.240155	0.127443	-1.88442	0.0595084	0.31087	PPP2R5B
KLF5.c5	WT	ENST00000164139.4	40.1947	0.483009	0.846252	0.570762	0.568161	0.888089	PYGM
KLF5.c5	WT	ENST00000164227.10	644.155	-0.638623	0.108931	-5.86266	4.55513e-09	3.5107e-07	BCL3
KLF5.c5	WT	ENST00000164247.5	24.5836	0.456699	1.23337	0.370285	0.71117	0.941426	KCNAB2
KLF5.c5	WT	ENST00000164305.10	275.615	-0.481014	0.130565	-3.68409	0.000229523	0.00498442	PIGB
KLF5.c5	WT	ENST00000164640.8	174.372	0.522558	0.420185	1.24364	0.213633	0.614023	PDZD4
KLF5.c5	WT	ENST00000165086.8	41.4835	1.06131	0.474806	2.23525	0.0254011	0.182419	NPIPB4
KLF5.c5	WT	ENST00000165524.1	0.0377174	0	5.39768	0	1		PRLH
KLF5.c5	WT	ENST00000165698.9	28.6807	-0.964999	0.391772	-2.46316	0.0137717	0.119783	REEP1
KLF5.c5	WT	ENST00000166139.9	5991.95	0.624472	0.216465	2.88486	0.00391588	0.0475103	FSTL3
KLF5.c5	WT	ENST00000166244.8	11.6197	-1.35295	0.458436	-2.95123	0.00316511	0.0404204	EPHA8
KLF5.c5	WT	ENST00000166345.8	4593.81	0.457365	0.104815	4.36354	1.27975e-05	0.000432408	TRIP13
KLF5.c5	WT	ENST00000166534.8	288.315	-0.0900023	0.239769	-0.375371	0.707384	0.940115	P4HA2
KLF5.c5	WT	ENST00000167106.9	719.55	0.0419591	0.0945695	0.443686	0.65727	0.922935	VASH1
KLF5.c5	WT	ENST00000167218.9	547.7	-0.194852	0.147351	-1.32236	0.186047	0.575813	PDCD2
KLF5.c5	WT	ENST00000167462.9	0						LLGL2
KLF5.c5	WT	ENST00000167586.7	75.2746	2.58868	0.627233	4.12714	3.6731e-05	0.00106922	KRT14
KLF5.c5	WT	ENST00000167588.4	0.53055	-1.02437	5.28522	-0.193819	0.846318		KRT20
KLF5.c5	WT	ENST00000167825.5	12.9032	1.13751	1.38865	0.819149	0.412701	0.803187	ARHGEF10L
KLF5.c5	WT	ENST00000168148.8	0.0249907	0	5.39768	0	1		SPP2
KLF5.c5	WT	ENST00000168216.11	2168.65	0.141482	0.0715693	1.97686	0.0480579	0.272735	HSD17B10
KLF5.c5	WT	ENST00000168712.3	0.861649	-1.46533	1.83485	-0.798606	0.424519		FGF4
KLF5.c5	WT	ENST00000168869.12	0.039498	0	5.39768	0	1		RGS11
KLF5.c5	WT	ENST00000168977.7	0.560431	-3.5617	5.32541	-0.668812	0.503615		NMRK2
KLF5.c5	WT	ENST00000169293.10	0.231928	2.66675	5.33972	0.499416	0.617486		MASP1
KLF5.c5	WT	ENST00000169298.8	53.5571	-0.222251	1.74746	-0.127185	0.898794	0.988309	ST6GAL1
KLF5.c5	WT	ENST00000169551.11	492.9	0.0728004	0.110014	0.66174	0.508138	0.861195	TIMM21
KLF5.c5	WT	ENST00000170150.4	0.371597	0.191608	5.1234	0.0373986	0.970167		BPIFB2
KLF5.c5	WT	ENST00000170168.9	3615.32	-0.0616	0.0828586	-0.743435	0.457218	0.831724	REXO1
KLF5.c5	WT	ENST00000170447.12	830.809	-0.0676886	0.12852	-0.526676	0.598419	0.900652	MKRN2
KLF5.c5	WT	ENST00000170564.7	672.259	0.00936108	0.0631962	0.148127	0.882242	0.985827	GPATCH1
KLF5.c5	WT	ENST00000170630.6	5.32308	0	5.39768	0			IL4R
KLF5.c5	WT	ENST00000171111.10	1407.89	-0.108663	0.115086	-0.944189	0.345073	0.750874	KEAP1
KLF5.c5	WT	ENST00000171757.3	62.5982	0.384338	0.223245	1.7216	0.085142	0.382525	P2RY10
KLF5.c5	WT	ENST00000171887.8	4.50531	-21.1646	5.3029	-3.99113	6.57581e-05	0.00176097	TNS1
KLF5.c5	WT	ENST00000172229.8	83.9644	0.0681453	0.321759	0.21179	0.832271	0.974317	NGFR
KLF5.c5	WT	ENST00000173229.7	2000.09	0.204583	0.167774	1.21939	0.222695	0.625637	NTN1
KLF5.c5	WT	ENST00000173527.6	1099.7	-0.130104	0.161672	-0.804741	0.420969	0.808591	ISOC1
KLF5.c5	WT	ENST00000173785.4	63.2927	0.518726	0.748267	0.693236	0.488161	0.850169	KLF6
KLF5.c5	WT	ENST00000173898.12	1827.81	-0.673446	0.210418	-3.20051	0.00137183	0.021143	TRO
KLF5.c5	WT	ENST00000174618.5	2189.36	0.0468805	0.0952964	0.491944	0.622759	0.910137	MNT
KLF5.c5	WT	ENST00000174653.3	3.58772	-21.3881	5.30293	-4.03327
KLF5.c5	WT	ENST00000175091.5	5383.42	-0.160183	0.100113	-1.60002	0.109595	0.440424	LAPTM4A
KLF5.c5	WT	ENST00000175238.10	0.780545	0	5.39768	0	1		ADAM7
KLF5.c5	WT	ENST00000175506.8	661.112	0.0892146	0.144009	0.619506	0.535583	0.874105	ASNS
KLF5.c5	WT	ENST00000175756.10	1818.46	-0.0352158	0.183352	-0.192066	0.84769	0.978081	PTPN18
KLF5.c5	WT	ENST00000176183.6	0.961327	-4.10955	5.31754	-0.772828	0.439624		DRD4
KLF5.c5	WT	ENST00000176195.4	33.2165	0.114683	0.257239	0.445823	0.655725	0.922499	SCT
KLF5.c5	WT	ENST00000176643.11	405.625	-0.276266	0.230457	-1.19877	0.230616	0.636374	ALDH3A2
KLF5.c5	WT	ENST00000176763.10	2193.6	0.0714698	0.150071	0.47624	0.633903	0.914401	STK10
KLF5.c5	WT	ENST00000177648.13	20.2107	-7.45473	3.08354	-2.41759	0.0156237	0.130952	ALPK1
KLF5.c5	WT	ENST00000177694.2	0.789378	2.07225	1.72858	1.19882	0.2306		TBX21
KLF5.c5	WT	ENST00000177742.7	709.156	-0.133497	0.132389	-1.00837	0.313279	0.72372	MRPS34
KLF5.c5	WT	ENST00000178638.8	914.878	0.566207	0.136217	4.15667	3.22927e-05	0.000956673	CA12
KLF5.c5	WT	ENST00000178640.10	958.09	-0.113027	0.0458311	-2.46617	0.0136566	0.11904	MAP2K5
KLF5.c5	WT	ENST00000179259.6	1969.04	0.0308466	0.11736	0.262838	0.792675	0.965085	TIGAR
KLF5.c5	WT	ENST00000180166.6	2.47505	-1.74459	1.22616	-1.42281	0.154792		FGF20
KLF5.c5	WT	ENST00000180173.10	120.682	0.305531	0.142014	2.15141	0.0314438	0.209324	MTMR7
KLF5.c5	WT	ENST00000181383.10	10.0073	0.516398	0.607405	0.850172	0.39523	0.790889	CPB2
KLF5.c5	WT	ENST00000181796.7	2.17906	-1.26772	3.52607	-0.359528	0.7192		FAM107B
KLF5.c5	WT	ENST00000181839.10	470.005	0.0977784	0.0716576	1.36452	0.172403	0.555511	CDK13
KLF5.c5	WT	ENST00000182290.9	8.05279	0.0440271	0.501159	0.0878506	0.929995	0.993844	TSPAN32
KLF5.c5	WT	ENST00000182377.8	0.223538	1.45046	5.3908	0.269061	0.787882		FAR2
KLF5.c5	WT	ENST00000182527.4	9739.74	0.45293	0.0722051	6.27283	3.54538e-10	3.37941e-08	TRAM2
KLF5.c5	WT	ENST00000183605.10	43.5351	0.122131	0.318541	0.383407	0.701418	0.938096	CLDN18
KLF5.c5	WT	ENST00000184183.8	7.79688	0.33602	0.482839	0.695927	0.486475	0.849358	ROPN1
KLF5.c5	WT	ENST00000184266.3	1727.45	0.0340888	0.093275	0.365466	0.714764	0.942619	NDUFB4
KLF5.c5	WT	ENST00000184956.11	3001.15	0.297802	0.0930037	3.20204	0.00136458	0.0210832	HEATR6
KLF5.c5	WT	ENST00000185150.9	2259.76	-0.268969	0.0890556	-3.02024	0.00252578	0.033831	ERLEC1
KLF5.c5	WT	ENST00000185206.12	5.30889	-2.51882	1.80834	-1.39289	0.163653	0.541501	CLIC5
KLF5.c5	WT	ENST00000186436.10	8514.3	-0.254657	0.0407218	-6.25358	4.01143e-10	3.78416e-08	TMEM131
KLF5.c5	WT	ENST00000187397.8	0.591595	2.56376	5.14099	0.498691	0.617997		ARPP21
KLF5.c5	WT	ENST00000187608.13	0.172044	-0.024025	5.3795	-0.00446603	0.996437		CEACAM21
KLF5.c5	WT	ENST00000187762.7	236.527	-0.536972	0.100129	-5.36279	8.19441e-08	4.85473e-06	TMEM38A
KLF5.c5	WT	ENST00000187830.2	132.741	-0.277103	0.832711	-0.332772	0.739306	0.950232	PVR
KLF5.c5	WT	ENST00000187879.12	3.52073	4.6338	4.14663	1.11749	0.263787	0.674616	ZNF222
KLF5.c5	WT	ENST00000187910.7	0						PSG6
KLF5.c5	WT	ENST00000188312.7	249.195	-0.230829	0.149416	-1.54487	0.122378	0.466606	ACTR6
KLF5.c5	WT	ENST00000188376.9	1231.18	0.176266	0.275364	0.64012	0.522094	0.86764	SLC25A3
KLF5.c5	WT	ENST00000188403.7	0.0739283	0	5.39768	0	1		NR1H4
KLF5.c5	WT	ENST00000188790.9	518.133	0.876643	0.488379	1.79501	0.0726528	0.349258	FAP
KLF5.c5	WT	ENST00000189444.11	294.638	-0.572491	1.53475	-0.373019	0.709134	0.940935	NFKB2
KLF5.c5	WT	ENST00000189978.10	0.572317	-4.53359	5.3132	-0.853269	0.39351		MUSK
KLF5.c5	WT	ENST00000190165.3	38.0137	-0.23067	0.399554	-0.577318	0.563725	0.886412	DMRT3
KLF5.c5	WT	ENST00000190611.9	90.8493	-0.0655179	0.286265	-0.228872	0.818969	0.971402	OSBPL6
KLF5.c5	WT	ENST00000190983.5	0.291167	-0.0944937	5.39768	-0.0175064	0.986033		CCN5
KLF5.c5	WT	ENST00000191018.9	313.44	0.730695	0.235626	3.10108	0.00192819	0.027581	CTSA
KLF5.c5	WT	ENST00000191063.8	13.9685	-0.383494	0.780659	-0.491244	0.623254	0.910346	ANKRD16
KLF5.c5	WT	ENST00000192314.7	15.3722	0.228011	0.420124	0.542724	0.58732	0.896036	GAL3ST2
KLF5.c5	WT	ENST00000192788.6	4713.64	-0.300485	0.0668881	-4.49235	7.04399e-06	0.00025686	BLTP3A
KLF5.c5	WT	ENST00000193322.8	152.121	1.6576	1.46337	1.13273	0.257326	0.667755	OSTM1
KLF5.c5	WT	ENST00000193391.8	67.0068	0.133184	0.181027	0.735713	0.461906	0.834704	IMPG2
KLF5.c5	WT	ENST00000193403.10	22805	0.227991	0.0593909	3.83882	0.000123627	0.00299099	ACTN1
KLF5.c5	WT	ENST00000194097.8	0						NAIP
KLF5.c5	WT	ENST00000194118.8	1074.34	0.163804	0.171324	0.95611	0.339017	0.746085	DELE1
KLF5.c5	WT	ENST00000194130.7	1.56382	0.471204	0.941311	0.500583	0.616665		SLC13A1
KLF5.c5	WT	ENST00000194152.4	74.3549	-0.414974	0.373018	-1.11248	0.265933	0.676941	PCDHB4
KLF5.c5	WT	ENST00000194155.7	720.331	-0.506934	0.172913	-2.93174	0.00337071	0.0424168	PCDHB2
KLF5.c5	WT	ENST00000194214.10	628.631	-0.285926	0.130938	-2.18368	0.0289857	0.198669	IFT25
KLF5.c5	WT	ENST00000194530.8	955.657	-0.229854	0.282255	-0.814348	0.415446	0.804895	STRADB
KLF5.c5	WT	ENST00000194672.11	34.6786	1.61361	1.30534	1.23616	0.216398	0.617662	FAM135A
KLF5.c5	WT	ENST00000194900.8	25.1748	0.966351	1.57209	0.614692	0.538758	0.87557	DLG3
KLF5.c5	WT	ENST00000195173.8	0.320656	1.86095	5.36894	0.346614	0.728881		SEMA5B
KLF5.c5	WT	ENST00000195649.10	0						SNAP91
KLF5.c5	WT	ENST00000196061.5	10127.6	-0.74961	0.143227	-5.23373	1.6612e-07	9.14251e-06	PLOD1
KLF5.c5	WT	ENST00000196169.7	47.142	-0.113537	0.240421	-0.472241	0.636755	0.915279	TDRD3
KLF5.c5	WT	ENST00000196371.10	1343.75	0.242085	0.116593	2.07632	0.037864	0.23496	OXCT1
KLF5.c5	WT	ENST00000196482.4	506.055	-0.132987	0.105259	-1.26342	0.206439	0.604432	ZNF324
KLF5.c5	WT	ENST00000196489.4	300.303	0.0542375	0.0957118	0.566675	0.570935	0.889277	ZNF416
KLF5.c5	WT	ENST00000196551.8	32954.3	-0.0296934	0.0628871	-0.472169	0.636806	0.915279	RPS5
KLF5.c5	WT	ENST00000197268.13	681.454	0.1497	0.139327	1.07445	0.282619	0.694028	FAM234B
KLF5.c5	WT	ENST00000198536.7	37.6253	-0.0245823	0.343408	-0.0715832	0.942934	0.995408	PILRA
KLF5.c5	WT	ENST00000198767.11	208.663	10.6463	2.03234	5.23846	1.61926e-07	8.91996e-06	RRN3
KLF5.c5	WT	ENST00000198801.10	0.0918245	1.80704	5.37153	0.336411	0.736561		MOGAT2
KLF5.c5	WT	ENST00000198939.6	440.077	-0.0762531	0.161425	-0.472375	0.636659	0.915248	CHERP
KLF5.c5	WT	ENST00000199280.4	1.08908	0.917406	1.64208	0.558686	0.576376		AQP2
KLF5.c5	WT	ENST00000199320.9	0						DIMT1
KLF5.c5	WT	ENST00000199389.11	12960	0.12093	0.0947216	1.27669	0.201713	0.597546	EIF2AK1
KLF5.c5	WT	ENST00000199447.9	0.462992	0	5.39768	0	1		NME8
KLF5.c5	WT	ENST00000199448.9	1787.84	-0.175156	0.234674	-0.746383	0.455436	0.830747	EPDR1
KLF5.c5	WT	ENST00000199706.13	832.09	0.053745	0.0894987	0.600511	0.548165	0.879405	MRPL28
KLF5.c5	WT	ENST00000199708.3	5.16241	-0.0161393	0.521639	-0.0309397	0.975318	0.999906	HBQ1
KLF5.c5	WT	ENST00000199764.7	0.404714	-2.32325	2.40053	-0.967806	0.333141		CEACAM6
KLF5.c5	WT	ENST00000199814.9	4421.05	0.170926	0.0922482	1.85289	0.0638977	0.324027	RBM22
KLF5.c5	WT	ENST00000199936.9	0.41016	-0.903957	5.3047	-0.170407	0.86469		HSD17B2
KLF5.c5	WT	ENST00000199940.10	85.605	-0.0457262	0.336374	-0.135938	0.89187	0.987257	MAP2
KLF5.c5	WT	ENST00000200135.8	4262.74	0.35862	0.0858924	4.17522	2.97696e-05	0.000893517	ZW10
KLF5.c5	WT	ENST00000200181.8	141.636	-0.804367	0.345217	-2.33003	0.0198045	0.154334	ITGB4
KLF5.c5	WT	ENST00000200453.6	1784.63	0.0514413	0.179473	0.286624	0.7744	0.960374	PPP1R15A
KLF5.c5	WT	ENST00000200457.9	4195.53	-0.177353	0.0728021	-2.4361	0.0148467	0.126323	TRIP6
KLF5.c5	WT	ENST00000200557.11	231.327	-0.426026	0.221794	-1.92082	0.0547546	0.295609	ADAM11
KLF5.c5	WT	ENST00000200639.9	607.171	-0.0208918	0.0779726	-0.267938	0.788747	0.963925	LAMP2
KLF5.c5	WT	ENST00000200652.4	354.934	0.145486	0.142155	1.02343	0.306103	0.716918	SLC22A4
KLF5.c5	WT	ENST00000200676.8	0.842158	-1.81994	2.89625	-0.628378	0.529756		CETP
KLF5.c5	WT	ENST00000200691.5	0.0972795	0.626804	5.39768	0.116125	0.907554		MT3
KLF5.c5	WT	ENST00000201015.8	9.79789	-5.89035	3.20866	-1.83577	0.0663921	0.331443	PTHLH
KLF5.c5	WT	ENST00000201031.3	2.14828	0.722691	0.854288	0.845957	0.397577		TFAP2C
KLF5.c5	WT	ENST00000201586.7	0.302857	2.31711	3.09659	0.748277	0.454293		SULT2B1
KLF5.c5	WT	ENST00000201647.11	0.267958	0	5.39768	0	1		EPS8L1
KLF5.c5	WT	ENST00000201943.10	0.793614	1.24532	4.06875	0.306071	0.759551		CACNB4
KLF5.c5	WT	ENST00000201961.6	64.7497	0.387392	0.213681	1.81294	0.0698404	0.341109	NOL4L
KLF5.c5	WT	ENST00000201963.3	52.6475	-0.682095	1.44906	-0.470715	0.637844	0.915467	DNMT3B
KLF5.c5	WT	ENST00000201979.3	8.08288	1.04546	0.558286	1.87263	0.0611195	0.316006	REM1
KLF5.c5	WT	ENST00000202017.6	875.93	-0.128003	0.133504	-0.958798	0.33766	0.744769	PDRG1
KLF5.c5	WT	ENST00000202028.9	933.936	-0.489109	0.134764	-3.62937	0.000284115	0.00593972	EPB41L1
KLF5.c5	WT	ENST00000202556.14	122.818	-0.813413	0.468338	-1.73681	0.0824208	0.375787	PPP1R13B
KLF5.c5	WT	ENST00000202625.7	0.0282397	0	5.39768	0	1		TGM6
KLF5.c5	WT	ENST00000202677.12	1864.53	-0.379384	0.113801	-3.33373	0.000856886	0.0145075	RALGAPA2
KLF5.c5	WT	ENST00000202773.14	19537.3	0.084789	0.0703743	1.20483	0.228269	0.633173	RPL6
KLF5.c5	WT	ENST00000202816.5	58.1298	0.333676	1.5872	0.21023	0.833488	0.974398	ESF1
KLF5.c5	WT	ENST00000202831.7	0						SLC8B1
KLF5.c5	WT	ENST00000202834.11	2381.61	0.185275	0.0623503	2.97152	0.0029633	0.0384258	TMEM230
KLF5.c5	WT	ENST00000202917.10	0						OAS1
KLF5.c5	WT	ENST00000202967.4	23.2758	-0.636316	0.268839	-2.3669	0.0179377	0.144306	SIRT4
KLF5.c5	WT	ENST00000203001.7	1162.06	-0.0775479	0.216881	-0.35756	0.720672	0.944607	TRMT6
KLF5.c5	WT	ENST00000203166.10	898.434	0.352055	0.0993739	3.54273	0.000396012	0.00781411	HAUS5
KLF5.c5	WT	ENST00000203407.6	3449.34	0.0839234	0.078474	1.06944	0.28487	0.696145	UQCRC1
KLF5.c5	WT	ENST00000203556.9	428.675	-0.698613	0.159276	-4.38619	1.15354e-05	0.000395961	GMIP
KLF5.c5	WT	ENST00000203629.3	18.7874	0.0968488	0.721609	0.134212	0.893235	0.987439	LAG3
KLF5.c5	WT	ENST00000203630.10	10971.7	0.356665	0.0485915	7.34007	2.13482e-13	3.4263e-11	MLF2
KLF5.c5	WT	ENST00000203664.10	369.609	-0.0407066	0.183101	-0.222318	0.824067	0.972524	OTUB2
KLF5.c5	WT	ENST00000204005.13	5495.58	-0.191578	0.162895	-1.17608	0.239561	0.6475	LTBP4
KLF5.c5	WT	ENST00000204517.11	703.606	0.261165	0.110303	2.36771	0.0178987	0.1441	TFAP4
KLF5.c5	WT	ENST00000204549.9	1877.23	-0.225788	0.0585102	-3.85896	0.000113871	0.00278509	PDCD7
KLF5.c5	WT	ENST00000204566.7	3902.99	0.248737	0.0819212	3.0363	0.00239505	0.0325833	SPG21
KLF5.c5	WT	ENST00000204604.6	14.1387	0.215493	2.24624	0.0959349	0.923572	0.992905	CHRD
KLF5.c5	WT	ENST00000204637.6	3.41117	5.37166	4.81551	1.11549	0.26464	0.675508	FLT3LG
KLF5.c5	WT	ENST00000204679.9	150.256	0.141066	0.303153	0.465328	0.641697	0.917	GNPTG
KLF5.c5	WT	ENST00000204726.9	78.8846	1.66811	2.2171	0.752385	0.451819	0.828706	GOLGA3
KLF5.c5	WT	ENST00000204801.12	0						CD209
KLF5.c5	WT	ENST00000204961.5	834.631	-0.503207	0.0719305	-6.99574	2.63854e-12	3.56105e-10	EFNB1
KLF5.c5	WT	ENST00000205061.9	62.3692	0.19017	0.393575	0.483185	0.628964	0.91247	GLG1
KLF5.c5	WT	ENST00000205135.8	1758.23	-0.397959	0.145169	-2.74136	0.00611862	0.0666322	PLEKHG2
KLF5.c5	WT	ENST00000205143.4	32.7312	-0.0460316	0.367813	-0.125149	0.900405	0.988597	DLL3
KLF5.c5	WT	ENST00000205194.5	295.415	-0.0502965	0.140997	-0.35672	0.721301	0.944732	NAT14
KLF5.c5	WT	ENST00000205214.11	402.161	0.38385	0.164788	2.32935	0.0198405	0.154457	AASDH
KLF5.c5	WT	ENST00000205386.8	0.22918	0	5.39768	0	1		LAMB4
KLF5.c5	WT	ENST00000205402.10	786.305	-0.110134	0.108275	-1.01716	0.309076	0.719652	DLD
KLF5.c5	WT	ENST00000205557.12	0						ABCC6
KLF5.c5	WT	ENST00000205636.4	2960.36	-0.0143945	0.153522	-0.0937622	0.925298	0.993167	CMTM6
KLF5.c5	WT	ENST00000205948.11	0.152599	-0.815807	5.39768	-0.15114	0.879865		APOH
KLF5.c5	WT	ENST00000206020.8	343.037	0.262459	0.151422	1.7333	0.0830425	0.37729	SPAG7
KLF5.c5	WT	ENST00000206249.8	25.5744	2.07173	1.36729	1.51521	0.129719	0.481224	ESR1
KLF5.c5	WT	ENST00000206262.2	426.748	0.203825	0.158603	1.28513	0.198747	0.593582	RGS17
KLF5.c5	WT	ENST00000206380.8	625.544	0.0694287	0.0896918	0.77408	0.438883	0.82065	TMEM101
KLF5.c5	WT	ENST00000206423.8	2897.88	0.283932	0.194846	1.45721	0.145058	0.510897	CCDC80
KLF5.c5	WT	ENST00000206446.4	0.447424	0.626857	2.4895	0.2518	0.801196		CMA1
KLF5.c5	WT	ENST00000206451.11	770.083	-0.44252	0.0635771	-6.96037	3.3939e-12	4.4987e-10	PSME1
KLF5.c5	WT	ENST00000206474.11	148.801	0.257761	0.29204	0.882622	0.377441	0.777125	HAUS4
KLF5.c5	WT	ENST00000206513.6	0.389316	-0.365617	2.61203	-0.139974	0.88868		CEBPE
KLF5.c5	WT	ENST00000206542.9	371.479	-0.034869	0.102635	-0.339738	0.734054	0.948629	OSGEP
KLF5.c5	WT	ENST00000206544.8	147.95	-1.13541	0.729303	-1.55684	0.119508	0.461006	SLC22A17
KLF5.c5	WT	ENST00000206595.11	539.636	-0.217437	0.165449	-1.31422	0.188772	0.579163	G2E3
KLF5.c5	WT	ENST00000206765.11	38.9973	-1.21	0.436088	-2.77467	0.00552579	0.0615995	TGM1
KLF5.c5	WT	ENST00000207157.7	210.175	0.0622854	0.544224	0.114448	0.908883	0.990042	TBX15
KLF5.c5	WT	ENST00000207457.8	0						TEKT2
KLF5.c5	WT	ENST00000207549.9	2357.82	3.4931	0.208375	16.7635	4.51288e-63	2.43628e-59	UNC13D
KLF5.c5	WT	ENST00000207636.9	50.5899	0.27806	0.875096	0.317747	0.750676	0.953923	COMT
KLF5.c5	WT	ENST00000207870.8	449.779	0.45744	0.270097	1.69361	0.0903387	0.395461	XYLB
KLF5.c5	WT	ENST00000209540.2	0						OR1I1
KLF5.c5	WT	ENST00000209665.8	0						ADH7
KLF5.c5	WT	ENST00000209668.3	0.253912	0.626757	5.31588	0.117903	0.906145		ADH1A
KLF5.c5	WT	ENST00000209718.8	0.499079	3.47768	5.32286	0.653348	0.513532		KRT23
KLF5.c5	WT	ENST00000209728.9	1613.96	0.253852	0.0593032	4.28057	1.86416e-05	0.000598544	CDC6
KLF5.c5	WT	ENST00000209873.9	1792.46	-0.101676	0.0842726	-1.20651	0.227621	0.632386	AAAS
KLF5.c5	WT	ENST00000209875.9	17095.5	0.230137	0.123305	1.8664	0.0619859	0.318724	CBX5
KLF5.c5	WT	ENST00000209884.5	893.147	-0.0660032	0.0594004	-1.11116	0.2665	0.677499	KLHL20
KLF5.c5	WT	ENST00000209929.10	0.699162	-0.822208	1.93534	-0.424839	0.670954		FMO2
KLF5.c5	WT	ENST00000210060.12	1138.47	0.172972	0.0763015	2.26695	0.0233932	0.172654	DHPS
KLF5.c5	WT	ENST00000210187.11	141.073	-0.255719	0.179379	-1.42558	0.15399	0.525575	RAB26
KLF5.c5	WT	ENST00000210227.4	1.89702	-0.211701	2.4971	-0.0847787	0.932437		PTBP3
KLF5.c5	WT	ENST00000210313.8	2268.95	1.07931	0.055512	19.4428	3.35207e-84	4.42351e-80	PSMD5
KLF5.c5	WT	ENST00000210444.6	820.223	-0.655846	0.0796323	-8.23592	1.78176e-16	4.00348e-14	NANS
KLF5.c5	WT	ENST00000210633.4	348.704	-0.644448	0.218626	-2.94772	0.00320131	0.0407705	SEMA4G
KLF5.c5	WT	ENST00000211076.5	1.38858	-2.93273	1.30265	-2.25136	0.024363		TPSD1
KLF5.c5	WT	ENST00000211122.4	0						GSTA3
KLF5.c5	WT	ENST00000211287.9	131.975	-0.434335	0.556979	-0.779805	0.435506	0.818799	MAPK13
KLF5.c5	WT	ENST00000211314.5	1322.31	-0.245034	0.193651	-1.26534	0.205749	0.603512	TMEM14A
KLF5.c5	WT	ENST00000211372.9	12.6733	0.665427	0.452309	1.47118	0.141243	0.50419	RPS18
KLF5.c5	WT	ENST00000211377.7	0						GPANK1
KLF5.c5	WT	ENST00000211379.9	0						BAG6
KLF5.c5	WT	ENST00000211402.10	0.406075	0	5.39768	0	1		VARS1
KLF5.c5	WT	ENST00000211413.10	54.3053	-2.39595	1.25064	-1.91578	0.0553933	0.297634	PRRT1
KLF5.c5	WT	ENST00000211921.11	0.790554	-2.70222	4.98753	-0.541795	0.58796		LST1
KLF5.c5	WT	ENST00000211936.10	56.0179	-0.561088	0.912492	-0.614896	0.538623	0.875495	ZNF184
KLF5.c5	WT	ENST00000211998.10	9392.14	0.0910819	0.057247	1.59103	0.111602	0.444713	VCL
KLF5.c5	WT	ENST00000212015.11	1618.72	0.0206884	0.0848797	0.243738	0.807434	0.968283	SIRT1
KLF5.c5	WT	ENST00000212355.9	394.73	-1.12736	0.171596	-6.56983	5.03741e-11	5.50901e-09	TGFBR3
KLF5.c5	WT	ENST00000214869.7	370.731	0.241119	0.0876307	2.75153	0.00593167	0.065041	TMED1
KLF5.c5	WT	ENST00000214893.10	510.614	-0.4081	0.177523	-2.29886	0.0215129	0.163229	ERMP1
KLF5.c5	WT	ENST00000215057.7	162.132	0.577826	0.400092	1.44423	0.148673	0.5168	MZF1
KLF5.c5	WT	ENST00000215061.9	5.028	-0.0791654	2.77032	-0.0285763	0.977203	1	OCEL1
KLF5.c5	WT	ENST00000215071.9	0						PSMD8
KLF5.c5	WT	ENST00000215095.11	47.8659	-0.096193	0.174591	-0.550961	0.58166	0.893899	STX1B
KLF5.c5	WT	ENST00000215115.5	583.906	-0.324253	0.227574	-1.42483	0.154207	0.525936	BCL7C
KLF5.c5	WT	ENST00000215368.4	295.716	0.305092	0.496464	0.61453	0.538865	0.875574	EFNA2
KLF5.c5	WT	ENST00000215375.7	1823.61	-0.166154	0.103736	-1.6017	0.109221	0.439355	ATP5F1D
KLF5.c5	WT	ENST00000215376.7	20.779	-1.76349	1.05061	-1.67854	0.0932423	0.402842	CBARP
KLF5.c5	WT	ENST00000215473.7	0.0641428	0	5.39768	0	1		PCDH11Y
KLF5.c5	WT	ENST00000215530.7	154.074	0.09301	0.252666	0.368114	0.712788	0.941958	FGF22
KLF5.c5	WT	ENST00000215531.6	0.974887	-2.1034	2.54605	-0.826144	0.408722		SMIM24
KLF5.c5	WT	ENST00000215539.4	25.2996	1.06442	0.420095	2.53376	0.0112847	0.103912	IGFALS
KLF5.c5	WT	ENST00000215555.7	17.4605	0.178887	1.24223	0.144004	0.885497	0.986438	MARCHF2
KLF5.c5	WT	ENST00000215565.3	955.689	0.0724061	0.0819253	0.883807	0.376801	0.776583	NDUFB7
KLF5.c5	WT	ENST00000215567.10	2903.42	-0.215393	0.11592	-1.85812	0.0631521	0.321933	TECR
KLF5.c5	WT	ENST00000215570.8	561.215	0.207169	0.107627	1.92488	0.0542437	0.293837	TIMM13
KLF5.c5	WT	ENST00000215574.9	1695.23	-0.214493	0.05793	-3.70263	0.000213377	0.00469213	CDC34
KLF5.c5	WT	ENST00000215582.8	1648.27	-3.58106	1.0459	-3.42391	0.000617263	0.0111228	MISP
KLF5.c5	WT	ENST00000215587.11	28.771	2.29486	1.38229	1.66019	0.0968765	0.411373	POLR2E
KLF5.c5	WT	ENST00000215631.9	663.851	0.299767	0.234179	1.28008	0.200518	0.595985	GADD45B
KLF5.c5	WT	ENST00000215637.8	0.116173	-0.685765	5.38935	-0.127244	0.898747		MADCAM1
KLF5.c5	WT	ENST00000215659.13	381.038	0.23848	0.253942	0.939112	0.347673	0.753062	MAPK12
KLF5.c5	WT	ENST00000215727.10	25.2958	-0.772397	0.39033	-1.97883	0.0478353	0.271926	SERPIND1
KLF5.c5	WT	ENST00000215730.12	2323.74	-0.102641	0.0969157	-1.05907	0.289568	0.700906	SNAP29
KLF5.c5	WT	ENST00000215742.9	71.385	0.0839453	0.72347	0.116031	0.907628	0.989858	THAP7
KLF5.c5	WT	ENST00000215743.8	0.127177	-1.17416	5.37761	-0.218341	0.827163		MMP11
KLF5.c5	WT	ENST00000215754.8	19671.1	-0.412323	0.0532781	-7.73906	1.00151e-14	1.87316e-12	MIF
KLF5.c5	WT	ENST00000215770.6	89.0872	-0.0312025	0.567951	-0.0549386	0.956187	0.997178	DDTL
KLF5.c5	WT	ENST00000215781.3	4.18083	-0.447399	0.831976	-0.537754	0.590747	0.897501	OSM
KLF5.c5	WT	ENST00000215790.12	321.146	0.0452833	0.15244	0.297057	0.766423	0.958313	TBC1D10A
KLF5.c5	WT	ENST00000215793.13	9960.59	0.232672	0.0470063	4.9498	7.42898e-07	3.49156e-05	SF3A1
KLF5.c5	WT	ENST00000215794.8	130.908	-1.30178	0.188177	-6.91784	4.58587e-12	5.90727e-10	USP18
KLF5.c5	WT	ENST00000215798.10	233.4	-0.312271	0.136044	-2.29537	0.0217117	0.16436	RNF215
KLF5.c5	WT	ENST00000215812.9	0.0885042	-0.685756	5.38935	-0.127243	0.898748		SEC14L3
KLF5.c5	WT	ENST00000215829.8	2857.32	0.117822	0.0989943	1.19019	0.233972	0.640547	SNRPD3
KLF5.c5	WT	ENST00000215832.11	11024.1	-0.0177789	0.0699119	-0.254304	0.799261	0.966514	MAPK1
KLF5.c5	WT	ENST00000215838.8	56.7069	-0.33006	1.08374	-0.304558	0.760703	0.956626	TCN2
KLF5.c5	WT	ENST00000215855.7	6.2411	1.27019	0.725982	1.74961	0.0801852	0.370241	CRYBB3
KLF5.c5	WT	ENST00000215862.8	613.116	-0.160731	0.15197	-1.05765	0.290216	0.701769	MORC2
KLF5.c5	WT	ENST00000215882.10	2723.48	-0.213499	0.114951	-1.8573	0.0632689	0.322281	SLC25A1
KLF5.c5	WT	ENST00000215885.4	3.93258	0.225524	0.705019	0.319884	0.749057	0.953273	PLA2G3
KLF5.c5	WT	ENST00000215886.6	61.7476	1.03265	0.207472	4.97731	6.44728e-07	3.07273e-05	LGALS2
KLF5.c5	WT	ENST00000215904.7	1830.62	0.137532	0.145565	0.944812	0.344755	0.750633	PDXP
KLF5.c5	WT	ENST00000215906.6	1413.41	0.406459	0.111281	3.65254	0.000259661	0.0055119	ASPHD2
KLF5.c5	WT	ENST00000215909.10	43587	-0.286843	0.0760423	-3.77215	0.000161848	0.00374046	LGALS1
KLF5.c5	WT	ENST00000215912.10	185.917	-1.46428	0.33446	-4.37803	1.19754e-05	0.00040882	PIK3IP1
KLF5.c5	WT	ENST00000215917.11	4756.17	0.697166	0.115852	6.0177	1.76909e-09	1.47549e-07	SRRD
KLF5.c5	WT	ENST00000215919.3	1205.02	0.143923	0.0926907	1.55272	0.12049	0.462891	PATZ1
KLF5.c5	WT	ENST00000215941.9	2336.52	-0.0178927	0.0625506	-0.286052	0.774838	0.960436	ANKRD54
KLF5.c5	WT	ENST00000215956.10	2188.63	0.27523	0.159723	1.72317	0.0848571	0.381815	SNU13
KLF5.c5	WT	ENST00000215957.10	7685.41	-0.211567	0.0769487	-2.74946	0.00596932	0.0653237	MICALL1
KLF5.c5	WT	ENST00000215980.10	1666.97	0.207967	0.0490936	4.23613	2.27407e-05	0.000707955	CENPM
KLF5.c5	WT	ENST00000216014.9	1124.59	-0.581167	0.191642	-3.03256	0.00242487	0.0328723	KDELR3
KLF5.c5	WT	ENST00000216019.11	10143.7	0.000819763	0.0776905	0.0105517	0.991581	1	DDX17
KLF5.c5	WT	ENST00000216024.7	5.21267	-1.29914	2.71645	-0.478249	0.632473	0.914031	DMC1
KLF5.c5	WT	ENST00000216027.8	113.535	0.385184	0.289188	1.33195	0.182876	0.571433	HSCB
KLF5.c5	WT	ENST00000216029.8	207.464	-0.576987	0.450986	-1.27939	0.20076	0.596387	CBY1
KLF5.c5	WT	ENST00000216034.6	5463.29	0.401055	0.0846103	4.74002	2.13694e-06	8.93024e-05	TOMM22
KLF5.c5	WT	ENST00000216036.9	1.7362	-0.638508	0.860771	-0.741786	0.458217		RSPH14
KLF5.c5	WT	ENST00000216037.10	1794.34	-0.0957161	0.640641	-0.149407	0.881233	0.985758	XBP1
KLF5.c5	WT	ENST00000216038.6	3310.64	0.332908	0.0799055	4.16627	3.09618e-05	0.000924163	RTCB
KLF5.c5	WT	ENST00000216039.9	4400.07	0.439029	0.0795291	5.52035	3.38318e-08	2.17548e-06	JOSD1
KLF5.c5	WT	ENST00000216044.10	3898.64	0.324053	0.0607432	5.33479	9.56535e-08	5.56907e-06	GTPBP1
KLF5.c5	WT	ENST00000216061.9	370.061	0.851155	0.187558	4.53809	5.67662e-06	0.000212412	PPP6R2
KLF5.c5	WT	ENST00000216068.9	248.785	0.520088	0.109664	4.74256	2.11036e-06	8.83786e-05	DNAL4
KLF5.c5	WT	ENST00000216071.5	1.52247	-1.11852	1.45851	-0.766896	0.443143		C22orf31
KLF5.c5	WT	ENST00000216075.11	18.0175	0.430052	1.84996	0.232466	0.816176	0.970558	MIOX
KLF5.c5	WT	ENST00000216080.5	363.558	0.0108378	0.728682	0.0148732	0.988133	1	LMF2
KLF5.c5	WT	ENST00000216083.6	3939.62	0.194258	0.0593239	3.27453	0.00105837	0.0172238	CBX6
KLF5.c5	WT	ENST00000216085.12	124.478	0.24848	0.226817	1.09551	0.273293	0.684248	RHBDD3
KLF5.c5	WT	ENST00000216099.13	306.796	-0.798326	0.182998	-4.3625	1.28588e-05	0.000434356	APOBEC3D
KLF5.c5	WT	ENST00000216101.7	47.4601	0.35071	0.540334	0.649061	0.516299	0.864831	RASL10A
KLF5.c5	WT	ENST00000216106.6	1819.82	0.523492	0.139213	3.76037	0.000169662	0.00388751	HMGXB4
KLF5.c5	WT	ENST00000216115.3	74.7813	-1.56732	0.267089	-5.86814	4.40698e-09	3.41202e-07	BIK
KLF5.c5	WT	ENST00000216117.9	1156.7	-1.32134	0.117763	-11.2203	3.24012e-29	2.39018e-26	HMOX1
KLF5.c5	WT	ENST00000216121.12	1850.69	-0.335016	0.0755203	-4.4361	9.16036e-06	0.00032226	NIPSNAP1
KLF5.c5	WT	ENST00000216122.9	3855.8	0.470946	0.101209	4.65319	3.26844e-06	0.000130219	MCM5
KLF5.c5	WT	ENST00000216124.10	1009.94	0.160106	0.126879	1.26188	0.206992	0.605169	ARSA
KLF5.c5	WT	ENST00000216127.5	270.73	0.138114	0.140555	0.982629	0.32579	0.733843	RASD2
KLF5.c5	WT	ENST00000216129.7	5717.58	-0.0559992	0.122902	-0.455642	0.648647	0.919724	TTLL12
KLF5.c5	WT	ENST00000216133.10	1338.13	-0.259708	0.0544382	-4.7707	1.83587e-06	7.80667e-05	CBX7
KLF5.c5	WT	ENST00000216139.10	2.79454	0.208585	0.947503	0.220142	0.825761		ACR
KLF5.c5	WT	ENST00000216144.4	118.422	0.906867	0.321355	2.82202	0.00477229	0.0551299	CABP7
KLF5.c5	WT	ENST00000216146.9	33888	0.283065	0.137689	2.05583	0.0397984	0.243033	RPL3
KLF5.c5	WT	ENST00000216155.11	18.7725	-0.360167	1.00986	-0.356651	0.721353	0.944732	SYNGR1
KLF5.c5	WT	ENST00000216160.11	1736.93	0.108658	0.0504346	2.15443	0.0312065	0.208336	TAB1
KLF5.c5	WT	ENST00000216177.9	25.1867	0.353011	0.246219	1.43373	0.15165	0.521554	PNPLA5
KLF5.c5	WT	ENST00000216180.8	632.408	0.225029	0.0624461	3.60357	0.000313878	0.00643951	PNPLA3
KLF5.c5	WT	ENST00000216181.11	42750.6	0.636243	0.0481636	13.21	7.68004e-40	1.18459e-36	MYH9
KLF5.c5	WT	ENST00000216185.7	2559.64	0.223902	0.0582206	3.84575	0.000120187	0.00292444	TXN2
KLF5.c5	WT	ENST00000216187.10	682.239	-0.765825	0.437951	-1.74865	0.0803509	0.370626	FOXRED2
KLF5.c5	WT	ENST00000216190.13	4634.95	0.394433	0.146657	2.6895	0.00715586	0.0745751	EIF3D
KLF5.c5	WT	ENST00000216194.11	168.175	1.02217	0.664335	1.53864	0.123891	0.469681	ADSL
KLF5.c5	WT	ENST00000216200.9	0.522158	0	5.39768	0	1		PVALB
KLF5.c5	WT	ENST00000216211.9	0.039498	0	5.39768	0	1		UPK3A
KLF5.c5	WT	ENST00000216214.7	7.41251	0.048687	2.39236	0.020351	0.983763	1	FAM118A
KLF5.c5	WT	ENST00000216218.8	10635.8	0.158687	0.0448452	3.53855	0.000402332	0.00791383	ST13
KLF5.c5	WT	ENST00000216223.10	1028.13	1.10186	0.259219	4.2507	2.13104e-05	0.000670634	IL2RB
KLF5.c5	WT	ENST00000216225.9	726.37	0.404896	0.0745982	5.42768	5.70908e-08	3.4915e-06	RBX1
KLF5.c5	WT	ENST00000216237.10	2080.73	0.23148	0.0593689	3.899	9.65893e-05	0.00242683	L3MBTL2
KLF5.c5	WT	ENST00000216241.14	12.9181	0.628801	2.77847	0.226312	0.820959	0.971757	CHADL
KLF5.c5	WT	ENST00000216252.4	2815.11	0.369833	0.125443	2.94821	0.00319623	0.0407304	PHF5A
KLF5.c5	WT	ENST00000216254.9	4482.49	0.181161	0.0981201	1.84632	0.0648453	0.326971	ACO2
KLF5.c5	WT	ENST00000216259.8	1092.91	-0.0964513	0.0730084	-1.3211	0.186469	0.576187	PMM1
KLF5.c5	WT	ENST00000216264.13	3580.9	0.521108	0.118699	4.39015	1.13274e-05	0.000389498	CERK
KLF5.c5	WT	ENST00000216267.12	0						BRD1
KLF5.c5	WT	ENST00000216268.6	6441.54	0.0427646	0.038835	1.10119	0.270816	0.681979	ZBED4
KLF5.c5	WT	ENST00000216271.10	500.046	-0.407648	0.18996	-2.14597	0.0318751	0.211021	HDAC10
KLF5.c5	WT	ENST00000216274.10	0						RIPK3
KLF5.c5	WT	ENST00000216277.13	4696.94	0.221375	0.0931262	2.37715	0.0174468	0.141665	PAPOLA
KLF5.c5	WT	ENST00000216281.13	23064.9	-0.292752	0.0571403	-5.12339	3.00083e-07	1.55905e-05	HSP90AA1
KLF5.c5	WT	ENST00000216286.10	23.9193	-1.14823	0.552294	-2.07901	0.0376162	0.234014	NID2
KLF5.c5	WT	ENST00000216288.11	1.46385	0	5.39768	0	1		MARK3
KLF5.c5	WT	ENST00000216294.5	4208.59	0.618498	0.182952	3.38065	0.000723136	0.0126543	SNAPC1
KLF5.c5	WT	ENST00000216297.7	7885.54	0.204968	0.0541626	3.78431	0.000154138	0.00360159	SUPT16H
KLF5.c5	WT	ENST00000216327.10	1.73452	-0.553573	1.1819	-0.468378	0.639515		ABHD4
KLF5.c5	WT	ENST00000216330.7	14.4017	0.864431	0.761228	1.13557	0.256135	0.666339	FKBP3
KLF5.c5	WT	ENST00000216336.3	0.0707346	0	5.39768	0	1		CTSG
KLF5.c5	WT	ENST00000216338.9	0.185969	1.18979	5.36661	0.221701	0.824546		GZMH
KLF5.c5	WT	ENST00000216341.9	1.08116	0.521834	3.91818	0.133183	0.894049		GZMB
KLF5.c5	WT	ENST00000216350.12	0.739186	-3.63161	5.32424	-0.68209	0.495182		PRMT5
KLF5.c5	WT	ENST00000216361.9	0.221546	-2.53557	5.3511	-0.473841	0.635614		COCH
KLF5.c5	WT	ENST00000216366.9	41.8276	0.157841	0.399795	0.394805	0.692986	0.935155	AP4S1
KLF5.c5	WT	ENST00000216367.10	540.376	-0.209871	0.172155	-1.21908	0.222813	0.62585	POLE2
KLF5.c5	WT	ENST00000216373.10	1391.37	-0.143778	0.197693	-0.72728	0.467054	0.837836	SOS2
KLF5.c5	WT	ENST00000216378.2	62.3582	-0.0699577	0.277278	-0.252302	0.800808	0.966717	CDKL1
KLF5.c5	WT	ENST00000216392.8	1955.35	0.214159	0.200532	1.06795	0.285541	0.69695	PYGL
KLF5.c5	WT	ENST00000216407.4	0
KLF5.c5	WT	ENST00000216410.8	3540.42	0.184473	0.0612035	3.01409	0.0025775	0.0343648	GNPNAT1
KLF5.c5	WT	ENST00000216414.12	1.92938	0.99115	1.00234	0.988837	0.322743		CDKN3
KLF5.c5	WT	ENST00000216416.9	651.471	0.328389	0.0835926	3.92845	8.54954e-05	0.00220261	CNIH1
KLF5.c5	WT	ENST00000216420.12	149.527	0.458984	0.185957	2.46823	0.0135783	0.118578	CGRRF1
KLF5.c5	WT	ENST00000216442.12	1845.28	-0.0283889	0.0590083	-0.481101	0.630445	0.913101	ATP6V1D
KLF5.c5	WT	ENST00000216445.8	89.9696	0.312439	0.19943	1.56665	0.117195	0.456194	CCDC198
KLF5.c5	WT	ENST00000216446.9	1713.94	0.532007	0.0628916	8.45911	2.69429e-17	6.77951e-15	PLEK2
KLF5.c5	WT	ENST00000216450.7	0						LRRC74A
KLF5.c5	WT	ENST00000216452.9	425.427	0.0942149	0.14217	0.662693	0.507527	0.860836	PIGH
KLF5.c5	WT	ENST00000216455.9	3888.46	0.0308959	0.0715161	0.432013	0.665732	0.926082	PSMA3
KLF5.c5	WT	ENST00000216456.6	2284.12	0.0919509	0.0962236	0.955596	0.339276	0.746358	VTI1B
KLF5.c5	WT	ENST00000216463.8	14.1943	-0.400685	0.668883	-0.599037	0.549148	0.879589	TIMM9
KLF5.c5	WT	ENST00000216465.10	355.716	0.175044	0.176508	0.991706	0.321341	0.729971	GSTZ1
KLF5.c5	WT	ENST00000216468.8	1396.45	0.00439479	0.0871535	0.0504259	0.959783	0.997915	TMED8
KLF5.c5	WT	ENST00000216471.5	125.057	0.311278	0.124647	2.49728	0.0125151	0.111801	SAMD15
KLF5.c5	WT	ENST00000216479.8	1403.6	-0.454057	0.118396	-3.83507	0.000125528	0.00302773	AHSA1
KLF5.c5	WT	ENST00000216481.10	0.445756	4.08023	5.3152	0.767653	0.442693		ISM2
KLF5.c5	WT	ENST00000216484.7	1568.8	0.150088	0.0979234	1.53271	0.125347	0.472489	SPTLC2
KLF5.c5	WT	ENST00000216487.12	884.063	0.795608	0.271863	2.9265	0.00342796	0.0429053	RIN3
KLF5.c5	WT	ENST00000216489.8	364.839	-0.0945797	0.15653	-0.604227	0.545693	0.878336	ALKBH1
KLF5.c5	WT	ENST00000216492.10	0.966761	-3.04961	2.35605	-1.29438	0.195535		CHGA
KLF5.c5	WT	ENST00000216500.9	7.13434	1.3151	2.91164	0.45167	0.651506	0.921142	DHRS7
KLF5.c5	WT	ENST00000216513.5	1912.37	0.0103596	0.0975126	0.106239	0.915393	0.991056	SIX4
KLF5.c5	WT	ENST00000216517.10	3.11685	1.32733	2.7303	0.486149	0.626862	0.911724	CEP128
KLF5.c5	WT	ENST00000216520.6	11.1491	1.10255	0.723943	1.52298	0.127765	0.477358	ERH
KLF5.c5	WT	ENST00000216540.5	93.4865	0.0954314	0.150488	0.634146	0.525985	0.86941	SLC10A1
KLF5.c5	WT	ENST00000216554.8	423.07	0.451966	0.134171	3.36858	0.000755569	0.0131194	EIF5
KLF5.c5	WT	ENST00000216568.11	0						SLC8A3
KLF5.c5	WT	ENST00000216602.10	27.5214	0.678043	0.910766	0.744476	0.456589	0.831207	ZFYVE21
KLF5.c5	WT	ENST00000216629.11	69.8362	0.0810015	0.757096	0.10699	0.914797	0.991012	BDKRB1
KLF5.c5	WT	ENST00000216639.8	0						VRK1
KLF5.c5	WT	ENST00000216658.9	180.602	-0.500063	0.363131	-1.37709	0.168485	0.549013	PAPLN
KLF5.c5	WT	ENST00000216714.8	340.397	0.488543	0.344688	1.41735	0.156381	0.529621	APEX1
KLF5.c5	WT	ENST00000216727.9	1643.22	0.409182	0.0891045	4.59216	4.38674e-06	0.000169101	PABPN1
KLF5.c5	WT	ENST00000216733.8	0.184341	2.46244	5.34568	0.460642	0.645056		EFS
KLF5.c5	WT	ENST00000216743.6	583.343	0.366381	0.161899	2.26302	0.0236344	0.173904	ARHGAP5
KLF5.c5	WT	ENST00000216756.11	262.283	-0.0667627	0.134234	-0.497359	0.618936	0.908788	CINP
KLF5.c5	WT	ENST00000216774.11	898.757	0.220067	0.206721	1.06456	0.287075	0.698373	SRP54
KLF5.c5	WT	ENST00000216780.9	364.621	-0.366791	0.0849714	-4.31664	1.58421e-05	0.000523081	PCK2
KLF5.c5	WT	ENST00000216797.10	820.683	-0.613642	0.115321	-5.32117	1.03101e-07	5.96445e-06	NFKBIA
KLF5.c5	WT	ENST00000216799.9	63.5871	-0.0689023	0.263585	-0.261405	0.79378	0.965307	EMC9
KLF5.c5	WT	ENST00000216802.10	527.745	-0.327166	0.160413	-2.03953	0.0413975	0.249263	PSME2
KLF5.c5	WT	ENST00000216807.12	382.429	-0.186623	0.132091	-1.41284	0.157704	0.53209	BRMS1L
KLF5.c5	WT	ENST00000216832.9	3235.6	0.00635385	0.040382	0.157344	0.874974	0.984251	PNN
KLF5.c5	WT	ENST00000216840.11	402.413	0.0674311	0.153666	0.438817	0.660794	0.924018	RABGGTA
KLF5.c5	WT	ENST00000216862.8	494.951	0.922331	0.310069	2.9746	0.00293368	0.0381376	CYP24A1
KLF5.c5	WT	ENST00000216877.10	140.611	0.183999	0.366982	0.501385	0.6161	0.907839	PTPRA
KLF5.c5	WT	ENST00000216879.9	3662.47	0.245664	0.0822242	2.98774	0.00281052	0.0367942	NSFL1C
KLF5.c5	WT	ENST00000216923.5	1476.27	-0.171785	0.110326	-1.55706	0.119455	0.460898	ZFP64
KLF5.c5	WT	ENST00000216927.4	0.135166	-1.89549	5.37761	-0.352478	0.72448		SIRPG
KLF5.c5	WT	ENST00000216962.9	4393.75	-0.566674	0.0854705	-6.63005	3.35563e-11	3.77761e-09	PYGB
KLF5.c5	WT	ENST00000216968.5	1287.14	-1.40605	0.175165	-8.02698	9.98996e-16	2.07064e-13	PROCR
KLF5.c5	WT	ENST00000217026.5	10112.6	0.281995	0.0980354	2.87646	0.00402164	0.0484272	MYBL2
KLF5.c5	WT	ENST00000217043.4	46.7156	0.717781	0.689381	1.0412	0.297784	0.709555	R3HDML
KLF5.c5	WT	ENST00000217073.7	123.206	-0.657494	2.03679	-0.322809	0.74684	0.952703	PABPC1L
KLF5.c5	WT	ENST00000217074.9	2.97641	-3.02748	2.39915	-1.2619	0.206986	0.605168	PABPC1L
KLF5.c5	WT	ENST00000217075.7	5.39173	-0.172678	1.01909	-0.169444	0.865448	0.98195	PABPC1L
KLF5.c5	WT	ENST00000217086.9	750.736	0.544858	0.210423	2.58934	0.00961603	0.0924601	SALL4
KLF5.c5	WT	ENST00000217109.9	1172.48	0.0839558	0.0682765	1.22964	0.21883	0.621178	CSTF1
KLF5.c5	WT	ENST00000217121.9	1.23296	4.74651	5.30974	0.893926	0.371362		TPD52L2
KLF5.c5	WT	ENST00000217131.6	2808.89	-0.0829307	0.148145	-0.559795	0.575619	0.89129	CTSZ
KLF5.c5	WT	ENST00000217133.2	75.6276	0.448714	0.169715	2.64392	0.00819514	0.0824782	TUBB1
KLF5.c5	WT	ENST00000217159.6	651.748	-0.234837	0.793781	-0.295847	0.767347	0.958554	SLCO4A1
KLF5.c5	WT	ENST00000217162.5	354.224	0.00630799	0.125757	0.0501602	0.959995	0.997978	TCFL5
KLF5.c5	WT	ENST00000217169.8	14.3266	-1.02194	1.56898	-0.651345	0.514824	0.86446	BIRC7
KLF5.c5	WT	ENST00000217173.7	518.855	-0.0374494	0.159497	-0.234796	0.814367	0.970269	UBOX5
KLF5.c5	WT	ENST00000217182.6	4940.48	-0.768987	0.331133	-2.32229	0.0202173	0.156368	EEF1A2
KLF5.c5	WT	ENST00000217185.3	72.349	-0.374128	0.31797	-1.17661	0.23935	0.647315	PTK6
KLF5.c5	WT	ENST00000217188.2	25.2668	-0.583541	0.552096	-1.05696	0.290532	0.702119	SRMS
KLF5.c5	WT	ENST00000217195.12	74.0129	0.0804887	0.49839	0.161497	0.871702	0.983447	ADISSP
KLF5.c5	WT	ENST00000217233.9	1695.69	0.233559	0.279515	0.835588	0.403387	0.79648	TRIB3
KLF5.c5	WT	ENST00000217244.9	1062.18	0.130112	0.128714	1.01086	0.312083	0.722603	CSNK2A1
KLF5.c5	WT	ENST00000217246.8	0.951399	0	5.39768	0	1		MACROD2
KLF5.c5	WT	ENST00000217254.11	0						SLC52A3
KLF5.c5	WT	ENST00000217260.9	641.603	0.259745	0.143939	1.80454	0.0711463	0.344855	RSPO4
KLF5.c5	WT	ENST00000217270.4	47.1437	-2.804	1.41438	-1.98249	0.0474242	0.270725	PROKR2
KLF5.c5	WT	ENST00000217289.9	514.252	-0.624701	0.358343	-1.7433	0.0812804	0.372835	FERMT1
KLF5.c5	WT	ENST00000217305.3	0.87522	0	5.39768	0	1		PDYN
KLF5.c5	WT	ENST00000217315.9	400.085	0.212226	0.640819	0.331178	0.74051	0.950628	TM9SF4
KLF5.c5	WT	ENST00000217320.8	0.404942	3.61212	5.32086	0.678859	0.497227		TLDC2
KLF5.c5	WT	ENST00000217381.3	591.043	-0.785683	0.258695	-3.03711	0.00238861	0.0325107	SNTA1
KLF5.c5	WT	ENST00000217386.2	0.181909	1.12193	5.36978	0.208933	0.8345		OXT
KLF5.c5	WT	ENST00000217398.3	69.7749	-0.96425	0.518852	-1.85843	0.0631081	0.321823	PXMP4
KLF5.c5	WT	ENST00000217402.3	2270.51	0.152981	0.0560041	2.7316	0.00630269	0.0680811	CHMP4B
KLF5.c5	WT	ENST00000217407.3	4.37945	-1.08109	0.703626	-1.53645	0.124427	0.470617	LBP
KLF5.c5	WT	ENST00000217420.2	4.2812	-0.945488	0.835683	-1.13139	0.257889	0.668296	SLC32A1
KLF5.c5	WT	ENST00000217423.4	2.40442	1.62944	1.12417	1.44946	0.14721		CST4
KLF5.c5	WT	ENST00000217425.9	1.44965	-0.766395	1.75642	-0.43634	0.66259		WFDC2
KLF5.c5	WT	ENST00000217426.7	8560.41	-0.392633	0.043475	-9.03123	1.6975e-19	5.41956e-17	AHCY
KLF5.c5	WT	ENST00000217428.7	0.0734319	0.626804	5.39768	0.116125	0.907554		SPINT3
KLF5.c5	WT	ENST00000217446.8	1678.5	0.147065	0.0809018	1.81782	0.069092	0.339155	PIGU
KLF5.c5	WT	ENST00000217455.9	105.171	-0.646913	0.422433	-1.5314	0.12567	0.473165	ACOT8
KLF5.c5	WT	ENST00000217456.3	5461.89	-0.115314	0.0389786	-2.9584	0.00309238	0.0397137	APMAP
KLF5.c5	WT	ENST00000217515.11	145.321	0.338208	0.157843	2.14269	0.0321379	0.211911	TXNL1
KLF5.c5	WT	ENST00000217652.8	2455.14	-0.300507	0.0507427	-5.92218	3.17697e-09	2.52219e-07	MYL12A
KLF5.c5	WT	ENST00000217740.4	349.577	-0.155541	0.137181	-1.13384	0.256864	0.667139	RNF125
KLF5.c5	WT	ENST00000217800.9	165.265	0.178841	0.205936	0.868426	0.385161	0.783563	POLI
KLF5.c5	WT	ENST00000217885.5	0.724644	0.0343691	5.29823	0.0064869	0.994824		NOX1
KLF5.c5	WT	ENST00000217890.10	40.6725	-0.124651	0.201743	-0.617872	0.53666	0.874489	ARSD
KLF5.c5	WT	ENST00000217893.10	2853.6	0.0291014	0.0845374	0.344243	0.730664	0.947419	TAF9
KLF5.c5	WT	ENST00000217901.10	765.785	0.0524623	0.112852	0.464878	0.642019	0.917136	IDH3G
KLF5.c5	WT	ENST00000217909.8	525.512	0.511476	0.122954	4.15988	3.18414e-05	0.0009454	SLC25A43
KLF5.c5	WT	ENST00000217926.7	0.0371263	0	5.39768	0	1		H2BW1
KLF5.c5	WT	ENST00000217939.7	5.4302	0.656965	0.648414	1.01319	0.31097	0.721573	MXRA5
KLF5.c5	WT	ENST00000217957.10	108.787	-0.0388282	0.197978	-0.196124	0.844513	0.977359	VSIG1
KLF5.c5	WT	ENST00000217958.8	881.73	-0.323671	0.104815	-3.08801	0.00201503	0.0285414	PSMD10
KLF5.c5	WT	ENST00000217961.5	8.97606	1.84785	5.21532	0.354312	0.723105	0.945219	STS
KLF5.c5	WT	ENST00000217971.8	8385.43	0.617166	0.0936425	6.59066	4.37887e-11	4.83332e-09	PGRMC1
KLF5.c5	WT	ENST00000217999.3	0.181975	0	5.39768	0	1		RHOXF1
KLF5.c5	WT	ENST00000218004.5	3.60073	6.22577	4.61111	1.35017	0.176962	0.562787	NXT2
KLF5.c5	WT	ENST00000218006.3	4.03203	0.16161	0.679962	0.237675	0.812133	0.969596	GUCY2F
KLF5.c5	WT	ENST00000218008.8	0						ATP1B4
KLF5.c5	WT	ENST00000218032.7	1.57383	-0.526688	1.13321	-0.464775	0.642092		TLR8
KLF5.c5	WT	ENST00000218056.9	2614.51	0.259038	0.0604663	4.284	1.83562e-05	0.000590945	WDR13
KLF5.c5	WT	ENST00000218068.7	0.0558125	-0.815775	5.39768	-0.151135	0.87987		PAGE4
KLF5.c5	WT	ENST00000218075.9	2.64214	-0.904143	3.62269	-0.249577	0.802914		GLRA2
KLF5.c5	WT	ENST00000218089.13	596.236	0.00326711	0.21244	0.015379	0.98773	1	STAG2
KLF5.c5	WT	ENST00000218099.7	0						F9
KLF5.c5	WT	ENST00000218104.6	980.033	-0.263814	0.185477	-1.42235	0.154924	0.527276	ABCD1
KLF5.c5	WT	ENST00000218147.11	100.778	-0.0651356	1.66674	-0.0390795	0.968827	0.99922	BCORL1
KLF5.c5	WT	ENST00000218176.4	699.539	-0.944898	0.111348	-8.48602	2.13835e-17	5.47339e-15	KCND1
KLF5.c5	WT	ENST00000218197.9	4.57159	-0.783243	3.07707	-0.254542	0.799077	0.966514	SLC25A14
KLF5.c5	WT	ENST00000218200.12	100.294	0.117548	1.87522	0.0626852	0.950017	0.996443	FMR1
KLF5.c5	WT	ENST00000218224.9	17.7419	1.68078	1.51336	1.11063	0.26673	0.677605	PQBP1
KLF5.c5	WT	ENST00000218230.6	698.005	-0.33274	0.167434	-1.98729	0.0468902	0.268746	PCSK1N
KLF5.c5	WT	ENST00000218249.7	11.266	0.592871	0.449951	1.31764	0.187626	0.577838	RAB40AL
KLF5.c5	WT	ENST00000218316.4	1.16898	0.769433	1.35827	0.566478	0.571069		GPR50
KLF5.c5	WT	ENST00000218328.12	13.3014	1.38246	4.79639	0.28823	0.773171	0.959887	HUWE1
KLF5.c5	WT	ENST00000218340.4	985.956	-0.489936	0.107474	-4.55864	5.14856e-06	0.000195298	RP2
KLF5.c5	WT	ENST00000218348.7	31.8259	-3.30173	2.0242	-1.63113	0.102863	0.42502	USP11
KLF5.c5	WT	ENST00000218364.5	1198.89	0.194572	0.0675991	2.87832	0.00399795	0.0482055	HTATSF1
KLF5.c5	WT	ENST00000218388.9	19105.5	0.978441	0.0682738	14.3311	1.39826e-46	3.01941e-43	TIMP1
KLF5.c5	WT	ENST00000218432.10	2.81048	0.143645	2.124	0.0676294	0.946081		PIN4
KLF5.c5	WT	ENST00000218436.7	9.20671	0.181483	0.518889	0.349753	0.726524	0.946331	ITIH6
KLF5.c5	WT	ENST00000218439.8	55.495	0.511289	1.06711	0.479134	0.631843	0.91384	MAGED2
KLF5.c5	WT	ENST00000218516.4	1089.17	-0.14383	0.120054	-1.19804	0.230901	0.636697	GLA
KLF5.c5	WT	ENST00000218548.10	0.898767	-0.776918	4.1124	-0.188921	0.850155		ATP12A
KLF5.c5	WT	ENST00000218652.12	1.3824	2.24015	2.51906	0.889282	0.373851		NDFIP2
KLF5.c5	WT	ENST00000218721.1	1.70117	2.02895	1.11642	1.81737	0.0691602		MLNR
KLF5.c5	WT	ENST00000218758.10	0						ACP5
KLF5.c5	WT	ENST00000218789.9	38.4393	-0.298751	1.44242	-0.207117	0.835918	0.974984	ARHGEF7
KLF5.c5	WT	ENST00000218867.4	9.90803	0.795178	0.44437	1.78945	0.0735421	0.351879	SGCG
KLF5.c5	WT	ENST00000218981.5	26.9845	0.261236	0.341133	0.76579	0.443801	0.824002	DHRS12
KLF5.c5	WT	ENST00000219022.3	0.67697	-0.100643	1.78022	-0.0565342	0.954916		OLFM4
KLF5.c5	WT	ENST00000219054.10	0						ACSM2A
KLF5.c5	WT	ENST00000219066.5	22.4278	0.441752	2.77715	0.159066	0.873617	0.983932	NTHL1
KLF5.c5	WT	ENST00000219069.6	204.577	0.0294007	0.449066	0.0654708	0.947799	0.996003	ZNF263
KLF5.c5	WT	ENST00000219070.9	13249	0.487739	0.328922	1.48284	0.138116	0.49797	MMP2
KLF5.c5	WT	ENST00000219084.10	281.408	-1.21975	0.857818	-1.42192	0.15505	0.527403	CHD9
KLF5.c5	WT	ENST00000219091.9	816.764	-0.0114668	0.125232	-0.0915643	0.927044	0.99344	ZNF205
KLF5.c5	WT	ENST00000219097.7	426.99	0.083418	0.28471	0.292993	0.769528	0.958946	ORC6
KLF5.c5	WT	ENST00000219139.8	1244.26	-0.0338857	0.146313	-0.231597	0.816851	0.970636	PHAF1
KLF5.c5	WT	ENST00000219150.10	75.1115	-0.867016	0.451863	-1.91876	0.055015	0.296418	CORO1A
KLF5.c5	WT	ENST00000219162.4	0						MT4
KLF5.c5	WT	ENST00000219168.8	92.9308	-0.0662588	0.581101	-0.114023	0.90922	0.990195	LYRM1
KLF5.c5	WT	ENST00000219169.9	266.742	0.143167	0.508731	0.28142	0.778388	0.96113	NUTF2
KLF5.c5	WT	ENST00000219197.11	1.90338	1.07596	0.906827	1.18651	0.235422		CBLN1
KLF5.c5	WT	ENST00000219204.8	1011.76	-0.426278	0.187732	-2.27068	0.0231664	0.171577	ARL2BP
KLF5.c5	WT	ENST00000219207.10	19.847	-1.937	0.525115	-3.68871	0.000225398	0.0049155	PLLP
KLF5.c5	WT	ENST00000219235.5	113.567	-0.00594892	0.141459	-0.042054	0.966456	0.999057	CCL22
KLF5.c5	WT	ENST00000219240.9	713.58	-0.0613915	0.187727	-0.327025	0.743649	0.951624	DHODH
KLF5.c5	WT	ENST00000219244.9	0						CCL17
KLF5.c5	WT	ENST00000219251.13	25.0211	-0.835275	1.28627	-0.64938	0.516093	0.864805	ACD
KLF5.c5	WT	ENST00000219252.10	3295.02	-0.0282604	0.184019	-0.153574	0.877946	0.984932	POLR2C
KLF5.c5	WT	ENST00000219255.3	8.04282	-7.07726	2.65035	-2.67031	0.00757818	0.0777456	PARD6A
KLF5.c5	WT	ENST00000219271.4	442.25	-1.39564	0.116411	-11.9889	4.06371e-33	3.98871e-30	MMP15
KLF5.c5	WT	ENST00000219281.8	1199.82	0.330917	0.434548	0.76152	0.446346	0.825214	USB1
KLF5.c5	WT	ENST00000219299.8	457.678	-0.109422	0.13969	-0.783319	0.43344	0.817521	CCDC113
KLF5.c5	WT	ENST00000219301.8	0						PRSS54
KLF5.c5	WT	ENST00000219302.8	335.763	-0.0872723	0.182903	-0.47715	0.633255	0.914179	NME3
KLF5.c5	WT	ENST00000219313.9	2781.73	-0.0687618	0.11884	-0.578606	0.562855	0.886149	PSMD7
KLF5.c5	WT	ENST00000219315.9	705.354	-0.0859999	0.172918	-0.497345	0.618946	0.908788	SETD6
KLF5.c5	WT	ENST00000219320.9	1403.05	-0.122433	0.106792	-1.14646	0.251603	0.661886	SLC38A7
KLF5.c5	WT	ENST00000219322.7	5.18744	-0.921022	1.80608	-0.509957	0.610082	0.905256	HAS3
KLF5.c5	WT	ENST00000219334.10	65.2724	-0.503656	0.247386	-2.03591	0.0417591	0.250586	SMPD3
KLF5.c5	WT	ENST00000219343.11	529.417	-0.0497027	0.946401	-0.0525176	0.958116	0.997568	SLC7A6
KLF5.c5	WT	ENST00000219345.10	1998.54	-0.664546	0.130753	-5.08247	3.72559e-07	1.88529e-05	PLA2G15
KLF5.c5	WT	ENST00000219368.8	3.01268	-4.29771	2.12343	-2.02395	0.0429757	0.254772	FA2H
KLF5.c5	WT	ENST00000219400.8	285.158	0.158447	0.197164	0.803631	0.42161	0.809136	CMC2
KLF5.c5	WT	ENST00000219406.11	0.108619	0.626797	5.39768	0.116124	0.907555		PDIA2
KLF5.c5	WT	ENST00000219409.8	0.643617	0.143917	1.85674	0.0775102	0.938218		ARHGDIG
KLF5.c5	WT	ENST00000219431.4	97.4174	-0.140209	0.227112	-0.617355	0.537001	0.87459	MPG
KLF5.c5	WT	ENST00000219439.9	1609.93	-0.190948	0.0890116	-2.14521	0.0319362	0.211261	HSDL1
KLF5.c5	WT	ENST00000219454.10	0.105931	1.36262	5.39386	0.252625	0.800558		WFDC1
KLF5.c5	WT	ENST00000219473.12	7348	-0.148075	0.192707	-0.768394	0.442253	0.822893	USP10
KLF5.c5	WT	ENST00000219476.9	0.0239468	0	5.39768	0	1		TSC2
KLF5.c5	WT	ENST00000219478.11	505.89	-0.0383297	0.10004	-0.383145	0.701612	0.938189	ZNF500
KLF5.c5	WT	ENST00000219479.7	2205.24	-0.524289	0.138448	-3.7869	0.000152537	0.0035728	NME4
KLF5.c5	WT	ENST00000219481.10	148.372	-0.404416	0.379345	-1.06609	0.286383	0.697871	DECR2
KLF5.c5	WT	ENST00000219535.7	28.0199	-0.76096	0.483716	-1.57315	0.115683	0.453234	ANTKMT
KLF5.c5	WT	ENST00000219542.3	325.693	-0.105613	0.12156	-0.868815	0.384948	0.783433	METRN
KLF5.c5	WT	ENST00000219548.9	1148.74	0.004718	0.101025	0.0467015	0.962751	0.998456	STUB1
KLF5.c5	WT	ENST00000219551.2	55.7469	-1.54768	0.34929	-4.43095	9.38202e-06	0.000329083	RHBDL1
KLF5.c5	WT	ENST00000219596.6	0.608503	0	5.39768	0	1		MEFV
KLF5.c5	WT	ENST00000219599.8	5.09297	-1.89059	1.70551	-1.10852	0.267637	0.67843	CRYM
KLF5.c5	WT	ENST00000219611.7	3246.26	-0.0370493	0.15064	-0.245946	0.805724	0.967893	CAPN15
KLF5.c5	WT	ENST00000219660.6	0.289618	-1.78677	5.37991	-0.332119	0.739799		AQP8
KLF5.c5	WT	ENST00000219689.12	1811.58	-0.172334	0.0556107	-3.09894	0.00194215	0.0277101	USP31
KLF5.c5	WT	ENST00000219700.10	1.38695	-4.77068	5.31127	-0.898218	0.369069		HMOX2
KLF5.c5	WT	ENST00000219746.14	37.9726	1.27729	0.513935	2.48532	0.0129436	0.114645	TOX3
KLF5.c5	WT	ENST00000219771.7	45.9892	-2.3635	0.945376	-2.50007	0.012417	0.111224	QPRT
KLF5.c5	WT	ENST00000219782.11	7370.47	0.115361	0.0990356	1.16485	0.244081	0.653451	MAZ
KLF5.c5	WT	ENST00000219789.11	654.801	-0.182299	0.169939	-1.07273	0.283391	0.694473	CDIPT
KLF5.c5	WT	ENST00000219794.11	921.556	-0.398032	0.104299	-3.81627	0.000135486	0.00323572	BCKDK
KLF5.c5	WT	ENST00000219797.9	517.196	-0.0205451	0.0911251	-0.22546	0.821622	0.971881	KAT8
KLF5.c5	WT	ENST00000219821.9	7.62869	5.91082	1.57076	3.76302	0.000167873	0.00385346	TMC5
KLF5.c5	WT	ENST00000219833.13	0						SLC6A2
KLF5.c5	WT	ENST00000219837.12	2215.91	0.320975	0.0525515	6.10782	1.01003e-09	8.91884e-08	KNOP1
KLF5.c5	WT	ENST00000219905.13	61.6555	3.75353	2.29077	1.63854	0.101309	0.421665	MGA
KLF5.c5	WT	ENST00000219919.9	0						AQP9
KLF5.c5	WT	ENST00000220003.14	2867.09	0.0397919	0.0570096	0.697986	0.485186	0.848766	CSK
KLF5.c5	WT	ENST00000220058.9	684.679	-0.0054079	0.0894226	-0.0604757	0.951777	0.996644	MTFMT
KLF5.c5	WT	ENST00000220062.9	0.25935	0	5.39768	0	1		RASL12
KLF5.c5	WT	ENST00000220166.10	86.8882	0.461602	0.23998	1.9235	0.0544176	0.294493	CTSH
KLF5.c5	WT	ENST00000220244.7	76.6385	-0.0507929	0.951406	-0.0533872	0.957423	0.997388	CEMIP
KLF5.c5	WT	ENST00000220325.9	3717.21	-0.109723	0.0504147	-2.17641	0.0295248	0.200811	EHD4
KLF5.c5	WT	ENST00000220420.10	3.39904	-1.03167	0.847116	-1.21786	0.223276	0.626527	TGM5
KLF5.c5	WT	ENST00000220429.12	727.383	-0.128863	0.113134	-1.13902	0.254693	0.665089	GABPB1
KLF5.c5	WT	ENST00000220478.8	56.9294	-0.11973	0.206622	-0.579461	0.562278	0.885909	SCG3
KLF5.c5	WT	ENST00000220496.9	109.485	0.0664921	0.151115	0.440011	0.659929	0.9238	DNAJC17
KLF5.c5	WT	ENST00000220507.5	7.8541	-0.177336	0.475262	-0.373133	0.709049	0.940872	RHOV
KLF5.c5	WT	ENST00000220509.10	1767.48	-0.212958	0.0608991	-3.4969	0.000470704	0.00898346	VPS18
KLF5.c5	WT	ENST00000220514.8	732.604	0.00894357	0.103857	0.0861144	0.931376	0.993895	OIP5
KLF5.c5	WT	ENST00000220531.9	1805.82	0.497244	0.19744	2.51846	0.0117869	0.107165	BLOC1S6
KLF5.c5	WT	ENST00000220562.9	0						EXTL3
KLF5.c5	WT	ENST00000220584.9	0						FDFT1
KLF5.c5	WT	ENST00000220592.10	15215	0.0922638	0.126926	0.726912	0.46728	0.837979	AGO2
KLF5.c5	WT	ENST00000220597.4	353.684	-0.98737	0.243669	-4.0521	5.07598e-05	0.00140921	PAG1
KLF5.c5	WT	ENST00000220616.9	13.7407	-1.12238	0.333162	-3.36888	0.000754745	0.0131108	TG
KLF5.c5	WT	ENST00000220659.11	296.609	0.0163273	0.202373	0.0806794	0.935697	0.994451	BRF2
KLF5.c5	WT	ENST00000220669.10	512.402	0.0543135	0.167045	0.325143	0.745073	0.952069	ZFAND1
KLF5.c5	WT	ENST00000220676.2	23.1183	0.976828	0.281842	3.46587	0.000528524	0.00983814	RP1
KLF5.c5	WT	ENST00000220751.5	981.105	0.470486	0.256972	1.83089	0.0671176	0.333432	RIPK2
KLF5.c5	WT	ENST00000220763.10	92.9515	-0.191098	0.23379	-0.817392	0.413704	0.803804	CPQ
KLF5.c5	WT	ENST00000220764.7	116.541	0.13507	0.171432	0.787894	0.430759	0.815859	DECR1
KLF5.c5	WT	ENST00000220772.8	1470.97	-0.59505	0.167185	-3.55922	0.000371956	0.00741259	SFRP1
KLF5.c5	WT	ENST00000220809.9	246.289	0.00874846	0.318792	0.0274425	0.978107	1	PLAT
KLF5.c5	WT	ENST00000220812.3	1.20606	-3.10218	1.49579	-2.07395	0.0380843		DKK4
KLF5.c5	WT	ENST00000220822.12	118.355	0.0794663	0.988359	0.0804022	0.935917	0.994503	GDAP1
KLF5.c5	WT	ENST00000220847.8	878.365	-0.0228913	0.130935	-0.174829	0.861214	0.98089	PHF20L1
KLF5.c5	WT	ENST00000220849.10	0						EIF3E
KLF5.c5	WT	ENST00000220853.8	434.492	-0.406402	0.10157	-4.00119	6.30239e-05	0.00169809	EMC2
KLF5.c5	WT	ENST00000220856.6	40.9358	1.04256	1.60143	0.651021	0.515033	0.864517	CCN4
KLF5.c5	WT	ENST00000220876.12	6.19686	-4.73388	1.10646	-4.27841	1.88234e-05	0.000603399	STMN2
KLF5.c5	WT	ENST00000220888.9	888.897	0.124654	0.145813	0.854894	0.39261	0.789013	TRPS1
KLF5.c5	WT	ENST00000220913.10	4825.25	0.073213	0.0666746	1.09806	0.272176	0.683199	CHRAC1
KLF5.c5	WT	ENST00000220931.11	2.10719	-1.97297	1.52773	-1.29144	0.196552		NCALD
KLF5.c5	WT	ENST00000220940.2	0.092444	1.31617	5.39532	0.243947	0.807272		GML
KLF5.c5	WT	ENST00000220959.8	4194.14	-0.186474	0.113194	-1.64739	0.0994775	0.417571	UBR5
KLF5.c5	WT	ENST00000220966.10	525.57	0.156315	0.155127	1.00766	0.313618	0.724075	PYCR3
KLF5.c5	WT	ENST00000221086.8	866.344	0.117984	0.0875458	1.34769	0.17776	0.564099	MTMR9
KLF5.c5	WT	ENST00000221114.8	624.112	0.15384	0.0872486	1.76323	0.0778614	0.364026	DCTN6
KLF5.c5	WT	ENST00000221130.11	3242.12	-0.0576107	0.127809	-0.450755	0.652166	0.921364	GSR
KLF5.c5	WT	ENST00000221132.8	33.1637	0.133444	0.254852	0.523613	0.600548	0.901173	TNFRSF10A
KLF5.c5	WT	ENST00000221138.9	3151.77	-0.0233225	0.0676162	-0.344925	0.730151	0.947359	PPP2CB
KLF5.c5	WT	ENST00000221166.10	10.0751	-1.19244	1.79335	-0.664921	0.506101	0.86011	NEFM
KLF5.c5	WT	ENST00000221200.9	1803.25	-0.120181	0.0639574	-1.87908	0.0602334	0.313184	KCTD9
KLF5.c5	WT	ENST00000221222.15	0						HOMER3
KLF5.c5	WT	ENST00000221232.11	4181.08	-0.00972364	0.072477	-0.134162	0.893275	0.987439	CNOT3
KLF5.c5	WT	ENST00000221233.9	849.84	0.195308	0.117344	1.66441	0.096031	0.409395	EXOSC5
KLF5.c5	WT	ENST00000221249.10	231.804	-0.637898	0.774856	-0.823248	0.410367	0.801663	PNPLA6
KLF5.c5	WT	ENST00000221264.8	96.8292	-0.0935008	0.22286	-0.41955	0.674815	0.929349	PLAUR
KLF5.c5	WT	ENST00000221265.8	1537.8	-0.0305183	0.148971	-0.204861	0.837681	0.975564	PAF1
KLF5.c5	WT	ENST00000221283.10	401.987	-0.504225	0.200949	-2.50922	0.0120997	0.109189	STXBP2
KLF5.c5	WT	ENST00000221307.13	64.9979	-0.384823	0.17487	-2.20062	0.0277628	0.193526	CYP4F3
KLF5.c5	WT	ENST00000221315.10	125.837	-0.000198091	0.875835	-0.000226174	0.99982	1	ZNF432
KLF5.c5	WT	ENST00000221327.8	16.2779	1.6192	2.58003	0.627591	0.530272	0.871571	ZNF180
KLF5.c5	WT	ENST00000221355.10	37.7472	0.481441	0.359319	1.33987	0.180287	0.567752	ZNF780B
KLF5.c5	WT	ENST00000221363.8	1.17262	0	5.39768	0	1		MAN2B1
KLF5.c5	WT	ENST00000221399.8	2.19251	0.14167	0.800833	0.176903	0.859584		TULP2
KLF5.c5	WT	ENST00000221403.7	5.00713	0.438844	1.10494	0.397166	0.691245	0.934484	DHDH
KLF5.c5	WT	ENST00000221413.10	139.111	0.370539	1.75156	0.211549	0.832459	0.974317	RUVBL2
KLF5.c5	WT	ENST00000221418.9	733.381	-0.515895	0.158903	-3.24661	0.00116788	0.0186684	ECH1
KLF5.c5	WT	ENST00000221419.10	880.37	0.229014	0.202776	1.12939	0.258731	0.669136	HNRNPL
KLF5.c5	WT	ENST00000221431.11	833.176	-0.147566	0.111536	-1.32304	0.185823	0.575478	SARS2
KLF5.c5	WT	ENST00000221444.2	155.773	-0.12944	0.277003	-0.467287	0.640295	0.916374	KCNA7
KLF5.c5	WT	ENST00000221448.9	338.956	-0.554869	0.763069	-0.727155	0.467131	0.837856	SNRNP70
KLF5.c5	WT	ENST00000221452.13	805.399	-0.637747	0.283028	-2.25329	0.0242406	0.17702	RELB
KLF5.c5	WT	ENST00000221455.8	524.548	0.247484	0.265945	0.930584	0.352069	0.756611	CLASRP
KLF5.c5	WT	ENST00000221459.7	5.71949	0.275087	1.93489	0.142172	0.886944	0.986675	LIN7B
KLF5.c5	WT	ENST00000221462.9	1794.4	0.232851	0.110145	2.11403	0.0345127	0.22195	PPP1R37
KLF5.c5	WT	ENST00000221466.10	37.7851	-0.461291	0.90814	-0.507951	0.611488	0.905948	FCGRT
KLF5.c5	WT	ENST00000221476.4	8.93735	-0.777138	0.63114	-1.23132	0.218202	0.620294	CKM
KLF5.c5	WT	ENST00000221480.6	8.66685	-1.19491	1.12266	-1.06435	0.28717	0.698443	PEX11G
KLF5.c5	WT	ENST00000221485.8	261.871	-1.26895	0.271052	-4.68156	2.84696e-06	0.00011497	SLC17A7
KLF5.c5	WT	ENST00000221486.6	1003.41	-0.0718122	0.0941739	-0.762549	0.445733	0.824966	RNASEH2A
KLF5.c5	WT	ENST00000221494.10	4515.25	0.0407673	0.0497941	0.818718	0.412947	0.80332	SF3A2
KLF5.c5	WT	ENST00000221496.5	162.481	-0.231179	0.166072	-1.39204	0.16391	0.542025	AMH
KLF5.c5	WT	ENST00000221498.7	7.06372	-2.03521	1.21291	-1.67795	0.093357	0.403102	DKKL1
KLF5.c5	WT	ENST00000221504.12	121.645	0.867261	0.208109	4.16735	3.08165e-05	0.000920056	TRMT1
KLF5.c5	WT	ENST00000221515.6	0.216865	-2.85182	5.34119	-0.53393	0.59339		RETN
KLF5.c5	WT	ENST00000221538.8	30.1431	-0.247169	0.269898	-0.915788	0.359778	0.762909	RSPH6A
KLF5.c5	WT	ENST00000221543.10	801.411	-0.365043	0.172372	-2.11777	0.0341948	0.220768	TBC1D17
KLF5.c5	WT	ENST00000221554.13	222.657	-0.0737645	0.260998	-0.282625	0.777465	0.961008	YJU2B
KLF5.c5	WT	ENST00000221561.12	924.611	-0.721775	0.206989	-3.48701	0.000488446	0.0092359	TLE5
KLF5.c5	WT	ENST00000221566.7	3284.02	-0.05395	0.0857134	-0.629423	0.529072	0.870937	SGTA
KLF5.c5	WT	ENST00000221573.11	974.939	-0.189295	0.0954721	-1.98272	0.0473985	0.27065	SNAPC2
KLF5.c5	WT	ENST00000221576.4	589.568	0.158882	0.105632	1.50411	0.132554	0.487052	C19orf53
KLF5.c5	WT	ENST00000221665.5	1479.9	0.146233	0.101666	1.43837	0.150329	0.519439	FIZ1
KLF5.c5	WT	ENST00000221671.8	503.641	-0.0426467	0.0920954	-0.463071	0.643314	0.917701	C19orf44
KLF5.c5	WT	ENST00000221700.11	0.872021	-0.86378	5.26002	-0.164216	0.869561		CYP4F2
KLF5.c5	WT	ENST00000221730.8	19.5176	-1.06429	0.490192	-2.17116	0.0299191	0.202542	EPHX3
KLF5.c5	WT	ENST00000221735.12	19.8185	-0.464863	2.51902	-0.184541	0.853589	0.979391	ZNF419
KLF5.c5	WT	ENST00000221742.7	0.280755	0.612516	5.39476	0.113539	0.909603		SLC1A6
KLF5.c5	WT	ENST00000221770.7	22.023	-0.82642	1.2568	-0.657559	0.510821	0.862305	POP4
KLF5.c5	WT	ENST00000221784.8	0						PDCD5
KLF5.c5	WT	ENST00000221797.5	0						LGALS13
KLF5.c5	WT	ENST00000221801.8	1224.67	0.0988739	0.122292	0.808504	0.4188	0.807357	FBL
KLF5.c5	WT	ENST00000221804.5	0.306363	-0.81582	5.1651	-0.157949	0.874497		CLC
KLF5.c5	WT	ENST00000221818.5	7.09555	-1.17243	0.797371	-1.47037	0.14146	0.504651	CCNP
KLF5.c5	WT	ENST00000221847.6	260.907	-2.41405	0.270106	-8.93742	3.98362e-19	1.21939e-16	EBI3
KLF5.c5	WT	ENST00000221855.8	3086.64	-0.000158919	0.0462958	-0.00343268	0.997261	1	TBCB
KLF5.c5	WT	ENST00000221856.11	921.199	-0.566161	0.171256	-3.30593	0.000946629	0.0157396	FSD1
KLF5.c5	WT	ENST00000221859.9	1594.3	0.0350463	0.0518216	0.676288	0.498858	0.856388	POLR2I
KLF5.c5	WT	ENST00000221891.9	187.397	-1.75583	0.665652	-2.63776	0.00834547	0.0835511	APLP1
KLF5.c5	WT	ENST00000221899.7	2.83835	0	4.99932	0	1		CACTIN
KLF5.c5	WT	ENST00000221905.1	20.0156	0.0475595	0.516704	0.092044	0.926663	0.993402	ARHGAP33
KLF5.c5	WT	ENST00000221922.11	183.542	-0.102939	0.218674	-0.470744	0.637823	0.915448	CCDC9
KLF5.c5	WT	ENST00000221930.6	11785	-0.0532918	0.144857	-0.367893	0.712953	0.942006	TGFB1
KLF5.c5	WT	ENST00000221943.14	1873.52	0.163641	0.0882466	1.85436	0.0636881	0.323417	DMAC2
KLF5.c5	WT	ENST00000221954.7	0.0673869	1.33705	5.39466	0.247847	0.804253		CEACAM4
KLF5.c5	WT	ENST00000221957.9	6484.41	-0.18429	0.050164	-3.67376	0.000239012	0.00514718	PLIN3
KLF5.c5	WT	ENST00000221972.8	9.76559	0.2751	0.489069	0.562499	0.573776	0.890409	CD79A
KLF5.c5	WT	ENST00000221973.7	0						LIM2
KLF5.c5	WT	ENST00000221975.6	12.4513	1.3949	1.87646	0.74337	0.457258	0.831758	RPS19
KLF5.c5	WT	ENST00000221978.10	1.62311	0.381504	1.76443	0.216219	0.828817		NKG7
KLF5.c5	WT	ENST00000221980.5	0						ICAM5
KLF5.c5	WT	ENST00000221992.11	82.102	-0.0466166	0.15214	-0.306406	0.759296	0.95617	CEACAM5
KLF5.c5	WT	ENST00000221996.12	1.42897	0.198614	5.2213	0.0380392	0.969656		CRX
KLF5.c5	WT	ENST00000222002.4	116.146	0.302428	0.140861	2.147	0.031793	0.210643	SULT2A1
KLF5.c5	WT	ENST00000222005.7	3832.2	0.0193198	0.0613834	0.314741	0.752958	0.954495	CDC37
KLF5.c5	WT	ENST00000222008.11	909.898	-0.633561	0.137003	-4.62442	3.75644e-06	0.000147339	RABAC1
KLF5.c5	WT	ENST00000222032.10	112.537	-0.981511	0.197963	-4.95806	7.11993e-07	3.36094e-05	CNFN
KLF5.c5	WT	ENST00000222033.6	2.06067	1.80257	1.17211	1.53789	0.124076		ZNRF4
KLF5.c5	WT	ENST00000222115.5	6.77391	0.246851	0.457099	0.540039	0.58917	0.896654	HAS1
KLF5.c5	WT	ENST00000222120.8	128.138	0.039312	0.133122	0.295308	0.767759	0.958651	RAB3D
KLF5.c5	WT	ENST00000222122.10	651.349	0.121764	0.470493	0.258801	0.795789	0.965919	DBP
KLF5.c5	WT	ENST00000222139.11	123.05	-0.723319	0.209522	-3.45223	0.000555965	0.0102293	EPOR
KLF5.c5	WT	ENST00000222145.9	26.1326	-0.3681	0.378397	-0.972785	0.33066	0.738889	RASIP1
KLF5.c5	WT	ENST00000222157.5	4.87405	0.0966212	1.18459	0.0815651	0.934993	0.994351	FGF21
KLF5.c5	WT	ENST00000222190.9	4.83917	6.19277	3.57719	1.73118	0.0834189	0.37816	WDR83OS
KLF5.c5	WT	ENST00000222212.6	9.1173	0.343746	0.870162	0.395037	0.692816	0.935098	CACNG7
KLF5.c5	WT	ENST00000222214.10	395.092	0.0817088	0.139167	0.587128	0.557117	0.883302	GCDH
KLF5.c5	WT	ENST00000222219.8	944.894	-0.780063	0.17134	-4.55271	5.29599e-06	0.000199996	DNASE2
KLF5.c5	WT	ENST00000222224.4	4.7031	0.93096	1.21388	0.76693	0.443123	0.823413	LENG1
KLF5.c5	WT	ENST00000222247.10	28695.5	0.0578217	0.0539741	1.07129	0.284041	0.69513	RPL18A
KLF5.c5	WT	ENST00000222248.4	49.1129	0.0590845	0.225533	0.261977	0.793339	0.965235	SLC5A5
KLF5.c5	WT	ENST00000222249.13	11.8996	0	5.39768	0	1	1	KCNN1
KLF5.c5	WT	ENST00000222250.5	72.9832	-0.0648433	0.837959	-0.0773824	0.938319	0.99491	ARRDC2
KLF5.c5	WT	ENST00000222254.13	2129.98	-0.19459	0.229093	-0.849392	0.395663	0.791293	PIK3R2
KLF5.c5	WT	ENST00000222256.9	64.3253	-0.942222	0.297	-3.17247	0.0015115	0.0228276	RAB3A
KLF5.c5	WT	ENST00000222266.2	923.91	-0.114799	0.113932	-1.00761	0.313641	0.724078	PSENEN
KLF5.c5	WT	ENST00000222271.7	0.493975	-2.18342	5.36497	-0.406977	0.684025		COMP
KLF5.c5	WT	ENST00000222275.3	33.7278	-1.22517	0.295784	-4.14211	3.44123e-05	0.00101164	UPK1A
KLF5.c5	WT	ENST00000222284.10	3560.39	0.2522	0.0267208	9.43837	3.78639e-21	1.42761e-18	TMEM147
KLF5.c5	WT	ENST00000222286.9	323.505	-0.0941984	0.149815	-0.628767	0.529502	0.871215	GAPDHS
KLF5.c5	WT	ENST00000222304.5	0						HAMP
KLF5.c5	WT	ENST00000222305.8	1240.88	0.42247	0.141095	2.99423	0.00275142	0.0361679	USF2
KLF5.c5	WT	ENST00000222307.9	1882.04	0.220861	0.0809329	2.72894	0.00635388	0.0685	KXD1
KLF5.c5	WT	ENST00000222308.8	5045.79	-0.198898	0.0727592	-2.73365	0.0062637	0.0677585	FKBP8
KLF5.c5	WT	ENST00000222329.9	3710.75	0.150681	0.105473	1.42863	0.153112	0.524197	ERF
KLF5.c5	WT	ENST00000222330.8	3346.89	0.0739667	0.0595604	1.24188	0.214282	0.614799	GSK3A
KLF5.c5	WT	ENST00000222339.7	7.35044	-1.78432	1.62729	-1.0965	0.272859	0.68395	ZNF574
KLF5.c5	WT	ENST00000222345.11	3048.68	-0.0076344	0.0434269	-0.175799	0.860452	0.980757	SIPA1L3
KLF5.c5	WT	ENST00000222374.3	1750.49	0.20147	0.196355	1.02605	0.304868	0.715826	CADM4
KLF5.c5	WT	ENST00000222381.8	9.83246	0.608264	0.347463	1.75059	0.0800169	0.369867	PON1
KLF5.c5	WT	ENST00000222382.5	0						CYP3A43
KLF5.c5	WT	ENST00000222388.6	758.061	0.280845	0.0784143	3.58155	0.000341567	0.00690283	ABCF2-H2BK1
KLF5.c5	WT	ENST00000222390.11	0.702273	0.503109	2.87844	0.174785	0.861248		HGF
KLF5.c5	WT	ENST00000222399.11	3337.23	1.57183	0.124743	12.6006	2.09607e-36	2.51459e-33	LAMB1
KLF5.c5	WT	ENST00000222402.8	1733.58	0.208362	0.0525895	3.96204	7.43109e-05	0.00195579	UBE2D4
KLF5.c5	WT	ENST00000222462.3	7.38549	-0.401902	0.44965	-0.89381	0.371423	0.772127	WNT16
KLF5.c5	WT	ENST00000222481.9	0.99773	-1.29394	1.93477	-0.668785	0.503633		CPA2
KLF5.c5	WT	ENST00000222482.10	12753.3	-0.651216	0.185913	-3.50281	0.000460382	0.00882618	CPA4
KLF5.c5	WT	ENST00000222511.11	869.136	-0.00417847	0.132766	-0.0314725	0.974893	0.999794	GTPBP10
KLF5.c5	WT	ENST00000222543.11	7.60783	-0.0732886	0.863761	-0.0848483	0.932382	0.993961	TFPI2
KLF5.c5	WT	ENST00000222547.8	334.716	0.121893	0.203439	0.599161	0.549066	0.879555	BET1
KLF5.c5	WT	ENST00000222553.8	9.61293	6.49778	3.41653	1.90187	0.0571883	0.30342	NAMPT
KLF5.c5	WT	ENST00000222567.6	2550.46	-0.168709	0.14737	-1.1448	0.252293	0.662711	POLR1F
KLF5.c5	WT	ENST00000222572.8	1825.18	-0.0313568	0.158857	-0.19739	0.843523	0.977073	PON2
KLF5.c5	WT	ENST00000222573.5	3256.41	-0.274141	0.25069	-1.09355	0.274154	0.68528	ITGB8
KLF5.c5	WT	ENST00000222574.9	232.098	-0.302789	0.338832	-0.893626	0.371522	0.772219	HBP1
KLF5.c5	WT	ENST00000222584.8	1141.53	-0.240382	0.193479	-1.24242	0.214082	0.614552	SP4
KLF5.c5	WT	ENST00000222597.7	2009.95	0.156529	0.0565086	2.77	0.00560556	0.0622807	CBLL1
KLF5.c5	WT	ENST00000222644.10	966.817	0.345214	0.111257	3.10285	0.00191668	0.0274461	PALS2
KLF5.c5	WT	ENST00000222673.6	3458.78	-0.383098	0.089374	-4.28646	1.81546e-05	0.000585596	OGDH
KLF5.c5	WT	ENST00000222674.2	1.09105	-2.16904	1.65414	-1.31128	0.189765		NPVF
KLF5.c5	WT	ENST00000222690.10	2855.83	0.580715	0.12181	4.76739	1.86631e-06	7.92157e-05	H2AZ2
KLF5.c5	WT	ENST00000222693.5	902.852	-0.355546	0.151605	-2.34522	0.0190159	0.150223	CAV2
KLF5.c5	WT	ENST00000222718.7	17.7452	-1.27455	0.488793	-2.60754	0.00911941	0.0888503	HOXA2
KLF5.c5	WT	ENST00000222725.10	4083.79	0.225702	0.309446	0.729373	0.465773	0.836929	LFNG
KLF5.c5	WT	ENST00000222726.4	60.0352	-1.03326	0.297626	-3.47166	0.000517246	0.00966972	HOXA5
KLF5.c5	WT	ENST00000222728.3	42.2176	-0.978457	0.332055	-2.94667	0.00321218	0.0408679	HOXA6
KLF5.c5	WT	ENST00000222747.8	135.57	0.777541	0.343635	2.26269	0.0236546	0.174009	TSPAN12
KLF5.c5	WT	ENST00000222761.7	0.344893	-1.80109	4.03722	-0.446122	0.655509		EVX1
KLF5.c5	WT	ENST00000222792.11	0.0599923	0	5.39768	0	1		CHN2
KLF5.c5	WT	ENST00000222800.8	107.656	-1.14172	1.31662	-0.867163	0.385853	0.783945	ABHD11
KLF5.c5	WT	ENST00000222803.10	2012.63	-0.270871	0.058802	-4.60649	4.09521e-06	0.000159154	FKBP14
KLF5.c5	WT	ENST00000222812.8	431.63	0.000271753	0.460995	0.000589492	0.99953	1	STX1A
KLF5.c5	WT	ENST00000222823.9	776.804	0.0365773	0.204036	0.179269	0.857727	0.980074	NOD1
KLF5.c5	WT	ENST00000222902.7	131.849	0.250679	0.18591	1.34839	0.177533	0.56386	CCL24
KLF5.c5	WT	ENST00000222969.10	1390.34	-0.0487467	0.117082	-0.416348	0.677156	0.930111	BUD31
KLF5.c5	WT	ENST00000222982.8	4.70531	0.493099	0.952735	0.517562	0.604764	0.902995	CYP3A5
KLF5.c5	WT	ENST00000222990.8	8112.04	0.13391	0.0685071	1.95469	0.0506198	0.28159	SNX8
KLF5.c5	WT	ENST00000223023.5	2189.05	-0.230636	0.0555771	-4.14984	3.32708e-05	0.000982466	WASL
KLF5.c5	WT	ENST00000223026.9	31.5874	0.274781	0.221064	1.24299	0.21387	0.614319	HYAL4
KLF5.c5	WT	ENST00000223028.11	0						SPAM1
KLF5.c5	WT	ENST00000223029.8	3767.8	0.0623664	0.0530754	1.17505	0.239973	0.648012	AIMP2
KLF5.c5	WT	ENST00000223051.8	0						TFR2
KLF5.c5	WT	ENST00000223054.8	74.8034	-0.130942	0.81134	-0.16139	0.871786	0.983447	MOSPD3
KLF5.c5	WT	ENST00000223061.6	1104.64	1.43052	0.305017	4.68997	2.73241e-06	0.000111137	PCOLCE
KLF5.c5	WT	ENST00000223073.6	2150.54	0.516279	0.139406	3.70342	0.00021271	0.00467918	RBM28
KLF5.c5	WT	ENST00000223076.2	59.3393	0.249653	0.209495	1.19169	0.233383	0.639794	IRS3P
KLF5.c5	WT	ENST00000223084.7	270.926	-0.0578902	0.100854	-0.574003	0.565966	0.887348	LSM5
KLF5.c5	WT	ENST00000223095.5	14317.5	0.634369	0.156609	4.05065	5.10755e-05	0.00141665	SERPINE1
KLF5.c5	WT	ENST00000223114.9	116.625	0.212755	0.163674	1.29988	0.193643	0.586037	MOGAT3
KLF5.c5	WT	ENST00000223122.4	2388.99	0.14936	0.0871069	1.71467	0.0864054	0.385479	C1GALT1
KLF5.c5	WT	ENST00000223127.8	7278.04	0.0866764	0.0743625	1.16559	0.24378	0.652946	PLOD3
KLF5.c5	WT	ENST00000223129.8	661.877	0.326388	0.0932922	3.49856	0.000467779	0.00893625	RPA3
KLF5.c5	WT	ENST00000223136.5	456.366	0.265225	0.0968284	2.73913	0.00616025	0.0669818	FIS1
KLF5.c5	WT	ENST00000223145.10	214.765	-0.659754	0.181517	-3.63466	0.000278345	0.00584481	GLCCI1
KLF5.c5	WT	ENST00000223167.5	40.4823	0.135055	0.225526	0.598846	0.549275	0.879599	MYL10
KLF5.c5	WT	ENST00000223190.8	273.093	0.138341	0.166502	0.830867	0.406049	0.798325	NRF1
KLF5.c5	WT	ENST00000223208.10	161.837	0.154494	0.160412	0.963106	0.335494	0.743001	CEP41
KLF5.c5	WT	ENST00000223210.5	36.5538	-1.22111	0.391809	-3.11659	0.00182955	0.0264533	ZNF862
KLF5.c5	WT	ENST00000223215.10	0.239468	0	5.39768	0	1		MEST
KLF5.c5	WT	ENST00000223271.8	24.0226	-0.648534	0.901111	-0.719705	0.471707	0.840291	RARRES2
KLF5.c5	WT	ENST00000223273.7	637.978	-0.0605878	0.0924884	-0.655085	0.512413	0.863096	YAE1
KLF5.c5	WT	ENST00000223293.10	20.6134	-1.11759	0.319141	-3.50186	0.000462025	0.00885054	GIMAP2
KLF5.c5	WT	ENST00000223321.9	3379.31	0.160722	0.0814049	1.97435	0.0483423	0.273755	PSMA2
KLF5.c5	WT	ENST00000223324.3	1622.73	0.0379729	0.121165	0.313399	0.753977	0.954686	MRPL32
KLF5.c5	WT	ENST00000223336.11	921.831	-0.0378447	0.0905572	-0.417909	0.676013	0.929809	COA1
KLF5.c5	WT	ENST00000223357.8	12308.7	0.483438	0.081414	5.93802	2.88488e-09	2.29798e-07	AEBP1
KLF5.c5	WT	ENST00000223361.7	0						POLD2
KLF5.c5	WT	ENST00000223364.7	0						MYL7
KLF5.c5	WT	ENST00000223368.7	1097.09	0.315612	0.150445	2.09786	0.0359174	0.227618	BCL7B
KLF5.c5	WT	ENST00000223369.3	4403.6	0.374981	0.102492	3.65864	0.000253557	0.00540934	YKT6
KLF5.c5	WT	ENST00000223398.11	939.352	-0.0447654	0.194889	-0.229697	0.818328	0.971075	CLIP2
KLF5.c5	WT	ENST00000223423.8	0.373537	-2.23332	5.3384	-0.418351	0.675691		PTGS1
KLF5.c5	WT	ENST00000223428.9	716.439	-0.128744	0.170501	-0.755093	0.450193	0.827728	ZNF510
KLF5.c5	WT	ENST00000223459.11	34.6453	0.151999	0.568102	0.267555	0.789042	0.96401	ZNF688
KLF5.c5	WT	ENST00000223500.9	1789.27	-0.268037	0.0904911	-2.96202	0.00305625	0.0393762	CHMP5
KLF5.c5	WT	ENST00000223517.9	0						SPATA6L
KLF5.c5	WT	ENST00000223528.6	44.3049	18.7703	2.77312	6.76864	1.29997e-11	1.55013e-09	FKTN
KLF5.c5	WT	ENST00000223641.5	1031.52	0.0487342	0.0882313	0.552345	0.580712	0.89341	SEC61B
KLF5.c5	WT	ENST00000223642.3	2.07352	2.25582	3.17718	0.710006	0.477701		C5
KLF5.c5	WT	ENST00000223791.7	74.2387	-1.78937	1.6513	-1.08361	0.278537	0.690122	AKNA
KLF5.c5	WT	ENST00000223795.3	41.6176	1.1614	0.741294	1.56672	0.117181	0.456154	TNFSF8
KLF5.c5	WT	ENST00000223836.10	6.82924	1.39156	1.32388	1.05112	0.293202	0.704727	AK1
KLF5.c5	WT	ENST00000223862.2	1.19487	0.175944	1.73964	0.101138	0.919441		RLN1
KLF5.c5	WT	ENST00000223864.7	624.646	0.0495357	0.0817441	0.605985	0.544525	0.877736	PLGRKT
KLF5.c5	WT	ENST00000223865.8	4.29907	0.876878	2.99514	0.292767	0.769701	0.958953	TBC1D13
KLF5.c5	WT	ENST00000223951.10	208.669	0.0194828	0.222408	0.0875995	0.930195	0.99386	ELAVL2
KLF5.c5	WT	ENST00000224073.6	2316.16	0.352448	0.0873169	4.03643	5.42719e-05	0.00149103	EDF1
KLF5.c5	WT	ENST00000224140.6	8741.51	-0.201595	0.175549	-1.14837	0.250816	0.661076	SETX
KLF5.c5	WT	ENST00000224237.9	119013	-0.0385469	0.127048	-0.303404	0.761582	0.956925	VIM
KLF5.c5	WT	ENST00000224337.10	169.317	0.248529	0.218798	1.13589	0.256004	0.666131	BLNK
KLF5.c5	WT	ENST00000224356.5	1.01776	-1.53925	3.96459	-0.388249	0.697832		CYP26A1
KLF5.c5	WT	ENST00000224652.12	0.144854	-2.53555	5.3511	-0.473838	0.635616		ATE1
KLF5.c5	WT	ENST00000224721.12	19.3512	0.0999614	0.557522	0.179296	0.857705	0.980074	CDH23
KLF5.c5	WT	ENST00000224756.12	1835.9	0.427624	0.173023	2.47148	0.0134553	0.117737	CCSER2
KLF5.c5	WT	ENST00000224784.10	85.2206	-0.649844	0.205085	-3.16866	0.00153143	0.0230524	ACTA2
KLF5.c5	WT	ENST00000224949.9	1516.68	0.147635	0.17732	0.832594	0.405074	0.797565	PITRM1
KLF5.c5	WT	ENST00000224950.8	11.9593	-19.9378	5.25448	-3.79444			STN1
KLF5.c5	WT	ENST00000225171.7	12.1633	-0.387536	0.658833	-0.588216	0.556387	0.883142	DNAJC12
KLF5.c5	WT	ENST00000225174.8	6579.33	0.00673205	0.208159	0.0323409	0.9742	0.999738	PPIF
KLF5.c5	WT	ENST00000225235.5	1244.46	-0.324207	0.10239	-3.1664	0.00154338	0.0231955	TBC1D12
KLF5.c5	WT	ENST00000225275.4	0.199627	2.22039	5.3539	0.414723	0.678345		MPO
KLF5.c5	WT	ENST00000225276.10	0.0854109	-0.815775	5.39768	-0.151135	0.87987		ST6GALNAC2
KLF5.c5	WT	ENST00000225296.8	3210.65	0.19515	0.150164	1.29957	0.193747	0.586275	DHX33
KLF5.c5	WT	ENST00000225298.12	2059.06	0.171934	0.1047	1.64216	0.100556	0.420177	UTP18
KLF5.c5	WT	ENST00000225308.12	4561.41	-0.0337095	0.0991786	-0.339887	0.733942	0.94859	SLC25A39
KLF5.c5	WT	ENST00000225328.10	12.0053	-3.9056	4.11481	-0.949157	0.342541	0.748896	P2RX5
KLF5.c5	WT	ENST00000225371.6	14.8513	-0.204734	0.353459	-0.579229	0.562434	0.886005	EPX
KLF5.c5	WT	ENST00000225387.8	9.03891	-1.75461	0.744625	-2.35636	0.0184549	0.147152	CRYBA1
KLF5.c5	WT	ENST00000225388.9	12104.5	-0.13453	0.0280689	-4.79286	1.6442e-06	7.10614e-05	NUFIP2
KLF5.c5	WT	ENST00000225394.8	3468.63	-0.352925	0.109362	-3.22714	0.00125035	0.0197012	GIT1
KLF5.c5	WT	ENST00000225430.9	39157.1	0.0608624	0.0385253	1.5798	0.114152	0.450026	RPL19
KLF5.c5	WT	ENST00000225441.11	9.97725	-1.41294	0.786689	-1.79606	0.0724855	0.348792	RUNDC3A
KLF5.c5	WT	ENST00000225474.6	0						CSF3
KLF5.c5	WT	ENST00000225504.8	2439.3	0.293222	0.0646699	4.53413	5.78402e-06	0.000215954	SUPT4H1
KLF5.c5	WT	ENST00000225512.6	237.858	-0.54391	0.219726	-2.4754	0.0133087	0.116833	WNT3
KLF5.c5	WT	ENST00000225519.5	714.99	-0.0518422	0.0668341	-0.775685	0.437935	0.82015	SHPK
KLF5.c5	WT	ENST00000225525.4	2666.64	0.35489	0.124602	2.84819	0.00439692	0.0518743	TAX1BP3
KLF5.c5	WT	ENST00000225538.4	1.10785	-0.200087	1.20575	-0.165944	0.868201		P2RX1
KLF5.c5	WT	ENST00000225550.4	0.0636794	1.33383	5.39476	0.247245	0.804718		KRT37
KLF5.c5	WT	ENST00000225567.9	75.3169	-0.298592	1.10388	-0.270493	0.786781	0.963313	GOSR2
KLF5.c5	WT	ENST00000225573.5	3.97834	-4.08557	3.36049	-1.21577	0.224073	0.627743	PNPO
KLF5.c5	WT	ENST00000225576.7	40.515	-0.0551192	0.228314	-0.241419	0.809231	0.968757	TVP23C
KLF5.c5	WT	ENST00000225577.9	1187.89	-0.570546	0.225609	-2.52892	0.0114414	0.10489	RPS6KB1
KLF5.c5	WT	ENST00000225587.1	9.30415	-0.0833053	0.549314	-0.151653	0.87946	0.985367	ZNF29P
KLF5.c5	WT	ENST00000225603.9	6307.66	-0.0579372	0.113425	-0.510799	0.609492	0.904983	CBX1
KLF5.c5	WT	ENST00000225609.10	62.708	0.241231	0.43851	0.550115	0.58224	0.894128	PIGL
KLF5.c5	WT	ENST00000225614.6	180.607	-0.0397752	0.190478	-0.208818	0.834591	0.974708	GALK1
KLF5.c5	WT	ENST00000225648.4	22.2166	-0.540577	0.614591	-0.879572	0.379091	0.778724	HOXB6
KLF5.c5	WT	ENST00000225655.6	26149.6	0.0255278	0.0601725	0.424244	0.671388	0.927676	PFN1
KLF5.c5	WT	ENST00000225665.12	454.928	0.146239	0.0977636	1.49584	0.134694	0.491421	SLC25A11
KLF5.c5	WT	ENST00000225688.4	24.9213	0.283164	0.316681	0.894162	0.371235	0.771974	RASD1
KLF5.c5	WT	ENST00000225696.9	27.9049	0.723316	1.33042	0.543676	0.586665	0.895801	NUP88
KLF5.c5	WT	ENST00000225698.8	3798.01	-0.160757	0.110606	-1.45342	0.146108	0.512731	C1QBP
KLF5.c5	WT	ENST00000225719.9	5531.26	-0.106769	0.0539514	-1.97899	0.0478174	0.271885	CPD
KLF5.c5	WT	ENST00000225724.9	2056.83	0.211496	0.172198	1.22821	0.219367	0.621762	GOSR1
KLF5.c5	WT	ENST00000225726.10	5203.62	0.105238	0.0599168	1.75639	0.079021	0.36706	CCDC47
KLF5.c5	WT	ENST00000225728.8	109.376	0.328467	0.181911	1.80565	0.0709736	0.34449	MED31
KLF5.c5	WT	ENST00000225729.8	808.346	-0.00330254	0.166345	-0.0198536	0.98416	1	DRG2
KLF5.c5	WT	ENST00000225737.11	1193.74	-0.218336	0.0610993	-3.57347	0.000352288	0.00708675	AKAP10
KLF5.c5	WT	ENST00000225740.11	13.0371	0.201499	1.03136	0.195372	0.845101	0.977552	ALDH3A1
KLF5.c5	WT	ENST00000225742.13	607.443	-0.153424	0.178719	-0.858462	0.390638	0.787567	SMARCD2
KLF5.c5	WT	ENST00000225760.5	13.1764	-0.694813	1.20375	-0.577205	0.563801	0.886412	PRR29
KLF5.c5	WT	ENST00000225777.8	3172.91	-0.287809	0.053493	-5.38031	7.43559e-08	4.45112e-06	SYNGR2
KLF5.c5	WT	ENST00000225792.10	34.5008	0.5499	0.666457	0.825109	0.409309	0.800727	DDX5
KLF5.c5	WT	ENST00000225805.8	205.67	0.409216	1.19969	0.341101	0.733028	0.948268
KLF5.c5	WT	ENST00000225823.7	24.9085	2.1999	0.534132	4.11865	3.81093e-05	0.0011042	ASIC2
KLF5.c5	WT	ENST00000225831.4	1189.86	2.15234	0.399555	5.38685	7.17049e-08	4.30545e-06	CCL2
KLF5.c5	WT	ENST00000225842.4	0.123993	0	5.39768	0	1		CCL1
KLF5.c5	WT	ENST00000225844.7	0						CCL13
KLF5.c5	WT	ENST00000225873.9	283.579	-0.346826	0.129476	-2.67869	0.00739105	0.0763515	PEX12
KLF5.c5	WT	ENST00000225899.4	1.06302	3.47269	1.55362	2.23523	0.0254024		KRT32
KLF5.c5	WT	ENST00000225916.10	1815.14	-0.496508	0.111711	-4.44458	8.80629e-06	0.000311268	KAT2A
KLF5.c5	WT	ENST00000225927.7	566.427	-0.295693	0.124061	-2.38345	0.0171511	0.139989	NAGLU
KLF5.c5	WT	ENST00000225929.5	199.954	-0.254064	0.157931	-1.6087	0.107682	0.436051	HSD17B1
KLF5.c5	WT	ENST00000225941.6	682.581	0.0607982	0.0761517	0.798383	0.424649	0.811303	ABI3
KLF5.c5	WT	ENST00000225964.10	60176.8	0.253963	0.533582	0.475959	0.634104	0.914519	COL1A1
KLF5.c5	WT	ENST00000225969.9	1167.15	0.137471	0.0713619	1.9264	0.0540548	0.293228	MRPL27
KLF5.c5	WT	ENST00000225972.8	14222.5	0.147929	0.0455563	3.24717	0.00116558	0.0186413	LRRC59
KLF5.c5	WT	ENST00000225983.10	540.33	-0.608254	0.207771	-2.92752	0.00341681	0.0428244	HDAC5
KLF5.c5	WT	ENST00000225992.8	0.856727	0	5.39768	0	1		PPY
KLF5.c5	WT	ENST00000226004.8	6751.03	-0.252834	0.109349	-2.31217	0.0207682	0.159103	DUSP3
KLF5.c5	WT	ENST00000226021.5	1.74793	-0.243116	1.01746	-0.238945	0.811148		CACNG1
KLF5.c5	WT	ENST00000226067.10	6.71169	0.0873451	0.513826	0.16999	0.865018	0.981754	HLF
KLF5.c5	WT	ENST00000226091.3	917.645	0.189017	0.13373	1.41342	0.157533	0.531741	EFNB3
KLF5.c5	WT	ENST00000226094.9	56.2327	0.424285	0.233842	1.8144	0.0696156	0.340613	FAM20A
KLF5.c5	WT	ENST00000226105.11	157.081	-0.159105	0.1651	-0.963691	0.335201	0.742725	RANGRF
KLF5.c5	WT	ENST00000226193.6	1.87902	0.383701	1.39078	0.275888	0.782634		RCVRN
KLF5.c5	WT	ENST00000226207.6	165.746	0.459977	0.150878	3.04867	0.00229854	0.0315778	MYH1
KLF5.c5	WT	ENST00000226218.9	32.2192	-0.365335	0.226379	-1.61382	0.106566	0.433325	VTN
KLF5.c5	WT	ENST00000226225.7	5041.49	0.0661658	0.0402354	1.64447	0.10008	0.418908	TNFAIP1
KLF5.c5	WT	ENST00000226230.8	3576.37	0.0124032	0.0864428	0.143485	0.885907	0.986469	TMEM97
KLF5.c5	WT	ENST00000226247.2	0.775639	0.957417	2.99091	0.320109	0.748885		FOXN1
KLF5.c5	WT	ENST00000226253.9	165.102	-1.23519	0.242164	-5.10061	3.38565e-07	1.73531e-05	ALDOC
KLF5.c5	WT	ENST00000226279.8	48.5515	0.00393329	0.175033	0.0224717	0.982072	1	CD38
KLF5.c5	WT	ENST00000226284.7	0.382161	-1.76732	3.26297	-0.54163	0.588073		IBSP
KLF5.c5	WT	ENST00000226299.9	350.984	-0.421151	0.311487	-1.35207	0.176354	0.561894	LAP3
KLF5.c5	WT	ENST00000226317.10	0.173028	0	5.39768	0	1		CXCL6
KLF5.c5	WT	ENST00000226319.11	1673.52	0.163904	0.27052	0.605887	0.54459	0.877772	JADE1
KLF5.c5	WT	ENST00000226328.8	977.361	0.055164	0.0902689	0.611107	0.541128	0.876602	RUFY3
KLF5.c5	WT	ENST00000226355.5	0.509032	-1.65888	3.19871	-0.518609	0.604033		AFM
KLF5.c5	WT	ENST00000226359.2	1.45304	-0.81075	2.06674	-0.392285	0.694847		AFP
KLF5.c5	WT	ENST00000226382.4	0.129399	0.626793	5.39768	0.116123	0.907555		PHOX2B
KLF5.c5	WT	ENST00000226413.5	53.1279	-0.383119	0.239519	-1.59953	0.109702	0.440627	GNRHR
KLF5.c5	WT	ENST00000226432.9	0						CWH43
KLF5.c5	WT	ENST00000226444.4	7.35405	0.0905128	0.577877	0.15663	0.875536	0.984401	SULT1E1
KLF5.c5	WT	ENST00000226460.5	0.166207	0.626781	5.39768	0.116121	0.907557		SMR3A
KLF5.c5	WT	ENST00000226522.8	599.162	-0.195139	0.126168	-1.54666	0.121945	0.465849	LAMTOR3
KLF5.c5	WT	ENST00000226524.4	0.0249907	0	5.39768	0	1		PF4V1
KLF5.c5	WT	ENST00000226574.9	598.962	-0.230191	0.269953	-0.852711	0.39382	0.789979	NFKB1
KLF5.c5	WT	ENST00000226725.11	456.763	0.310087	0.191893	1.61593	0.106109	0.432373	KLHL2
KLF5.c5	WT	ENST00000226730.5	0						IL2
KLF5.c5	WT	ENST00000226760.5	1564.03	-0.408978	0.331667	-1.2331	0.217539	0.619318	WFS1
KLF5.c5	WT	ENST00000226796.7	907.238	-0.133004	0.30595	-0.434726	0.663761	0.925221	GAR1
KLF5.c5	WT	ENST00000226798.9	170.184	-0.0808245	0.125751	-0.642734	0.520397	0.866937	FRG1
KLF5.c5	WT	ENST00000226951.11	0						CLNK
KLF5.c5	WT	ENST00000227065.8	0.341648	-2.5356	5.3511	-0.473846	0.63561		FAM149A
KLF5.c5	WT	ENST00000227135.7	610.106	-0.000569391	0.16569	-0.00343648	0.997258	1	SPA17
KLF5.c5	WT	ENST00000227155.9	858.803	1.07353	0.112781	9.51867	1.75404e-21	6.89809e-19	CD82
KLF5.c5	WT	ENST00000227157.8	18.7577	0.754371	1.41039	0.534866	0.592743	0.898226	LDHA
KLF5.c5	WT	ENST00000227163.8	1.8532	-1.731	1.86777	-0.926774	0.354044		SPI1
KLF5.c5	WT	ENST00000227214.10	291.211	-0.637913	0.233228	-2.73514	0.00623532	0.0675621	PLEKHB1
KLF5.c5	WT	ENST00000227251.7	104.016	0.606921	0.431386	1.40691	0.159454	0.534936	CRYAB
KLF5.c5	WT	ENST00000227266.10	2346.95	0.308166	0.185406	1.66211	0.0964898	0.410606	CTSC
KLF5.c5	WT	ENST00000227322.8	691.492	-0.0269137	0.081099	-0.331862	0.739993	0.950419	ZPR1
KLF5.c5	WT	ENST00000227348.9	1.23422	0	4.10239	0	1		CRTAM
KLF5.c5	WT	ENST00000227349.7	116.992	0.0663483	0.182159	0.364233	0.715684	0.942948	JHY
KLF5.c5	WT	ENST00000227378.7	0						HSPA8
KLF5.c5	WT	ENST00000227451.4	529.133	-1.85621	0.273275	-6.79245	1.10243e-11	1.33332e-09	DTX4
KLF5.c5	WT	ENST00000227471.7	1350.86	-0.314313	0.199439	-1.57598	0.11503	0.451942	UNC93B1
KLF5.c5	WT	ENST00000227474.8	350.325	-1.0437	0.40128	-2.60092	0.00929734	0.0902138	PUS3
KLF5.c5	WT	ENST00000227495.10	100.056	0.122888	0.599459	0.204998	0.837574	0.975558	ST3GAL4
KLF5.c5	WT	ENST00000227503.13	1975.99	0.450348	0.160605	2.80407	0.00504616	0.0574499	SF1
KLF5.c5	WT	ENST00000227507.3	16102.8	0.338262	0.0556443	6.079	1.20931e-09	1.04607e-07	CCND1
KLF5.c5	WT	ENST00000227520.10	4219.79	0.0602323	0.248893	0.242001	0.80878	0.968625	CCDC86
KLF5.c5	WT	ENST00000227524.9	7896.53	0.284339	0.036097	7.87708	3.3512e-15	6.60054e-13	PRPF19
KLF5.c5	WT	ENST00000227525.8	3735.34	0.0544568	0.097205	0.560227	0.575325	0.891112	TMEM109
KLF5.c5	WT	ENST00000227618.9	173.588	0.525271	0.195627	2.68507	0.00725141	0.0753042	ANAPC15
KLF5.c5	WT	ENST00000227638.8	2834.09	0.14664	0.0383484	3.82389	0.00013136	0.00314922	PANX1
KLF5.c5	WT	ENST00000227665.9	0.421615	0.0780895	3.10304	0.0251655	0.979923		APOA5
KLF5.c5	WT	ENST00000227667.8	0						APOC3
KLF5.c5	WT	ENST00000227752.8	8.43732	-1.02555	0.628016	-1.633	0.102468	0.424036	IL10RA
KLF5.c5	WT	ENST00000227756.5	603.555	-0.661665	0.268714	-2.46234	0.0138034	0.119986	GALNT18
KLF5.c5	WT	ENST00000227758.7	2858.82	-0.292589	0.0829797	-3.52603	0.000421835	0.00820912	BIRC2
KLF5.c5	WT	ENST00000227868.9	1701.9	-0.189515	0.0526188	-3.60166	0.000316194	0.00647026	PDHX
KLF5.c5	WT	ENST00000227880.8	0						SLC15A3
KLF5.c5	WT	ENST00000227918.3	0.91249	3.61393	2.88306	1.25351	0.210021		SCGB2A2
KLF5.c5	WT	ENST00000228027.12	384.631	-0.247251	0.180786	-1.36764	0.171424	0.553985	DGAT2
KLF5.c5	WT	ENST00000228136.9	4374.49	0.0661371	0.0727095	0.909608	0.363029	0.765726	C11orf58
KLF5.c5	WT	ENST00000228140.6	22.2246	2.57513	0.84327	3.05374	0.00226007	0.0311538	RPS13
KLF5.c5	WT	ENST00000228251.9	9574.26	0.327173	0.0655424	4.99178	5.98258e-07	2.87665e-05	YBX3
KLF5.c5	WT	ENST00000228264.10	287.408	0.0423044	0.705697	0.059947	0.952198	0.996719	DDX11
KLF5.c5	WT	ENST00000228284.8	1602.18	0.0617466	0.104244	0.59233	0.55363	0.881713	SART3
KLF5.c5	WT	ENST00000228289.9	2.98639	6.51909	5.30314	1.22929	0.218964	0.621351	ZNF268
KLF5.c5	WT	ENST00000228306.8	0						RPLP0
KLF5.c5	WT	ENST00000228307.11	29.0239	-5.70256	3.16793	-1.80009	0.0718464	0.346982	PXN
KLF5.c5	WT	ENST00000228318.8	37.1711	1.12016	0.971984	1.15245	0.249136	0.659265	SLC25A3
KLF5.c5	WT	ENST00000228345.9	25.9576	-0.541535	1.06865	-0.506748	0.612332	0.906185	RAD52
KLF5.c5	WT	ENST00000228347.9	1403.99	0.0575646	0.125581	0.458385	0.646676	0.919147	POLR3B
KLF5.c5	WT	ENST00000228425.11	3459.51	0.134758	0.159298	0.845949	0.397581	0.792314	PPFIBP1
KLF5.c5	WT	ENST00000228434.7	0.777242	0.978136	1.81392	0.539238	0.589722		CD69
KLF5.c5	WT	ENST00000228437.10	2359.12	0.0256672	0.0727768	0.352684	0.724325	0.945614	PRDM4
KLF5.c5	WT	ENST00000228438.3	321.286	-0.0821567	0.116331	-0.706234	0.480043	0.845349	CLEC2B
KLF5.c5	WT	ENST00000228463.6	3.37442	-0.0137876	2.12814	-0.00647868	0.994831	1	SELPLG
KLF5.c5	WT	ENST00000228468.8	401.152	0.863182	0.231973	3.72104	0.000198401	0.00443088	ASIC1
KLF5.c5	WT	ENST00000228476.8	0						DAO
KLF5.c5	WT	ENST00000228495.11	925.944	0.0694109	0.0917034	0.756906	0.449106	0.82692	KCTD10
KLF5.c5	WT	ENST00000228506.8	13392.1	0.00359565	0.0862704	0.0416789	0.966755	0.9991	MLEC
KLF5.c5	WT	ENST00000228510.8	124.078	-0.0858802	0.254355	-0.337639	0.735635	0.948835	MVK
KLF5.c5	WT	ENST00000228515.6	1037.94	-0.402916	0.128408	-3.13777	0.0017024	0.0250973	CSRNP2
KLF5.c5	WT	ENST00000228534.6	31.3088	-1.31687	0.233675	-5.63546	1.74589e-08	1.18623e-06	IL23A
KLF5.c5	WT	ENST00000228567.7	9.59604	-0.254505	0.612182	-0.415733	0.677605	0.930245	SYT10
KLF5.c5	WT	ENST00000228606.9	9.42538	5.59058	2.76232	2.02387	0.0429835	0.254781	CYP27B1
KLF5.c5	WT	ENST00000228641.4	0.274107	1.44933	5.27506	0.274752	0.783507		MYF6
KLF5.c5	WT	ENST00000228644.4	0.0428237	0	5.39768	0	1		MYF5
KLF5.c5	WT	ENST00000228682.7	597.785	-0.156186	0.400758	-0.389725	0.69674	0.936656	GLI1
KLF5.c5	WT	ENST00000228705.7	403.424	0.237986	0.348694	0.682507	0.494918	0.853943	PPM1H
KLF5.c5	WT	ENST00000228740.7	1166.99	-0.109136	0.065946	-1.65493	0.0979388	0.413917	LTA4H
KLF5.c5	WT	ENST00000228741.8	6620.19	0.492232	0.0930928	5.28754	1.23975e-07	7.00612e-06	ELK3
KLF5.c5	WT	ENST00000228799.7	315.648	0.658953	0.127432	5.17102	2.32822e-07	1.23389e-05	ITFG2
KLF5.c5	WT	ENST00000228811.8	20.3029	1.19504	1.1309	1.05672	0.290642	0.702155	PRR4
KLF5.c5	WT	ENST00000228820.9	505.099	0.31766	0.268948	1.18112	0.237555	0.644782	PARP11
KLF5.c5	WT	ENST00000228825.12	1499.73	-0.0385881	0.0663343	-0.581722	0.560754	0.885037	ARPC3
KLF5.c5	WT	ENST00000228827.8	805.904	0.11516	0.0825236	1.39547	0.162873	0.540347	GPN3
KLF5.c5	WT	ENST00000228837.3	0.529124	-0.844753	3.16356	-0.267026	0.789449		FGF6
KLF5.c5	WT	ENST00000228841.15	153.641	-1.85596	0.411611	-4.50902	6.5129e-06	0.000239479	MYL2
KLF5.c5	WT	ENST00000228843.13	231.972	1.31665	0.302183	4.35714	1.31774e-05	0.000443859	RAD51AP1
KLF5.c5	WT	ENST00000228850.6	17.0606	0.476687	2.41906	0.197055	0.843785	0.977083	AKAP3
KLF5.c5	WT	ENST00000228862.3	301.781	-0.411122	0.117649	-3.49447	0.000475001	0.00903932	DUSP16
KLF5.c5	WT	ENST00000228865.3	1754.56	0.269425	0.113948	2.36446	0.0180566	0.14494	CREBL2
KLF5.c5	WT	ENST00000228872.9	1250.71	0.460683	0.221126	2.08335	0.0372197	0.23265	CDKN1B
KLF5.c5	WT	ENST00000228887.6	108.359	0.94365	0.204176	4.62175	3.80515e-06	0.000148938	GPRC5D
KLF5.c5	WT	ENST00000228916.7	9.50793	-3.73158	1.30651	-2.85615	0.00428815	0.0508271	SCNN1A
KLF5.c5	WT	ENST00000228918.9	2271.73	-0.191293	0.137729	-1.3889	0.164862	0.543652	LTBR
KLF5.c5	WT	ENST00000228922.12	243.175	0.103299	0.145629	0.709331	0.478119	0.844273	OGFOD2
KLF5.c5	WT	ENST00000228928.12	809.392	-1.32186	0.344515	-3.83688	0.000124609	0.00300986	OAS3
KLF5.c5	WT	ENST00000228936.6	55.7404	0.339409	0.205545	1.65126	0.0986851	0.41582	ART4
KLF5.c5	WT	ENST00000228938.5	12.1206	5.62809	1.1047	5.09468	3.49326e-07	1.78138e-05	MGP
KLF5.c5	WT	ENST00000228945.9	128.737	-0.653851	0.514927	-1.26979	0.204158	0.601102	ARHGDIB
KLF5.c5	WT	ENST00000228955.11	565.958	0.13681	0.130354	1.04953	0.293934	0.705703	GTF2H3
KLF5.c5	WT	ENST00000229002.6	0.0955191	1.86099	5.36894	0.346622	0.728875		RERGL
KLF5.c5	WT	ENST00000229003.7	3.30827	2.9822	3.2486	0.917994	0.358622	0.76194	ENDOU
KLF5.c5	WT	ENST00000229022.9	117.078	0.65074	0.922349	0.705525	0.480483	0.845654	VDR
KLF5.c5	WT	ENST00000229030.5	13.4632	0.141023	0.519972	0.271213	0.786227	0.963125	FZD10
KLF5.c5	WT	ENST00000229134.5	0.134081	0	5.39768	0	1		IL26
KLF5.c5	WT	ENST00000229135.4	0.206444	0.626768	5.31609	0.1179	0.906147		IFNG
KLF5.c5	WT	ENST00000229179.9	275.978	0.313139	0.192984	1.62261	0.104672	0.428882	NUP107
KLF5.c5	WT	ENST00000229195.8	1571.72	0.317082	0.087747	3.6136	0.000301978	0.00624934	CNOT2
KLF5.c5	WT	ENST00000229201.4	2343.92	0.154978	0.149439	1.03707	0.299704	0.711271	TIMELESS
KLF5.c5	WT	ENST00000229214.9	1031.38	0.0730175	0.0769232	0.949227	0.342505	0.748855	KRR1
KLF5.c5	WT	ENST00000229238.5	376.979	0.624081	0.085835	7.27071	3.57601e-13	5.53731e-11	MRPL51
KLF5.c5	WT	ENST00000229239.10	207891	0.381923	0.0564758	6.7626	1.3554e-11	1.60977e-09	GAPDH
KLF5.c5	WT	ENST00000229243.7	37.0146	0.49072	0.768901	0.638209	0.523337	0.868393	ACRBP
KLF5.c5	WT	ENST00000229251.7	779.713	1.04028	0.33019	3.15054	0.00162969	0.0242209	COPS7A
KLF5.c5	WT	ENST00000229264.8	0.297011	0	5.39768	0	1		GNB3
KLF5.c5	WT	ENST00000229265.10	21.1509	0.39077	0.547603	0.713601	0.475474	0.842832	CDCA3
KLF5.c5	WT	ENST00000229266.8	357.971	-0.306583	0.182796	-1.67719	0.0935055	0.403479	CHPT1
KLF5.c5	WT	ENST00000229268.13	2700.19	0.480155	0.104728	4.58479	4.54444e-06	0.000174331	USP5
KLF5.c5	WT	ENST00000229270.8	19.1428	0.452577	0.614543	0.736445	0.46146	0.834644	TPI1
KLF5.c5	WT	ENST00000229277.6	2399.96	0.552371	0.0928751	5.94746	2.72332e-09	2.17952e-07	ENO2
KLF5.c5	WT	ENST00000229281.6	824.485	0.624138	0.107391	5.81184	6.17911e-09	4.64183e-07	C12orf57
KLF5.c5	WT	ENST00000229304.5	0						APOBEC1
KLF5.c5	WT	ENST00000229307.9	177.693	0.131807	0.146366	0.900529	0.367839	0.769484	NANOG
KLF5.c5	WT	ENST00000229314.10	2019.54	0.211196	0.0580121	3.64056	0.000272051	0.00572985	GOLT1B
KLF5.c5	WT	ENST00000229328.10	416.731	-0.18451	0.194727	-0.947529	0.343369	0.749488	PRKAB1
KLF5.c5	WT	ENST00000229329.7	1008.21	0.0277438	0.0959248	0.289224	0.77241	0.959682	CMAS
KLF5.c5	WT	ENST00000229330.9	377.302	-0.215492	0.132799	-1.6227	0.104653	0.428855	HCFC2
KLF5.c5	WT	ENST00000229332.12	6.67901	-0.566465	1.03205	-0.548876	0.583091	0.894307	CLEC4A
KLF5.c5	WT	ENST00000229335.11	0						AICDA
KLF5.c5	WT	ENST00000229340.10	4349.8	0.0406404	0.0801424	0.507103	0.612082	0.906055	RAB35
KLF5.c5	WT	ENST00000229379.3	6055.16	-0.00823478	0.0324475	-0.253788	0.799659	0.966596	COX6A1
KLF5.c5	WT	ENST00000229384.5	28.0796	-0.812518	0.847257	-0.958999	0.337559	0.744748	GATC
KLF5.c5	WT	ENST00000229387.6	1.07786	-2.19838	1.55141	-1.41702	0.156476		RFX4
KLF5.c5	WT	ENST00000229390.8	4915.51	0.196589	0.0348682	5.63807	1.71963e-08	1.17028e-06	SRSF9
KLF5.c5	WT	ENST00000229395.8	546.011	0.212873	0.144728	1.47085	0.141332	0.504359	FGFR1OP2
KLF5.c5	WT	ENST00000229402.4	3.22288	0.801908	1.12562	0.712414	0.476209	0.843184	KLRB1
KLF5.c5	WT	ENST00000229405.8	88.4538	0.619404	0.242042	2.55908	0.0104951	0.0985198	ZNF76
KLF5.c5	WT	ENST00000229447.9	0						IYD
KLF5.c5	WT	ENST00000229471.8	10.2857	-4.20228	3.7926	-1.10802	0.267853	0.678574	FYN
KLF5.c5	WT	ENST00000229554.10	28.267	-0.447528	1.07892	-0.414792	0.678294	0.930451	RSPH4A
KLF5.c5	WT	ENST00000229563.6	805.399	-0.504938	0.0974016	-5.18408	2.17084e-07	1.16242e-05	TMEM14C
KLF5.c5	WT	ENST00000229570.9	103.424	0.102921	0.23875	0.431083	0.666408	0.926165	SMIM8
KLF5.c5	WT	ENST00000229583.9	86.2152	-0.400448	0.241185	-1.66033	0.0968472	0.411371	ADTRP
KLF5.c5	WT	ENST00000229595.6	1728.65	-0.053826	0.174139	-0.309099	0.757246	0.955474	ASF1A
KLF5.c5	WT	ENST00000229633.7	506.957	-0.123025	0.14036	-0.876497	0.38076	0.780255	HINT3
KLF5.c5	WT	ENST00000229634.13	209.887	0.0589092	0.301792	0.195198	0.845238	0.977564	NCOA7
KLF5.c5	WT	ENST00000229708.4	26.1948	-0.179241	0.23626	-0.75866	0.448056	0.826159	ULBP1
KLF5.c5	WT	ENST00000229725.4	263.678	-0.00696264	0.100992	-0.0689424	0.945035	0.995643	NEU1
KLF5.c5	WT	ENST00000229729.11	11.2373	1.28874	1.77892	0.724453	0.468788	0.83882	SLC44A4
KLF5.c5	WT	ENST00000229758.8	3189.53	0.313439	0.101873	3.07676	0.00209266	0.0293903	FBXO5
KLF5.c5	WT	ENST00000229768.9	0						OPRM1
KLF5.c5	WT	ENST00000229769.3	522.594	0.00324866	0.180535	0.0179947	0.985643	1	FANCE
KLF5.c5	WT	ENST00000229771.11	0						TULP1
KLF5.c5	WT	ENST00000229794.9	915.066	0.349582	0.221412	1.57887	0.114365	0.450508	MAPK14
KLF5.c5	WT	ENST00000229795.8	1165.08	-0.390728	0.169036	-2.31151	0.0208047	0.159299	MAPK14
KLF5.c5	WT	ENST00000229812.8	2741.44	-0.440614	0.0762755	-5.77661	7.62198e-09	5.64364e-07	STK38
KLF5.c5	WT	ENST00000229829.7	22.0958	-0.598635	2.37407	-0.252155	0.800921	0.966725	HLA-DOA
KLF5.c5	WT	ENST00000229854.12	61.2617	1.15098	0.933113	1.23348	0.217397	0.619056	MCM3
KLF5.c5	WT	ENST00000229866.10	706.837	-0.205425	0.0863426	-2.37918	0.0173513	0.141138	RNF8
KLF5.c5	WT	ENST00000229903.5	21.4078	-0.379855	0.451499	-0.84132	0.400169	0.794245	SAYSD1
KLF5.c5	WT	ENST00000229913.9	1.50731	-3.38678	3.41899	-0.990579	0.321891		KIF6
KLF5.c5	WT	ENST00000229922.7	1634.36	0.00411151	0.12289	0.0334569	0.97331	0.99958	CAP2
KLF5.c5	WT	ENST00000229955.4	623.057	-0.184309	0.0666657	-2.76467	0.00569797	0.0630359	GPR63
KLF5.c5	WT	ENST00000229971.2	243.508	0.130761	0.159457	0.820037	0.412195	0.802863	FBXL4
KLF5.c5	WT	ENST00000230036.2	191.691	-0.284251	0.0992106	-2.86513	0.00416839	0.0497804	GPLD1
KLF5.c5	WT	ENST00000230048.5	375.893	-0.262376	0.0980987	-2.67461	0.00748157	0.0769852	ACOT13
KLF5.c5	WT	ENST00000230050.4	8832.92	0.210068	0.100987	2.08015	0.0375122	0.233749	RPS12
KLF5.c5	WT	ENST00000230053.11	32.0546	-0.461034	0.526642	-0.875421	0.381345	0.780717	B3GAT2
KLF5.c5	WT	ENST00000230056.8	939.019	-0.165762	0.0904912	-1.8318	0.0669807	0.333002	GMNN
KLF5.c5	WT	ENST00000230085.13	462.234	-0.0502074	0.155892	-0.322065	0.747404	0.95293	SNX3
KLF5.c5	WT	ENST00000230122.4	474.928	-0.0116888	0.40365	-0.0289577	0.976898	1	ZBTB24
KLF5.c5	WT	ENST00000230124.8	0						FIG4
KLF5.c5	WT	ENST00000230173.10	1273.25	-0.00471821	0.227443	-0.0207446	0.983449	1	ADGRG6
KLF5.c5	WT	ENST00000230221.5	0						OR14J1
KLF5.c5	WT	ENST00000230223.5	0						OR5V1
KLF5.c5	WT	ENST00000230236.4	23.7851	0.505461	0.716792	0.70517	0.480704	0.845798	HSD17B8
KLF5.c5	WT	ENST00000230256.8	1.17835	0	5.39768	0	1		UNC93A
KLF5.c5	WT	ENST00000230301.9	25.3198	0.0201915	0.323135	0.0624862	0.950176	0.996504	C6orf118
KLF5.c5	WT	ENST00000230321.11	332.181	0.235767	0.16586	1.42148	0.155178	0.527552	MDFI
KLF5.c5	WT	ENST00000230323.8	0						TFEB
KLF5.c5	WT	ENST00000230340.9	1547.97	0.208333	0.178321	1.1683	0.242684	0.651629	BYSL
KLF5.c5	WT	ENST00000230354.10	345.885	-0.270968	0.794523	-0.341045	0.73307	0.94827	TBP
KLF5.c5	WT	ENST00000230361.4	103.959	-0.0101646	0.127062	-0.079997	0.93624	0.99456	GUCA1B
KLF5.c5	WT	ENST00000230381.7	9.5297	-0.184991	0.414135	-0.446691	0.655098	0.92245	PRPH2
KLF5.c5	WT	ENST00000230402.10	1264.42	-0.304399	0.310962	-0.978896	0.327631	0.73595	PPP2R5D
KLF5.c5	WT	ENST00000230413.9	37.3728	1.25572	0.64579	1.94447	0.0518387	0.285735	MRPL2
KLF5.c5	WT	ENST00000230418.8	1106.89	0.565011	0.48279	1.1703	0.241879	0.65044	PTK7
KLF5.c5	WT	ENST00000230419.9	3803.17	0.00407685	0.177623	0.0229523	0.981688	1	PTK7
KLF5.c5	WT	ENST00000230431.11	195.784	0.153218	0.0983934	1.5572	0.119424	0.460822	DNPH1
KLF5.c5	WT	ENST00000230449.9	1527.79	-0.763659	0.11233	-6.79835	1.05821e-11	1.28507e-09	EXOC2
KLF5.c5	WT	ENST00000230461.11	7203.03	-0.0499989	0.123911	-0.403505	0.686577	0.932854	TMEM30A
KLF5.c5	WT	ENST00000230480.10	86.3938	-0.0726283	0.188898	-0.384484	0.70062	0.93778	VEGFA
KLF5.c5	WT	ENST00000230495.2	2.0551	-1.61295	1.34692	-1.19751	0.231109		H3P16
KLF5.c5	WT	ENST00000230510.7	150.971	0.145424	0.221376	0.656909	0.511239	0.862493	TTK
KLF5.c5	WT	ENST00000230529.9	0.159199	2.5964	5.34168	0.486064	0.626922		CCN6
KLF5.c5	WT	ENST00000230538.12	34.9691	0.465307	0.364085	1.27802	0.201243	0.596944	LAMA4
KLF5.c5	WT	ENST00000230565.3	67.0149	-0.209877	0.433798	-0.483813	0.628518	0.912369	ENPP5
KLF5.c5	WT	ENST00000230568.5	0.0996089	0	5.39768	0	1		LY86
KLF5.c5	WT	ENST00000230582.8	0.562031	4.41467	5.31215	0.831053	0.405944		PRSS16
KLF5.c5	WT	ENST00000230588.9	1.24692	3.474	3.36755	1.03161	0.302255		MEP1A
KLF5.c5	WT	ENST00000230640.10	6290.62	0.240303	0.0954313	2.51807	0.0117998	0.107249	MTREX
KLF5.c5	WT	ENST00000230658.12	2.97569	0.132098	0.897799	0.147135	0.883025	0.986027	ISL1
KLF5.c5	WT	ENST00000230671.7	0.46312	-0.0518687	4.07578	-0.0127261	0.989846		SLC6A7
KLF5.c5	WT	ENST00000230771.9	592.508	-0.0850164	0.124304	-0.683942	0.494012	0.853419	HARS2
KLF5.c5	WT	ENST00000230792.7	167.645	-0.0517494	0.224563	-0.230445	0.817746	0.971035	NUDT12
KLF5.c5	WT	ENST00000230859.8	2380.01	0.145696	0.0935119	1.55805	0.119222	0.460542	TENT4A
KLF5.c5	WT	ENST00000230882.9	192.551	-0.0592481	0.279085	-0.212294	0.831878	0.974261	GHR
KLF5.c5	WT	ENST00000230895.11	6419.96	0.804572	0.056278	14.2964	2.30424e-46	4.88692e-43	DAP
KLF5.c5	WT	ENST00000230901.9	2200.22	-0.151511	0.143921	-1.05274	0.292459	0.703953	BRD8
KLF5.c5	WT	ENST00000230914.4	571.321	0.466351	0.156229	2.98505	0.00283533	0.0370658	MRPS30
KLF5.c5	WT	ENST00000230990.7	1127.28	0.573707	0.361505	1.587	0.112514	0.446552	HBEGF
KLF5.c5	WT	ENST00000231004.5	1400.28	-0.0496023	0.296782	-0.167134	0.867265	0.982361	LOX
KLF5.c5	WT	ENST00000231009.3	0.165382	2.64933	5.3402	0.49611	0.619817		GZMK
KLF5.c5	WT	ENST00000231021.9	0						CDH9
KLF5.c5	WT	ENST00000231061.9	5498.68	1.47235	0.166511	8.84234	9.3731e-19	2.7761e-16	SPARC
KLF5.c5	WT	ENST00000231121.3	0.235243	-0.815831	5.39768	-0.151145	0.879862		HAND1
KLF5.c5	WT	ENST00000231130.3	76.9001	-2.18659	0.227182	-9.62484	6.28064e-22	2.57218e-19	PCDHB3
KLF5.c5	WT	ENST00000231134.8	1304.5	-0.945378	0.386093	-2.44858	0.0143422	0.123407	PCDHB5
KLF5.c5	WT	ENST00000231136.4	211.474	-1.87484	0.402293	-4.66039	3.15608e-06	0.000126464	PCDHB6
KLF5.c5	WT	ENST00000231137.6	90.2943	-0.353869	0.368474	-0.960363	0.336873	0.74424	PCDHB7
KLF5.c5	WT	ENST00000231173.6	61.8445	-0.623669	0.234703	-2.65727	0.00787763	0.0800481	PCDHB15
KLF5.c5	WT	ENST00000231188.9	0						GRM6
KLF5.c5	WT	ENST00000231198.12	508.191	0.213627	0.147118	1.45208	0.146479	0.5133	THG1L
KLF5.c5	WT	ENST00000231228.3	1.29616	0	5.39768	0	1		IL12B
KLF5.c5	WT	ENST00000231229.8	4.38837	0.999038	1.31903	0.757401	0.44881	0.826753	BTNL8
KLF5.c5	WT	ENST00000231238.10	1079.72	0.189151	0.149378	1.26626	0.20542	0.603068	TTC1
KLF5.c5	WT	ENST00000231338.7	0.385971	0	5.39768	0	1		C1QTNF3
KLF5.c5	WT	ENST00000231357.7	11.2044	0.214857	2.71884	0.0790249	0.937013	0.994609	IRX4
KLF5.c5	WT	ENST00000231368.10	2470.68	0.173958	0.111946	1.55394	0.1202	0.462427	LNPEP
KLF5.c5	WT	ENST00000231383.8	1.66826	-0.189824	1.19892	-0.158329	0.874198		RAD1P1
KLF5.c5	WT	ENST00000231420.11	0						AGXT2
KLF5.c5	WT	ENST00000231423.7	0						PRLR
KLF5.c5	WT	ENST00000231449.7	1.07179	-3.03966	1.85638	-1.63741	0.101544		IL4
KLF5.c5	WT	ENST00000231454.6	0.614765	1.10327	2.49879	0.441521	0.658836		IL5
KLF5.c5	WT	ENST00000231461.10	107.229	0.244235	0.141627	1.72449	0.0846186	0.38127	ST8SIA4
KLF5.c5	WT	ENST00000231484.4	77.5838	0.493194	0.173306	2.8458	0.00442996	0.0521543	PCDH12
KLF5.c5	WT	ENST00000231498.8	5075.87	0.524904	0.0754432	6.95761	3.46092e-12	4.57731e-10	NUP155
KLF5.c5	WT	ENST00000231504.5	225.775	-0.0458195	0.412218	-0.111154	0.911495	0.990487	PPP2CA
KLF5.c5	WT	ENST00000231509.7	155.528	0.964831	0.604088	1.59717	0.110228	0.441666	NR3C1
KLF5.c5	WT	ENST00000231512.5	3275.5	0.0277836	0.13329	0.208445	0.834882	0.974779	C5orf15
KLF5.c5	WT	ENST00000231524.14	482.131	0.124193	0.0768796	1.61542	0.106219	0.432567	TRIM23
KLF5.c5	WT	ENST00000231526.8	22.8143	0.260337	1.78255	0.146047	0.883884	0.986157	TRAPPC13
KLF5.c5	WT	ENST00000231572.8	4442.67	0.327294	0.112171	2.91782	0.00352488	0.0438917	RARS1
KLF5.c5	WT	ENST00000231656.13	0.478554	-1.06733	2.79695	-0.381606	0.702754		CDX1
KLF5.c5	WT	ENST00000231668.13	166.503	0.0955545	0.24594	0.388527	0.697626	0.936881	BNIP1
KLF5.c5	WT	ENST00000231706.6	125.892	0.211425	0.152426	1.38707	0.165421	0.544487	SLC7A14
KLF5.c5	WT	ENST00000231721.7	128.368	-0.536248	0.257413	-2.08322	0.0372316	0.232661	SEMA3G
KLF5.c5	WT	ENST00000231749.8	12.2984	-1.59357	1.1593	-1.3746	0.169256	0.550357	ZMYND10
KLF5.c5	WT	ENST00000231751.9	2.53957	-2.93378	4.82216	-0.608395	0.542925		LTF
KLF5.c5	WT	ENST00000231790.8	1473.97	0.134022	0.182856	0.732937	0.463597	0.83575	MLH1
KLF5.c5	WT	ENST00000231887.8	254.771	-0.123488	0.202093	-0.611043	0.541171	0.876602	EHHADH
KLF5.c5	WT	ENST00000231948.9	120.942	0.285187	0.714328	0.399237	0.689718	0.933882	CRBN
KLF5.c5	WT	ENST00000232003.5	0.947922	3.8357	1.74895	2.19315	0.0282967		HRG
KLF5.c5	WT	ENST00000232014.8	109.938	-0.681682	0.528181	-1.29062	0.196835	0.590567	BCL6
KLF5.c5	WT	ENST00000232125.9	492.338	-0.360731	0.100392	-3.59322	0.000326611	0.00665201	FAM162A
KLF5.c5	WT	ENST00000232217.6	1.03344	0.143213	1.54212	0.0928676	0.926009		RBP2
KLF5.c5	WT	ENST00000232219.6	2.56047	5.42473	5.30624	1.02233	0.306625
KLF5.c5	WT	ENST00000232375.8	453.893	-0.16973	0.13617	-1.24645	0.212599	0.612757	PFKFB4
KLF5.c5	WT	ENST00000232424.4	1344.62	0.898216	0.342101	2.62559	0.00864991	0.0855462	HES1
KLF5.c5	WT	ENST00000232458.9	152.933	0.330777	0.854504	0.387098	0.698684	0.937263	ECT2
KLF5.c5	WT	ENST00000232461.8	26.9527	0.154632	0.317114	0.487622	0.625818	0.911205	GNAT1
KLF5.c5	WT	ENST00000232496.5	1012.36	-0.0736815	0.0499421	-1.47534	0.140122	0.501985	TUSC2
KLF5.c5	WT	ENST00000232501.8	357.787	-0.387264	0.0908954	-4.26054	2.03934e-05	0.000646057	NPRL2
KLF5.c5	WT	ENST00000232508.9	138.015	0.45716	0.385037	1.18732	0.235103	0.64177	CYB561D2
KLF5.c5	WT	ENST00000232519.9	0.509249	1.33978	2.39429	0.559575	0.57577		CEP15
KLF5.c5	WT	ENST00000232564.8	4297.38	0.19633	0.0755697	2.59799	0.00937699	0.090816	GNB4
KLF5.c5	WT	ENST00000232603.10	0.609991	0.962027	4.93154	0.195076	0.845333		MORC1
KLF5.c5	WT	ENST00000232607.7	840.723	0.22272	0.0639496	3.48274	0.000496304	0.00935033	UMPS
KLF5.c5	WT	ENST00000232744.13	175.841	-0.315757	0.274535	-1.15015	0.250081	0.660265	ABTB1
KLF5.c5	WT	ENST00000232766.6	1544.21	-0.155619	0.0938224	-1.65866	0.0971845	0.412049	KLHL18
KLF5.c5	WT	ENST00000232854.9	676.137	-0.146517	0.357032	-0.410374	0.681532	0.931247	HEMK1
KLF5.c5	WT	ENST00000232888.7	1591.04	0.137372	0.171965	0.798838	0.424384	0.811191	RRP9
KLF5.c5	WT	ENST00000232892.12	50.6927	2.02287	0.449074	4.50453	6.65204e-06	0.000243765	AADAC
KLF5.c5	WT	ENST00000232905.4	670.363	-0.125644	0.0831867	-1.51039	0.130945	0.48379	EIF1B
KLF5.c5	WT	ENST00000232974.11	252.442	0.580692	0.387187	1.49977	0.133673	0.489174	ZBTB47
KLF5.c5	WT	ENST00000232975.8	84.4189	-2.72347	0.869522	-3.13215	0.00173532	0.0254506	TNNC1
KLF5.c5	WT	ENST00000232978.13	1893.94	-0.240088	0.116624	-2.05865	0.0395279	0.241903	NKTR
KLF5.c5	WT	ENST00000233025.11	2403.49	0.0147459	0.0423905	0.347858	0.727947	0.946626	SPCS1
KLF5.c5	WT	ENST00000233027.10	939.104	0.188547	0.062353	3.02386	0.00249572	0.0335551	NEK4
KLF5.c5	WT	ENST00000233047.9	218.506	-0.143117	0.223915	-0.639157	0.522721	0.867956	LDAF1
KLF5.c5	WT	ENST00000233055.9	2955.34	0.513196	0.183315	2.79953	0.00511777	0.0581314	WDFY1
KLF5.c5	WT	ENST00000233057.9	3949.84	-0.333626	0.0734224	-4.54392	5.52167e-06	0.000207595	EIF2AK2
KLF5.c5	WT	ENST00000233072.10	37.6048	-0.744771	1.76634	-0.421647	0.673283	0.928633	CPS1
KLF5.c5	WT	ENST00000233078.9	1451.29	0.0180075	0.116254	0.154898	0.876902	0.984567	DAZAP1
KLF5.c5	WT	ENST00000233084.8	6064.94	0.169038	0.174253	0.970069	0.332012	0.739988	DDX1
KLF5.c5	WT	ENST00000233092.10	126.919	-1.05631	0.361105	-2.92521	0.00344228	0.0430346	FKBP7
KLF5.c5	WT	ENST00000233099.6	3012.99	-0.108066	0.041463	-2.60634	0.00915161	0.0890909	HEATR5B
KLF5.c5	WT	ENST00000233114.13	2698.68	-0.161708	0.0465637	-3.47285	0.000514972	0.00963713	MDH1
KLF5.c5	WT	ENST00000233121.7	837.75	0.153064	0.158193	0.967579	0.333255	0.740975	MAPRE3
KLF5.c5	WT	ENST00000233143.6	26641.3	-0.83695	0.0940685	-8.89724	5.7251e-19	1.70842e-16	TMSB10
KLF5.c5	WT	ENST00000233146.7	3969.44	0.237671	0.100552	2.36366	0.0180953	0.145172	MSH2
KLF5.c5	WT	ENST00000233154.9	424.868	-0.310593	0.681574	-0.455699	0.648606	0.919711	NCK2
KLF5.c5	WT	ENST00000233156.9	3865.95	0.0614953	0.225718	0.272443	0.785281	0.962701	TFPI
KLF5.c5	WT	ENST00000233190.11	1453.9	0.229829	0.126508	1.81672	0.0692605	0.339598	NDUFS1
KLF5.c5	WT	ENST00000233202.11	10.7008	-0.193467	0.438857	-0.440843	0.659327	0.923537	SLC11A1
KLF5.c5	WT	ENST00000233242.5	1.17969	-2.72918	1.41096	-1.93427	0.0530794		APOB
KLF5.c5	WT	ENST00000233330.6	575.342	-0.403786	0.210663	-1.91674	0.0552714	0.297261	RTKN
KLF5.c5	WT	ENST00000233331.12	1031.78	-0.113979	0.0629615	-1.81029	0.0702501	0.342167	INO80B
KLF5.c5	WT	ENST00000233336.7	3933.22	0.104073	0.0699761	1.48727	0.136943	0.495728	TTL
KLF5.c5	WT	ENST00000233379.9	645.668	0.139641	0.099724	1.40027	0.161432	0.537926	FAHD2A
KLF5.c5	WT	ENST00000233468.5	2753	0.118339	0.0531441	2.22675	0.0259641	0.185117	SF3B6
KLF5.c5	WT	ENST00000233505.12	92.7478	0.230454	0.361879	0.636825	0.524239	0.868758	CENPA
KLF5.c5	WT	ENST00000233535.9	239.036	0.066154	0.131236	0.504083	0.614203	0.906952	SLC30A3
KLF5.c5	WT	ENST00000233545.6	40.3733	0.349172	2.45495	0.142232	0.886897	0.986675	MPV17
KLF5.c5	WT	ENST00000233557.7	446.033	0.110474	0.145133	0.76119	0.446543	0.825326	NRBP1
KLF5.c5	WT	ENST00000233573.6	63.4068	-0.264933	1.4492	-0.182813	0.854945	0.979784	ITGA4
KLF5.c5	WT	ENST00000233575.7	1618.71	0.168042	0.0925998	1.81471	0.0695681	0.340501	SNX17
KLF5.c5	WT	ENST00000233596.8	198.503	-0.695521	0.153781	-4.52279	6.10297e-06	0.000226298	REEP6
KLF5.c5	WT	ENST00000233607.6	246.217	-0.796257	0.938775	-0.848188	0.396334	0.791608	APC2
KLF5.c5	WT	ENST00000233609.8	282.363	0.171841	0.166975	1.02914	0.303413	0.714573	RPS15
KLF5.c5	WT	ENST00000233612.8	229.103	-0.37254	0.163137	-2.2836	0.0223948	0.167713	GCA
KLF5.c5	WT	ENST00000233615.7	896.414	-0.0508257	0.193444	-0.262742	0.79275	0.965106	WBP1
KLF5.c5	WT	ENST00000233623.11	1616	0.254951	0.0794577	3.20864	0.00133364	0.0207619	TTC31
KLF5.c5	WT	ENST00000233627.14	1161.36	0.0259113	0.0643556	0.402627	0.687223	0.933173	NDUFS7
KLF5.c5	WT	ENST00000233630.11	160.218	-0.181703	0.433835	-0.41883	0.67534	0.929609	PCGF1
KLF5.c5	WT	ENST00000233638.8	342.996	-0.445808	0.232544	-1.91709	0.0552263	0.297123	TLX2
KLF5.c5	WT	ENST00000233668.10	7.56629	1.4041	4.7366	0.296437	0.766896	0.958485	DOK1
KLF5.c5	WT	ENST00000233699.8	47.9686	-0.0309327	0.404876	-0.0764003	0.939101	0.995024	POLE4
KLF5.c5	WT	ENST00000233710.4	5.95584	-1.72371	0.784566	-2.19703	0.0280186	0.194705	ACADL
KLF5.c5	WT	ENST00000233712.5	16.8603	4.41334	1.21599	3.62942	0.000284062	0.00593964	EVA1A
KLF5.c5	WT	ENST00000233714.8	603.53	-0.240861	0.278016	-0.866357	0.386295	0.784253	LANCL1
KLF5.c5	WT	ENST00000233735.2	0.213754	0	5.39768	0	1		REG1A
KLF5.c5	WT	ENST00000233741.9	0						FANCL
KLF5.c5	WT	ENST00000233809.9	0						IGFBP2
KLF5.c5	WT	ENST00000233813.5	10896.7	1.37364	0.55005	2.49731	0.0125141	0.111801	IGFBP5
KLF5.c5	WT	ENST00000233826.4	79.4723	0.162502	0.26289	0.618137	0.536485	0.87444	KCNJ13
KLF5.c5	WT	ENST00000233836.5	4.40662	-0.64412	0.652995	-0.986408	0.323933	0.732182	CCT4P2
KLF5.c5	WT	ENST00000233838.9	1849.78	0.238491	0.160021	1.49037	0.136126	0.494275	GGCX
KLF5.c5	WT	ENST00000233840.3	1.05924	-1.51873	1.70621	-0.89012	0.373401		NEU2
KLF5.c5	WT	ENST00000233892.8	2.30759	-0.925712	2.94863	-0.313947	0.753562		MOB4
KLF5.c5	WT	ENST00000233893.10	2924.67	-0.14027	0.139954	-1.00226	0.316219	0.725756	HSPE1
KLF5.c5	WT	ENST00000233944.7	0.490474	-0.312165	2.62702	-0.118829	0.905411
KLF5.c5	WT	ENST00000233948.4	166.82	-0.722547	1.0922	-0.661551	0.508259	0.861223	WNT6
KLF5.c5	WT	ENST00000233954.6	0.0239468	0	5.39768	0	1		IL1RL1
KLF5.c5	WT	ENST00000233957.7	86.4469	-0.324604	0.301863	-1.07534	0.282224	0.693778	IL18R1
KLF5.c5	WT	ENST00000233969.3	120.016	-0.674519	0.261881	-2.57567	0.0100047	0.0950616	SLC9A2
KLF5.c5	WT	ENST00000233997.4	0						AZU1
KLF5.c5	WT	ENST00000234038.11	840.745	0.00870263	0.184511	0.047166	0.962381	0.998436	PPP1R7
KLF5.c5	WT	ENST00000234040.9	364.476	-0.385375	0.275596	-1.39833	0.162013	0.538939	PASK
KLF5.c5	WT	ENST00000234071.8	5.19695	2.38014	1.28041	1.85889	0.0630425	0.321623	PROC
KLF5.c5	WT	ENST00000234091.8	6.90177	-0.30647	0.728056	-0.420943	0.673797	0.92888	ID2
KLF5.c5	WT	ENST00000234111.9	8917.34	0.269997	0.071661	3.7677	0.000164758	0.00379885	ODC1
KLF5.c5	WT	ENST00000234115.10	486.907	-0.330364	0.132164	-2.49964	0.0124318	0.111316	PLEKHB2
KLF5.c5	WT	ENST00000234142.9	79.7004	-2.47124	1.2284	-2.01175	0.044246	0.259389	GREB1
KLF5.c5	WT	ENST00000234160.5	4469.06	-0.254703	0.186864	-1.36304	0.17287	0.55616	GORASP2
KLF5.c5	WT	ENST00000234170.10	4560.61	0.0315633	0.105645	0.298767	0.765118	0.957789	CEBPZ
KLF5.c5	WT	ENST00000234179.8	4217.19	-0.0421777	0.0935556	-0.450831	0.652112	0.921347	PRKD3
KLF5.c5	WT	ENST00000234195.7	0.730176	2.22034	5.3539	0.414714	0.678351		RMDN2
KLF5.c5	WT	ENST00000234198.9	3.31302	-0.63115	0.788188	-0.800761	0.42327	0.810292	DLX2
KLF5.c5	WT	ENST00000234256.4	2609.93	-0.452496	0.0755068	-5.99278	2.06278e-09	1.69076e-07	SLC1A4
KLF5.c5	WT	ENST00000234296.7	1611.84	-0.207216	0.136518	-1.51786	0.12905	0.479926	ORC2
KLF5.c5	WT	ENST00000234301.3	3156.68	0.0312494	0.0564508	0.553569	0.579874	0.892941	COX7A2L
KLF5.c5	WT	ENST00000234310.8	6561.84	0.0277911	0.0397449	0.699236	0.484405	0.848357	PPP3R1
KLF5.c5	WT	ENST00000234313.8	3.71042	0.249877	0.785873	0.317961	0.750515	0.95389	PLEK
KLF5.c5	WT	ENST00000234347.10	1.7095	-3.54424	1.70628	-2.07717	0.0377856		PRTN3
KLF5.c5	WT	ENST00000234371.10	0.129959	0	5.39768	0	1		KISS1R
KLF5.c5	WT	ENST00000234389.3	92.0559	-0.372929	0.189402	-1.96898	0.0489549	0.27581	GRIN3B
KLF5.c5	WT	ENST00000234392.3	26.3856	-0.122174	0.268395	-0.455201	0.648965	0.919836	VAX2
KLF5.c5	WT	ENST00000234396.10	6.74528	-0.3809	0.895611	-0.425296	0.670621	0.927374	ATP6V1B1
KLF5.c5	WT	ENST00000234420.11	6826.82	0.349157	0.10301	3.38955	0.000700068	0.0123325	MSH6
KLF5.c5	WT	ENST00000234453.10	1838.87	-0.244192	0.128954	-1.89364	0.0582731	0.306573	PLEKHA3
KLF5.c5	WT	ENST00000234454.6	1300.49	-0.779871	0.0964674	-8.08429	6.25264e-16	1.32137e-13	SPR
KLF5.c5	WT	ENST00000234549.11	5.23473	-1.44672	2.34811	-0.616119	0.537816	0.875129	FAM76A
KLF5.c5	WT	ENST00000234590.10	82752.2	-0.199285	0.140208	-1.42135	0.155215	0.527602	ENO1
KLF5.c5	WT	ENST00000234610.5	2.02279	-2.52197	3.02351	-0.83412	0.404213		MMP23A
KLF5.c5	WT	ENST00000234626.11	879.243	0.255787	0.160044	1.59823	0.109993	0.44114	CDC7
KLF5.c5	WT	ENST00000234668.6	585.035	-0.0924594	0.0647401	-1.42816	0.153245	0.524402	SYDE2
KLF5.c5	WT	ENST00000234677.7	5093.72	-0.237487	0.0435448	-5.45385	4.92921e-08	3.05387e-06	SARS1
KLF5.c5	WT	ENST00000234701.7	0.0299961	0	5.39768	0	1		CLCA1
KLF5.c5	WT	ENST00000234739.8	3886.12	0.0383257	0.135923	0.281965	0.77797	0.961008	BCL9
KLF5.c5	WT	ENST00000234798.5	14.3988	0.619763	0.384074	1.61366	0.106602	0.4334	TPSG1
KLF5.c5	WT	ENST00000234816.7	25.9999	0.26106	0.332414	0.785346	0.432251	0.816781	ANGPTL1
KLF5.c5	WT	ENST00000234827.6	512.563	-0.534963	0.138494	-3.86273	0.000112126	0.00275085	TCEANC2
KLF5.c5	WT	ENST00000234831.10	359.324	0.0784847	0.129684	0.605197	0.545048	0.878011	TMEM59
KLF5.c5	WT	ENST00000234875.9	1332.86	0.531784	0.099338	5.35328	8.63728e-08	5.07834e-06	RPL22
KLF5.c5	WT	ENST00000234961.7	298.162	0.54922	0.146895	3.73887	0.000184846	0.00417448	OPRD1
KLF5.c5	WT	ENST00000235090.10	4881.49	0.151291	0.110786	1.36562	0.172057	0.554959	WDR77
KLF5.c5	WT	ENST00000235150.5	578.804	-0.73175	0.146786	-4.98514	6.19184e-07	2.96288e-05	RNF19B
KLF5.c5	WT	ENST00000235180.4	183.234	-2.01651	0.350981	-5.74535	9.17321e-09	6.63101e-07	DLGAP3
KLF5.c5	WT	ENST00000235307.7	276.238	1.2934	0.108304	11.9423	7.11941e-33	6.8744e-30	C1orf21
KLF5.c5	WT	ENST00000235310.7	7.15568	0.335722	0.72365	0.463928	0.642699	0.917478	MAD2L2
KLF5.c5	WT	ENST00000235329.10	6584.96	-0.2825	0.135397	-2.08645	0.0369376	0.231505	MFN2
KLF5.c5	WT	ENST00000235332.6	1145.04	-0.621498	0.090622	-6.85813	6.97676e-12	8.76835e-10	MIIP
KLF5.c5	WT	ENST00000235345.6	1742.07	0.133289	0.117577	1.13363	0.256949	0.667279	SLC35D1
KLF5.c5	WT	ENST00000235347.4	0						PRAMEF10
KLF5.c5	WT	ENST00000235349.6	0.125077	0.576999	5.39589	0.106933	0.914842		PRAMEF4
KLF5.c5	WT	ENST00000235372.11	117.139	-0.295705	0.523132	-0.56526	0.571897	0.889562	PRDM2
KLF5.c5	WT	ENST00000235382.7	132.492	0.0256283	0.241952	0.105923	0.915644	0.991063	RGS2
KLF5.c5	WT	ENST00000235453.8	44.788	0.164791	0.282268	0.58381	0.559348	0.884506	DENND1B
KLF5.c5	WT	ENST00000235521.5	608.392	0.366374	0.126929	2.88646	0.00389602	0.0473369	WARS2
KLF5.c5	WT	ENST00000235532.9	26.1926	0.74404	0.438638	1.69625	0.0898385	0.39417	OSCP1
KLF5.c5	WT	ENST00000235628.2	193.326	-0.18197	0.168089	-1.08258	0.278994	0.690486	NT5C1A
KLF5.c5	WT	ENST00000235790.9	118.815	0.307834	0.688027	0.447415	0.654576	0.922338	KDM5B
KLF5.c5	WT	ENST00000235835.8	717.509	-0.114895	0.0717148	-1.60211	0.109132	0.43923	AKR7A2
KLF5.c5	WT	ENST00000235878.5	45.8844	0.0862712	0.3329	0.25915	0.795519	0.965831	GBP3
KLF5.c5	WT	ENST00000235932.8	70.9511	0.00431143	0.508105	0.00848532	0.99323	1	RAB29
KLF5.c5	WT	ENST00000235933.10	3.78445	0.119619	1.20835	0.0989938	0.921143	0.992398	CD160
KLF5.c5	WT	ENST00000235958.4	0.233313	0	5.39768	0	1		HMGCL
KLF5.c5	WT	ENST00000236017.5	9.10231	0.258594	0.762763	0.339022	0.734593	0.948643	APH1A
KLF5.c5	WT	ENST00000236040.8	194.362	-1.11366	0.252195	-4.41586	1.00611e-05	0.00035052	P3H1
KLF5.c5	WT	ENST00000236051.3	5244.03	0.126867	0.102092	1.24267	0.213988	0.614461	EBNA1BP2
KLF5.c5	WT	ENST00000236067.8	335.803	0.0431391	0.352758	0.122291	0.902669	0.98896	ATP6V0B
KLF5.c5	WT	ENST00000236137.10	887.215	0.133422	0.109316	1.22051	0.222272	0.625292	SLC19A2
KLF5.c5	WT	ENST00000236147.6	9.09084	-0.248509	2.83514	-0.087653	0.930152	0.99386	SELL
KLF5.c5	WT	ENST00000236166.4	0						FMO6P
KLF5.c5	WT	ENST00000236192.12	206.743	0.211847	0.161944	1.30815	0.190821	0.582109	VAMP4
KLF5.c5	WT	ENST00000236255.4	0.14856	0.626796	5.39768	0.116123	0.907555		GRHL3
KLF5.c5	WT	ENST00000236273.9	662.185	-0.0340888	0.12442	-0.273981	0.784099	0.962326	SYF2
KLF5.c5	WT	ENST00000236342.12	597.322	0.294925	0.214632	1.3741	0.169412	0.550628	DHDDS
KLF5.c5	WT	ENST00000236412.11	251.927	-0.143403	0.196906	-0.728282	0.466441	0.837449	PPP1R8
KLF5.c5	WT	ENST00000236495.9	0.600836	0	5.39768	0	1		SLC5A9
KLF5.c5	WT	ENST00000236671.7	5172.38	-0.306218	0.0788092	-3.88556	0.000102092	0.00254678	CTSD
KLF5.c5	WT	ENST00000236693.11	0.112921	0	5.39768	0	1		COLEC11
KLF5.c5	WT	ENST00000236698.9	37.6348	0.448894	3.4689	0.129405	0.897037	0.988159	STAG1
KLF5.c5	WT	ENST00000236709.4	2.13992	-0.0610991	1.02833	-0.0594157	0.952621		A4GNT
KLF5.c5	WT	ENST00000236826.8	0.279215	-0.356205	5.30239	-0.0671781	0.94644		MMP8
KLF5.c5	WT	ENST00000236850.5	9.75983	0.998344	0.664783	1.50176	0.13316	0.488403	APOA1
KLF5.c5	WT	ENST00000236877.11	384.66	-1.09324	0.146951	-7.43949	1.01078e-13	1.68134e-11	SLC8A2
KLF5.c5	WT	ENST00000236914.7	0.0754348	0	5.39768	0	1		NR5A2
KLF5.c5	WT	ENST00000236918.11	0.192428	0	5.39768	0	1		TNNT2
KLF5.c5	WT	ENST00000236925.8	2899.57	0.205657	0.0667244	3.08218	0.00205489	0.0289781	CAMSAP2
KLF5.c5	WT	ENST00000236937.13	0						FCGR2B
KLF5.c5	WT	ENST00000236938.12	2.57077	-0.361428	5.23344	-0.0690612	0.944941		FCRLA
KLF5.c5	WT	ENST00000236957.9	354.108	0.272766	0.163996	1.66324	0.0962636	0.409974	EEF1B2
KLF5.c5	WT	ENST00000236959.14	6348.77	-0.166651	0.144623	-1.15231	0.249192	0.659315	ATIC
KLF5.c5	WT	ENST00000236979.2	0.085168	-1.40709	5.38935	-0.261088	0.794025		TNP1
KLF5.c5	WT	ENST00000236980.10	320.136	0.268106	0.234452	1.14355	0.252812	0.663142	FASTKD2
KLF5.c5	WT	ENST00000237014.8	0.0383459	0	5.39768	0	1		TTR
KLF5.c5	WT	ENST00000237019.11	119.665	0.204457	0.26831	0.762019	0.446049	0.82504	B4GALT6
KLF5.c5	WT	ENST00000237163.9	17.1104	1.55985	2.53629	0.615013	0.538546	0.875441	DOP1A
KLF5.c5	WT	ENST00000237172.12	0						FILIP1
KLF5.c5	WT	ENST00000237177.10	397.286	0.124604	0.169244	0.736235	0.461587	0.834661	CASP8AP2
KLF5.c5	WT	ENST00000237186.10	2.81568	0	5.39768	0			UBE3D
KLF5.c5	WT	ENST00000237201.2	0						SPACA1
KLF5.c5	WT	ENST00000237247.10	0.437719	-3.74377	5.32246	-0.70339	0.481813		SGIP1
KLF5.c5	WT	ENST00000237264.9	45.0904	0.363257	0.485426	0.748326	0.454264	0.830117	TBPL1
KLF5.c5	WT	ENST00000237275.9	7.08156	-0.768859	0.620355	-1.23939	0.215203	0.615998	ZC2HC1B
KLF5.c5	WT	ENST00000237281.5	2237.81	-0.18274	0.0386433	-4.72891	2.25734e-06	9.37731e-05	FBXO30
KLF5.c5	WT	ENST00000237283.9	179.807	-0.201625	0.1729	-1.16613	0.243561	0.652699	ADAT2
KLF5.c5	WT	ENST00000237289.8	393.785	0.028205	0.413086	0.0682789	0.945564	0.995709	TNFAIP3
KLF5.c5	WT	ENST00000237305.11	603.648	-0.117477	0.152386	-0.770918	0.440755	0.821867
KLF5.c5	WT	ENST00000237316.3	13.6925	-0.415363	0.358121	-1.15984	0.246114	0.655666	TCF21
KLF5.c5	WT	ENST00000237353.15	29.0722	1.50135	1.26573	1.18615	0.235563	0.642516	PMFBP1
KLF5.c5	WT	ENST00000237380.12	2152.42	-0.0635887	0.0399665	-1.59105	0.111599	0.444713	MED28
KLF5.c5	WT	ENST00000237455.5	643.942	-0.477468	0.192712	-2.47763	0.0132259	0.116468	RNF103
KLF5.c5	WT	ENST00000237500.10	10321.4	-0.322225	0.0851848	-3.78266	0.00015516	0.00362183	MYL12B
KLF5.c5	WT	ENST00000237512.4	61.4942	-0.359568	0.188575	-1.90677	0.0565506	0.301516	ARMC2
KLF5.c5	WT	ENST00000237527.8	0						GHRH
KLF5.c5	WT	ENST00000237530.11	15522.5	-0.125272	0.0711179	-1.76146	0.0781598	0.364646	RPN2
KLF5.c5	WT	ENST00000237536.9	6826.54	-0.998173	0.286354	-3.4858	0.000490664	0.00926613	SOGA1
KLF5.c5	WT	ENST00000237596.7	1728.97	0.149608	0.219115	0.682781	0.494745	0.853943	PKD2
KLF5.c5	WT	ENST00000237612.8	146.521	-0.038336	0.180119	-0.212837	0.831454	0.974155	ABCG2
KLF5.c5	WT	ENST00000237623.11	64.4113	-0.27898	0.503169	-0.554446	0.579273	0.892709	SPP1
KLF5.c5	WT	ENST00000237642.7	224.821	-0.801093	0.344722	-2.32388	0.0201317	0.155958	STBD1
KLF5.c5	WT	ENST00000237653.11	2.47402	-0.937298	1.46086	-0.641609	0.521127		ADH6
KLF5.c5	WT	ENST00000237654.9	15104.3	0.119225	0.101761	1.17162	0.241349	0.649848	CCNI
KLF5.c5	WT	ENST00000237696.10	22.674	0.769119	0.42409	1.81358	0.0697429	0.340899	RARRES1
KLF5.c5	WT	ENST00000237724.9	8.98241	0.782153	1.1802	0.662728	0.507505	0.860836	RAB3GAP2
KLF5.c5	WT	ENST00000237822.8	343.424	0.136912	0.186544	0.733938	0.462986	0.835403	LDAH
KLF5.c5	WT	ENST00000237837.2	219.156	0.0336555	0.378957	0.0888107	0.929232	0.993844	FGF23
KLF5.c5	WT	ENST00000237841.5	11.8209	0.623075	0.400565	1.55549	0.119829	0.461546	OTUD4P1
KLF5.c5	WT	ENST00000237853.9	3931.68	0.20046	0.272855	0.734678	0.462535	0.835134	ELL2
KLF5.c5	WT	ENST00000237858.11	884.466	0.678245	0.31558	2.1492	0.0316186	0.209931	GLRX
KLF5.c5	WT	ENST00000237889.9	620.995	-0.0944116	0.167436	-0.563866	0.572845	0.889886	NDUFB3
KLF5.c5	WT	ENST00000237937.7	0						ZFAND5
KLF5.c5	WT	ENST00000238018.8	0						GDA
KLF5.c5	WT	ENST00000238044.8	0.259959	0.49444	5.36316	0.092192	0.926545		ECRG4
KLF5.c5	WT	ENST00000238081.8	26075.5	0.265006	0.122232	2.16806	0.0301545	0.20359	YWHAQ
KLF5.c5	WT	ENST00000238091.8	219.031	-0.359279	0.205784	-1.74591	0.0808271	0.371717	ITGB1BP1
KLF5.c5	WT	ENST00000238112.8	2418.31	0.0595616	0.0611547	0.97395	0.330081	0.738414	CPSF3
KLF5.c5	WT	ENST00000238138.2	2.21583	-1.09101	1.40167	-0.778365	0.436354		PIGZ
KLF5.c5	WT	ENST00000238146.9	905.944	0.072843	0.130201	0.559465	0.575844	0.891359	DDX55
KLF5.c5	WT	ENST00000238156.8	21.9871	1.10085	1.31704	0.835849	0.40324	0.796349	CCDC92
KLF5.c5	WT	ENST00000238181.11	13.219	0.488814	0.608546	0.803249	0.421831	0.809187	LGALS8
KLF5.c5	WT	ENST00000238256.8	0.830062	-0.815864	5.39768	-0.151151	0.879857		FKBP15
KLF5.c5	WT	ENST00000238379.9	17.7147	-0.295706	0.353567	-0.836349	0.402959	0.796091	HDHD3
KLF5.c5	WT	ENST00000238477.5	334.753	-0.351844	0.222062	-1.58444	0.113094	0.447799	ALG2
KLF5.c5	WT	ENST00000238483.5	0						APC2
KLF5.c5	WT	ENST00000238497.10	2380.57	-0.0526296	0.0669316	-0.786318	0.431681	0.81638	VPS4B
KLF5.c5	WT	ENST00000238508.8	20.2694	0.856912	0.33862	2.5306	0.0113866	0.104567	SERPINB10
KLF5.c5	WT	ENST00000238558.5	0.285985	-0.0944823	5.39768	-0.0175042	0.986034		GSC
KLF5.c5	WT	ENST00000238561.10	5.31184	-0.738278	1.89414	-0.389769	0.696707	0.936656	ADCK1
KLF5.c5	WT	ENST00000238607.10	8.09897	2.59023	2.97628	0.870292	0.384141	0.782815	PGF
KLF5.c5	WT	ENST00000238609.4	106.836	-0.390435	0.297917	-1.31055	0.19001	0.580949	IFI27L2
KLF5.c5	WT	ENST00000238616.10	477.122	0.0854942	0.0961096	0.889549	0.373708	0.774247	NEK9
KLF5.c5	WT	ENST00000238618.8	6.4572	0.404763	2.26441	0.17875	0.858134	0.980074	ACYP1
KLF5.c5	WT	ENST00000238628.10	38.5894	-1.33117	0.676067	-1.96899	0.0489546	0.27581	IFT43
KLF5.c5	WT	ENST00000238633.6	1.12677	4.04477	4.28254	0.944479	0.344925		NPC2
KLF5.c5	WT	ENST00000238647.5	3389.3	0.176659	0.0862498	2.04822	0.0405383	0.246104	IRF2BPL
KLF5.c5	WT	ENST00000238651.10	797.773	-0.466319	0.196657	-2.37123	0.0177289	0.143329	ACOT2
KLF5.c5	WT	ENST00000238667.9	152.847	-0.497337	0.34068	-1.45984	0.144335	0.509634	FLVCR2
KLF5.c5	WT	ENST00000238671.11	203.989	-0.318938	0.27195	-1.17278	0.240882	0.649397	DLST
KLF5.c5	WT	ENST00000238682.8	464.332	0.343876	0.408876	0.841028	0.400332	0.794291	TGFB3
KLF5.c5	WT	ENST00000238686.8	0.0478937	0	5.39768	0	1		ZC2HC1C
KLF5.c5	WT	ENST00000238688.9	29.8372	0.66818	0.316301	2.11248	0.0346453	0.222405	SLIRP
KLF5.c5	WT	ENST00000238714.8	862.134	0.0680622	0.0513329	1.3259	0.184873	0.574154	PAPOLG
KLF5.c5	WT	ENST00000238721.9	822.372	-0.05685	0.276404	-0.205677	0.837043	0.975387	TP53I3
KLF5.c5	WT	ENST00000238738.9	5537.31	-0.16435	0.0461971	-3.55759	0.000374269	0.0074507	RHOQ
KLF5.c5	WT	ENST00000238788.14	6302.88	0.0404112	0.0314504	1.28492	0.198821	0.593675	TMEM214
KLF5.c5	WT	ENST00000238789.10	1106.75	-0.208857	0.101119	-2.06546	0.0388798	0.239148	ATAD2B
KLF5.c5	WT	ENST00000238823.13	1118.58	-0.0532224	0.171945	-0.309531	0.756918	0.955464	FAM98A
KLF5.c5	WT	ENST00000238831.9	2876.58	-0.256101	0.043574	-5.87738	4.16811e-09	3.23975e-07	YIPF4
KLF5.c5	WT	ENST00000238856.8	1541	-0.168022	0.0918126	-1.83005	0.0672421	0.333827	AFTPH
KLF5.c5	WT	ENST00000238875.10	811.245	-0.0758307	0.118946	-0.637521	0.523786	0.868642	LGALSL
KLF5.c5	WT	ENST00000238892.4	1313.12	0.187639	0.0520281	3.6065	0.000310352	0.00638371	CRIPT
KLF5.c5	WT	ENST00000238918.12	0.0367787	0.626825	5.39768	0.116129	0.907551		ADGRB3
KLF5.c5	WT	ENST00000238936.8	405.131	-0.294225	0.0882385	-3.33442	0.000854764	0.0144801	MFSD13A
KLF5.c5	WT	ENST00000238961.9	2384.9	-0.166107	0.168474	-0.985947	0.324159	0.732299	SLF2
KLF5.c5	WT	ENST00000238983.9	0						LIPF
KLF5.c5	WT	ENST00000238994.6	371.486	0.195075	0.127436	1.53077	0.125827	0.473515	PPP1R3C
KLF5.c5	WT	ENST00000239007.11	1174.68	-0.220533	0.122967	-1.79344	0.0729032	0.349965	MXI1
KLF5.c5	WT	ENST00000239032.4	49.1553	-0.141574	0.243095	-0.582382	0.560309	0.884739	PRLHR
KLF5.c5	WT	ENST00000239117.3	5.37349	-0.647188	0.686892	-0.942197	0.346092	0.751615	KCNIP2
KLF5.c5	WT	ENST00000239144.5	72.4144	0.174867	0.200994	0.870014	0.384293	0.783017	HOXB8
KLF5.c5	WT	ENST00000239151.6	176.922	-0.588934	0.152003	-3.8745	0.000106845	0.00264147	HOXB5
KLF5.c5	WT	ENST00000239165.9	1023.73	-0.138088	0.160909	-0.858177	0.390795	0.787655	HOXB7
KLF5.c5	WT	ENST00000239174.7	0.234025	-1.8259	5.37907	-0.339445	0.734275		HOXB1
KLF5.c5	WT	ENST00000239223.4	1217.91	-1.03763	0.383522	-2.70553	0.00681947	0.0720897	DUSP1
KLF5.c5	WT	ENST00000239231.7	5932	0.382312	0.141455	2.70271	0.00687766	0.0725048	PANK3
KLF5.c5	WT	ENST00000239243.7	70.2467	-0.0270512	0.213525	-0.126688	0.899187	0.988309	MSX2
KLF5.c5	WT	ENST00000239316.4	43.6219	-1.72237	0.487792	-3.53095	0.000414063	0.00809498	INSL4
KLF5.c5	WT	ENST00000239347.3	0						IFNA7
KLF5.c5	WT	ENST00000239367.7	533.204	-1.70823	0.249906	-6.83547	8.17393e-12	1.01124e-09	LRP11
KLF5.c5	WT	ENST00000239374.8	33.9187	0.248017	0.198351	1.25039	0.211156	0.611072	CCDC170
KLF5.c5	WT	ENST00000239440.9	1437.65	0.226377	0.124873	1.81287	0.0698524	0.341153	ARAP3
KLF5.c5	WT	ENST00000239444.4	883.164	-0.766676	0.377967	-2.02842	0.0425176	0.25332	PCDHB8
KLF5.c5	WT	ENST00000239446.6	233.291	-0.42562	0.474304	-0.897358	0.369528	0.770744	PCDHB10
KLF5.c5	WT	ENST00000239449.7	224.507	-0.119849	0.24515	-0.488882	0.624925	0.910812	PCDHB14
KLF5.c5	WT	ENST00000239450.4	347.365	-0.188443	0.402545	-0.46813	0.639692	0.91613	PCDHB12
KLF5.c5	WT	ENST00000239451.7	0.599905	0.514004	2.40771	0.213483	0.830951		SLC25A2
KLF5.c5	WT	ENST00000239461.11	245.978	0.703054	0.267551	2.62774	0.00859554	0.0851929	PRRX1
KLF5.c5	WT	ENST00000239462.9	8.44656	0.535749	0.690759	0.775595	0.437988	0.820168	TNN
KLF5.c5	WT	ENST00000239587.10	9.11238	0.316437	0.608501	0.520027	0.603045	0.902084	TTLL2
KLF5.c5	WT	ENST00000239614.8	32.7932	-7.51605	2.21904	-3.38707	0.00070643	0.012426	MSANTD2
KLF5.c5	WT	ENST00000239666.9	1374.19	0.0252138	0.0553262	0.455729	0.648585	0.919701	PDZD11
KLF5.c5	WT	ENST00000239690.9	414.335	-0.582306	0.286614	-2.03168	0.0421865	0.252157	NUDCD1
KLF5.c5	WT	ENST00000239830.9	456.45	0.598294	0.234844	2.54762	0.0108459	0.100901	CCDC77
KLF5.c5	WT	ENST00000239852.10	111.02	-0.0613777	0.113009	-0.543123	0.587045	0.895922	MTRF1
KLF5.c5	WT	ENST00000239859.8	31.155	0.623311	0.247893	2.51443	0.0119224	0.108017	CCDC169
KLF5.c5	WT	ENST00000239860.10	0						CCDC169
KLF5.c5	WT	ENST00000239878.9	1557.46	0.181831	0.0834468	2.17901	0.0293312	0.200012	UFM1
KLF5.c5	WT	ENST00000239882.7	660.51	0.492372	0.209637	2.34869	0.0188396	0.149278	ELF1
KLF5.c5	WT	ENST00000239891.4	69.7242	-0.00789391	0.554844	-0.0142273	0.988649	1	ALG5
KLF5.c5	WT	ENST00000239893.9	41.7216	0.313811	0.522301	0.600824	0.547957	0.879405	EXOSC8
KLF5.c5	WT	ENST00000239906.10	2760.67	-0.0770593	0.0886676	-0.869081	0.384803	0.783385	FAM53C
KLF5.c5	WT	ENST00000239926.9	10.0081	0.412742	0.419765	0.983269	0.325475	0.733604	MYOT
KLF5.c5	WT	ENST00000239938.5	3669.05	0.488075	0.203611	2.3971	0.0165255	0.136188	EGR1
KLF5.c5	WT	ENST00000239940.12	6319.4	0.117225	0.111968	1.04696	0.29512	0.707039	PFN2
KLF5.c5	WT	ENST00000239944.7	4056.61	-0.137126	0.0708136	-1.93643	0.0528151	0.288931	SERP1
KLF5.c5	WT	ENST00000240050.9	115.271	-0.066609	0.576832	-0.115474	0.90807	0.989943	MTERF2
KLF5.c5	WT	ENST00000240055.8	183.8	0.485835	0.622473	0.780492	0.435101	0.818549	NFYB
KLF5.c5	WT	ENST00000240079.11	41.001	-0.285256	0.510669	-0.558593	0.576439	0.891667	WASHC3
KLF5.c5	WT	ENST00000240093.8	1716.45	0.314708	0.195614	1.60882	0.107656	0.435997	FZD3
KLF5.c5	WT	ENST00000240095.10	10.0882	0.45042	1.35736	0.331835	0.740014	0.950432	SLC39A14
KLF5.c5	WT	ENST00000240100.7	12.2749	0.14461	0.402908	0.358916	0.719658	0.944247	DUSP4
KLF5.c5	WT	ENST00000240101.2	0.481147	0	5.39768	0	1		DUSP4
KLF5.c5	WT	ENST00000240123.12	29.4848	0.427487	0.825847	0.517635	0.604713	0.902964	SORBS3
KLF5.c5	WT	ENST00000240132.7	0.283213	0	5.39768	0	1		CHRNA2
KLF5.c5	WT	ENST00000240139.10	58.1178	1.64422	1.32799	1.23813	0.215668	0.616734	PPP3CC
KLF5.c5	WT	ENST00000240159.8	69.2127	-0.613335	0.169106	-3.62694	0.000286804	0.00598538	RNF170
KLF5.c5	WT	ENST00000240185.8	2096.19	-0.270355	0.137933	-1.96005	0.04999	0.279567	TARDBP
KLF5.c5	WT	ENST00000240189.2	1.05046	-4.92002	2.68382	-1.83322	0.0667706		PRAMEF2
KLF5.c5	WT	ENST00000240285.10	1164.45	-0.208103	0.0592958	-3.50957	0.000448828	0.00864655	RDH10
KLF5.c5	WT	ENST00000240304.5	89.225	-0.154083	2.33584	-0.0659646	0.947406	0.996001	LUC7L3
KLF5.c5	WT	ENST00000240306.5	0.210011	1.31612	5.39532	0.243938	0.807279		DLX4
KLF5.c5	WT	ENST00000240316.5	2172	-0.0578084	0.0507803	-1.1384	0.254953	0.665363	COIL
KLF5.c5	WT	ENST00000240328.4	1.25057	3.08105	5.32994	0.578065	0.56322		TBX2
KLF5.c5	WT	ENST00000240333.12	484.635	0.484964	0.179245	2.7056	0.00681819	0.0720826	SLC35B1
KLF5.c5	WT	ENST00000240335.1	3.9622	-0.165334	1.63606	-0.101056	0.919506	0.992193	TBX4
KLF5.c5	WT	ENST00000240361.12	7.86222	-0.461975	2.8234	-0.163623	0.870028	0.983043	TEX14
KLF5.c5	WT	ENST00000240364.7	193.211	-0.425716	0.253284	-1.68079	0.0928046	0.401725	FAM117A
KLF5.c5	WT	ENST00000240423.9	1513.48	0.420782	0.0870667	4.83286	1.34583e-06	5.94642e-05	NCAPH
KLF5.c5	WT	ENST00000240487.5	18.6682	2.92474	1.98654	1.47228	0.140946	0.503769	TMEM131L
KLF5.c5	WT	ENST00000240488.8	209.908	-0.267078	0.134409	-1.98705	0.0469163	0.268807	MND1
KLF5.c5	WT	ENST00000240499.8	815.209	-0.1855	0.0707812	-2.62075	0.0087737	0.0863349	ZNF141
KLF5.c5	WT	ENST00000240587.5	2572.53	0.527951	0.221606	2.38239	0.0172008	0.140289	TSHZ3
KLF5.c5	WT	ENST00000240615.3	0.855893	-0.0817465	1.63822	-0.0498995	0.960203		TAS2R8
KLF5.c5	WT	ENST00000240617.10	5.23758	1.05552	0.760058	1.38873	0.164913	0.543722	PLBD1
KLF5.c5	WT	ENST00000240618.11	3.10743	2.42098	1.00366	2.41214	0.0158593	0.132235	KLRK1
KLF5.c5	WT	ENST00000240619.3	1.78194	0	5.02025	0	1		TAS2R10
KLF5.c5	WT	ENST00000240636.10	0						PRB1
KLF5.c5	WT	ENST00000240651.14	716.753	0.467525	0.116395	4.01671	5.90169e-05	0.00160285	PYROXD1
KLF5.c5	WT	ENST00000240652.8	35.7973	0.401015	0.502982	0.797275	0.425291	0.811735	IAPP
KLF5.c5	WT	ENST00000240662.3	125.182	0.694645	1.65088	0.420773	0.673921	0.928947	KCNJ8
KLF5.c5	WT	ENST00000240687.2	0.0970051	-0.815786	5.39768	-0.151137	0.879868		TAS2R7
KLF5.c5	WT	ENST00000240691.4	0.512309	2.47543	5.34527	0.463106	0.643289		TAS2R9
KLF5.c5	WT	ENST00000240719.7	179.937	-0.362841	0.662629	-0.547578	0.583982	0.89472	ZNF549
KLF5.c5	WT	ENST00000240727.10	0.249307	-3.34354	5.32947	-0.627367	0.530418		ZSCAN18
KLF5.c5	WT	ENST00000240731.5	35.3293	-0.179428	0.428291	-0.41894	0.67526	0.929599	ZNF211
KLF5.c5	WT	ENST00000240851.9	5026.77	-0.151809	0.0797614	-1.90329	0.0570029	0.302843	TFG
KLF5.c5	WT	ENST00000240874.7	0.13768	0	5.39768	0	1		KALRN
KLF5.c5	WT	ENST00000240922.8	7406.71	0.110248	0.101423	1.08701	0.277031	0.688387	NAA50
KLF5.c5	WT	ENST00000241001.13	0						PAX6
KLF5.c5	WT	ENST00000241014.6	3760.53	-0.669904	0.0695869	-9.62687	6.15742e-22	2.53044e-19	MAPK8IP1
KLF5.c5	WT	ENST00000241041.7	6.73113	0.385815	1.36718	0.282198	0.777792	0.961008	PEX16
KLF5.c5	WT	ENST00000241051.8	215.534	-0.40093	0.138496	-2.89489	0.00379288	0.046415	DEPDC7
KLF5.c5	WT	ENST00000241052.5	1422.46	-0.0565042	0.134795	-0.419185	0.675081	0.929522	CAT
KLF5.c5	WT	ENST00000241069.11	33.842	-1.41732	1.11606	-1.26993	0.204108	0.600982	ACHE
KLF5.c5	WT	ENST00000241071.11	3.68472	0.332983	2.18963	0.152073	0.879129	0.985263	FBXO24
KLF5.c5	WT	ENST00000241124.11	0						GJB6
KLF5.c5	WT	ENST00000241125.4	0.0383459	0	5.39768	0	1		GJA3
KLF5.c5	WT	ENST00000241256.3	4.93077	0.921704	0.607776	1.51652	0.129388	0.480548	GHSR
KLF5.c5	WT	ENST00000241261.7	8.10549	0.601966	1.72699	0.348564	0.727416	0.946516	TNFSF10
KLF5.c5	WT	ENST00000241274.3	51.3173	-0.207764	0.445821	-0.466027	0.641197	0.916722	SLITRK3
KLF5.c5	WT	ENST00000241305.4	6.53721	-1.48699	0.511577	-2.90668	0.00365285	0.0451632	CPXM2
KLF5.c5	WT	ENST00000241337.9	19.5	-0.508195	0.677715	-0.749865	0.453336	0.8294	GSTM2
KLF5.c5	WT	ENST00000241356.5	0.0564793	0	5.39768	0	1		ADORA3
KLF5.c5	WT	ENST00000241391.9	0.940067	0.62668	5.14694	0.121758	0.903091		GTDC1
KLF5.c5	WT	ENST00000241393.4	0						CXCR4
KLF5.c5	WT	ENST00000241416.12	313.82	0.295892	0.108218	2.73421	0.00625292	0.0676975	ACVR2A
KLF5.c5	WT	ENST00000241436.8	303.819	-0.0471917	0.150848	-0.312842	0.7544	0.954804
KLF5.c5	WT	ENST00000241453.12	0.0719276	0	5.39768	0	1		FLT3
KLF5.c5	WT	ENST00000241463.5	14.1646	-0.403221	0.331213	-1.21741	0.223449	0.626762	RASL11A
KLF5.c5	WT	ENST00000241502.9	2685.6	0.208153	0.136806	1.52152	0.12813	0.47797	FYTTD1
KLF5.c5	WT	ENST00000241527.10	180.146	-0.362498	0.873708	-0.414896	0.678218	0.93045	MTERF4
KLF5.c5	WT	ENST00000241600.10	1891.8	0.491338	0.245096	2.00468	0.0449978	0.261986	MRPS2
KLF5.c5	WT	ENST00000241651.5	2.25213	0.770785	0.935268	0.824133	0.409864		MYOG
KLF5.c5	WT	ENST00000241704.8	247.218	0.501251	1.01335	0.494647	0.620849	0.909546	COPA
KLF5.c5	WT	ENST00000241802.9	0						HLA-DQA2
KLF5.c5	WT	ENST00000241808.9	1.74411	-0.799589	1.24395	-0.642785	0.520364		PRM2
KLF5.c5	WT	ENST00000241891.10	0.978921	-2.70443	5.17682	-0.52241	0.601385		OPN4
KLF5.c5	WT	ENST00000242057.9	70.1639	-0.0632777	0.424274	-0.149144	0.88144	0.985761	AHR
KLF5.c5	WT	ENST00000242059.10	14727.3	0.0364943	0.0535097	0.682012	0.495231	0.854093	SCRN1
KLF5.c5	WT	ENST00000242066.9	0
KLF5.c5	WT	ENST00000242067.11	2.8725	0.362691	5.21779	0.0695105	0.944583		BBS9
KLF5.c5	WT	ENST00000242104.6	0						OCM
KLF5.c5	WT	ENST00000242108.9	480.087	0.103855	0.0964596	1.07667	0.281628	0.69347	EEPD1
KLF5.c5	WT	ENST00000242140.10	162.347	-0.545281	0.108975	-5.00371	5.62381e-07	2.72622e-05	WIPF3
KLF5.c5	WT	ENST00000242152.7	0.150512	-1.89551	5.37761	-0.352482	0.724477		NPY
KLF5.c5	WT	ENST00000242159.5	246.574	-0.155781	0.299282	-0.520517	0.602703	0.901904	HOXA7
KLF5.c5	WT	ENST00000242208.5	5555.86	0.764689	0.18723	4.08423	4.42235e-05	0.00125593	INHBA
KLF5.c5	WT	ENST00000242209.9	1852.91	-0.416257	0.617639	-0.67395	0.500343	0.857196	FKBP9
KLF5.c5	WT	ENST00000242248.10	410.545	-0.00877563	0.122424	-0.0716821	0.942855	0.995378	POLM
KLF5.c5	WT	ENST00000242249.8	1.39833	2.49363	1.83488	1.35902	0.174142		RAMP3
KLF5.c5	WT	ENST00000242257.14	535.548	0.078952	0.250257	0.315484	0.752394	0.954495	MRM2
KLF5.c5	WT	ENST00000242261.6	0.365992	1.29849	5.12057	0.253584	0.799817		TWIST1
KLF5.c5	WT	ENST00000242275.7	1304.78	-0.105789	0.105715	-1.0007	0.316974	0.726541	SLC25A51
KLF5.c5	WT	ENST00000242285.11	1.60074	0	5.39768	0	1		CLTA
KLF5.c5	WT	ENST00000242310.4	39.183	0.0368118	0.225834	0.163004	0.870516	0.983158	TAF1L
KLF5.c5	WT	ENST00000242315.4	35.1341	-0.885928	0.300976	-2.94352	0.00324502	0.0411918	PHF24
KLF5.c5	WT	ENST00000242317.9	14.6875	-0.824775	0.971617	-0.848869	0.395954	0.791396	DNAI1
KLF5.c5	WT	ENST00000242323.8	40.2854	0.910118	0.737414	1.2342	0.217128	0.6186	DCAF10
KLF5.c5	WT	ENST00000242351.10	5004.94	-0.290545	0.194305	-1.4953	0.134835	0.491654	ZC3HAV1
KLF5.c5	WT	ENST00000242375.8	34.5758	0.0316914	0.26924	0.117707	0.9063	0.98947	AKR1D1
KLF5.c5	WT	ENST00000242462.5	1.52441	-2.13843	1.54345	-1.38548	0.165904		NEUROG3
KLF5.c5	WT	ENST00000242465.4	296.126	-1.57217	0.691609	-2.2732	0.0230138	0.17082	SRGN
KLF5.c5	WT	ENST00000242480.4	24.1745	1.55813	1.13833	1.36879	0.171065	0.553336	EGR2
KLF5.c5	WT	ENST00000242505.11	689.462	0.207025	0.173684	1.19196	0.233276	0.639701	FAM149B1
KLF5.c5	WT	ENST00000242576.7	1868.18	0.0219476	0.0874201	0.251059	0.801769	0.966889	UNG
KLF5.c5	WT	ENST00000242577.11	7330.62	-0.12276	0.0617607	-1.98768	0.0468474	0.26862	DYNLL1
KLF5.c5	WT	ENST00000242591.10	82.4671	-1.54855	1.60317	-0.965928	0.33408	0.741677	IFT81
KLF5.c5	WT	ENST00000242592.9	288.621	-0.76423	0.207306	-3.68649	0.000227372	0.00494855	ACADS
KLF5.c5	WT	ENST00000242607.13	1.1217	0.739129	4.78839	0.154358	0.877327		HVCN1
KLF5.c5	WT	ENST00000242719.4	6576.52	-0.294606	0.0523498	-5.62764	1.82694e-08	1.23424e-06	RNF11
KLF5.c5	WT	ENST00000242728.5	1390.05	0.575111	0.288802	1.99137	0.0464404	0.267047	BHLHE41
KLF5.c5	WT	ENST00000242729.7	65.8076	1.05988	0.923118	1.14815	0.250905	0.661118	SSPN
KLF5.c5	WT	ENST00000242737.5	1.70645	-3.93031	2.85565	-1.37633	0.16872		ITPR2
KLF5.c5	WT	ENST00000242770.9	408.308	-0.149339	0.191319	-0.780575	0.435053	0.818546	STX10
KLF5.c5	WT	ENST00000242776.9	1485.43	0.0715001	0.207186	0.345102	0.730018	0.947359	DDX39A
KLF5.c5	WT	ENST00000242783.11	792.412	-0.181076	0.156566	-1.15655	0.247455	0.657396	PKN1
KLF5.c5	WT	ENST00000242784.5	2073.78	0.220213	0.0703195	3.1316	0.00173855	0.0254853	TRIR
KLF5.c5	WT	ENST00000242786.6	2518.27	-0.550505	0.0759966	-7.24381	4.36246e-13	6.66816e-11	ADGRE5
KLF5.c5	WT	ENST00000242804.9	190.856	0.0173243	0.108851	0.159156	0.873546	0.983932	ZNF442
KLF5.c5	WT	ENST00000242810.11	191.962	-0.0413258	1.03541	-0.0399124	0.968163	0.99922	KLHL24
KLF5.c5	WT	ENST00000242819.7	0.624921	0.726684	2.43043	0.298994	0.764944		CCDC70
KLF5.c5	WT	ENST00000242827.11	597.826	-0.263832	0.0831583	-3.17265	0.00151057	0.0228165	EBPL
KLF5.c5	WT	ENST00000242839.10	33.6288	0.366542	1.68974	0.216922	0.828269	0.973396	ATP7B
KLF5.c5	WT	ENST00000242848.8	1062.24	-0.0491069	0.179943	-0.272903	0.784928	0.962565	ZC3H13
KLF5.c5	WT	ENST00000242872.7	11.2276	-0.970735	5.20596	-0.186466	0.852079	0.978987	CENPK
KLF5.c5	WT	ENST00000242994.4	0.256402	1.86425	5.34199	0.348981	0.727103		NEUROD4
KLF5.c5	WT	ENST00000243040.10	2.05497	0.666245	1.63703	0.406984	0.68402		PFDN5
KLF5.c5	WT	ENST00000243045.10	926.77	0.160144	0.0800845	1.99969	0.045534	0.263986	ORMDL2
KLF5.c5	WT	ENST00000243050.5	37.1123	-1.89208	2.81124	-0.673042	0.50092	0.857424	NR4A1
KLF5.c5	WT	ENST00000243052.8	44.6475	0.0990085	0.719086	0.137687	0.890488	0.98707	PDE1B
KLF5.c5	WT	ENST00000243056.5	1025.36	0.0588731	0.128757	0.457243	0.647497	0.919326	HOXC13
KLF5.c5	WT	ENST00000243077.8	27921.9	0.0446023	0.210458	0.211929	0.832162	0.974317	LRP1
KLF5.c5	WT	ENST00000243082.4	462.957	0.421608	0.210749	2.00052	0.0454442	0.263678	HOXC11
KLF5.c5	WT	ENST00000243103.4	3.20849	1.66114	1.27147	1.30648	0.191391	0.582859	HOXC12
KLF5.c5	WT	ENST00000243108.5	538.167	0.194581	0.134816	1.44331	0.148934	0.517147	HOXC6
KLF5.c5	WT	ENST00000243112.9	67.9713	0.235743	0.284612	0.828297	0.407502	0.799501	SMUG1
KLF5.c5	WT	ENST00000243152.5	0.586166	1.30284	3.26117	0.3995	0.689525		TYRL
KLF5.c5	WT	ENST00000243167.9	83.2553	-0.270931	0.236715	-1.14454	0.252398	0.662788	FAAH
KLF5.c5	WT	ENST00000243189.12	163.587	-1.66753	0.272128	-6.12775	8.9132e-10	7.94144e-08	RSRP1
KLF5.c5	WT	ENST00000243213.2	92.9642	-0.414325	0.772072	-0.536641	0.591516	0.897795	IL13RA2
KLF5.c5	WT	ENST00000243219.7	0.336011	0	5.39768	0	1		LAMA4
KLF5.c5	WT	ENST00000243222.8	13.216	-1.21836	1.69222	-0.719977	0.471539	0.840218	COL10A1
KLF5.c5	WT	ENST00000243253.8	17800	0.0952384	0.0601087	1.58444	0.113094	0.447799	SEC61A1
KLF5.c5	WT	ENST00000243286.7	56.9941	-0.523664	0.558711	-0.937272	0.348619	0.753931	TCEAL3
KLF5.c5	WT	ENST00000243298.3	70.0408	-0.211504	0.200106	-1.05696	0.290529	0.702119	RAB9B
KLF5.c5	WT	ENST00000243300.14	16.1546	-1.38149	1.22624	-1.12661	0.259909	0.670402	NRK
KLF5.c5	WT	ENST00000243314.5	0.207127	-1.17422	5.37761	-0.218353	0.827154		MAGEA9
KLF5.c5	WT	ENST00000243325.6	16.7566	0.0812125	0.406796	0.199639	0.841763	0.976717	RAB9A
KLF5.c5	WT	ENST00000243326.9	3204.42	0.24322	0.0533674	4.55747	5.17742e-06	0.000196143	RIF1
KLF5.c5	WT	ENST00000243344.8	359.285	-0.599689	0.35204	-1.70347	0.0884804	0.390871	TTC21B
KLF5.c5	WT	ENST00000243346.10	632.847	-0.0931726	0.0799737	-1.16504	0.244003	0.653323	NMI
KLF5.c5	WT	ENST00000243347.5	104.625	7.064	1.19496	5.9115	3.3901e-09	2.68421e-07	TNFAIP6
KLF5.c5	WT	ENST00000243349.13	36.8272	-0.684871	0.415211	-1.64945	0.0990553	0.416794	ACVR1C
KLF5.c5	WT	ENST00000243389.8	1171.03	0.202495	0.107451	1.88453	0.059493	0.310849	SLC36A1
KLF5.c5	WT	ENST00000243440.2	196.534	0.14209	0.246814	0.575697	0.56482	0.886952	BATF3
KLF5.c5	WT	ENST00000243457.4	47.5749	-0.250125	0.267035	-0.936676	0.348925	0.754164	KCNJ2
KLF5.c5	WT	ENST00000243498.10	1134.57	0.46169	0.218836	2.10976	0.0348793	0.223376	EXOSC9
KLF5.c5	WT	ENST00000243501.10	981.981	0.147496	0.0687856	2.14428	0.0320101	0.211537	PLA2G12A
KLF5.c5	WT	ENST00000243562.13	36.5235	-0.241519	0.843855	-0.286209	0.774718	0.960408	LTBP4
KLF5.c5	WT	ENST00000243563.8	5076.2	0.0357485	0.0699873	0.510785	0.609502	0.904983	SNRPA
KLF5.c5	WT	ENST00000243578.8	196.9	0.0868116	0.130255	0.666472	0.505109	0.859633	B9D2
KLF5.c5	WT	ENST00000243583.10	16.095	1.20511	1.85936	0.648129	0.516901	0.865147	COQ8B
KLF5.c5	WT	ENST00000243611.9	0						C4BPB
KLF5.c5	WT	ENST00000243639.8	691.771	0.175987	0.0964917	1.82386	0.0681734	0.336467	ZNF468
KLF5.c5	WT	ENST00000243643.9	46.9327	-0.802598	0.988145	-0.812227	0.416662	0.805817	ZNF415
KLF5.c5	WT	ENST00000243644.9	183.854	0.0848775	0.141599	0.599422	0.548892	0.879542	ZNF350
KLF5.c5	WT	ENST00000243662.11	165.521	0.00264338	0.158467	0.016681	0.986691	1	RAB38
KLF5.c5	WT	ENST00000243673.7	115.662	0.257147	0.122639	2.09678	0.0360134	0.227875	GPR83
KLF5.c5	WT	ENST00000243706.8	141.057	-0.969095	1.79654	-0.539424	0.589594	0.896854	HAUS3
KLF5.c5	WT	ENST00000243776.11	4198.66	-0.535733	0.29492	-1.81653	0.0692888	0.339685	CHPF
KLF5.c5	WT	ENST00000243786.3	5.86964	-0.998679	0.670349	-1.48979	0.136279	0.494576	INHA
KLF5.c5	WT	ENST00000243806.2	15.4779	0.751454	0.340306	2.20817	0.0272321	0.19114	FAM124B
KLF5.c5	WT	ENST00000243810.10	17.9964	1.84833	2.86528	0.645081	0.518875	0.866265	SP140L
KLF5.c5	WT	ENST00000243878.9	478.676	-0.213586	0.127496	-1.67524	0.0938862	0.404241	ENKD1
KLF5.c5	WT	ENST00000243893.10	3.67079	-1.21852	0.917896	-1.32751	0.18434	0.573187	UBE2C
KLF5.c5	WT	ENST00000243896.6	1456.71	0.370335	0.112589	3.28927	0.00100448	0.0165121	SLC35C2
KLF5.c5	WT	ENST00000243903.6	798.987	-0.219894	0.0842015	-2.61152	0.00901402	0.0881198	ACTR5
KLF5.c5	WT	ENST00000243911.2	0.164582	0.615764	5.39466	0.114143	0.909124		MC3R
KLF5.c5	WT	ENST00000243913.8	63.0862	0.417062	0.257338	1.62068	0.105087	0.429895	GCNT7
KLF5.c5	WT	ENST00000243914.8	0						CTCFL
KLF5.c5	WT	ENST00000243918.10	1677.71	0.0770932	0.110336	0.698715	0.48473	0.848518	SYS1
KLF5.c5	WT	ENST00000243924.4	119.403	-2.10045	0.477135	-4.4022	1.07157e-05	0.000370287	PI3
KLF5.c5	WT	ENST00000243938.9	0						WFDC3
KLF5.c5	WT	ENST00000243964.7	2.55281	0.62662	5.39768	0.116091			SLC12A5
KLF5.c5	WT	ENST00000243967.8	3.25056	-0.791747	2.35925	-0.335593	0.737178	0.949284	ARHGAP40
KLF5.c5	WT	ENST00000243997.8	2222.02	0.0848095	0.0837485	1.01267	0.311218	0.721711	ATP5F1E
KLF5.c5	WT	ENST00000244007.7	4473.6	-0.0488765	0.0654175	-0.747147	0.454975	0.830505	PLCG1
KLF5.c5	WT	ENST00000244020.5	4292.9	0.193235	0.054258	3.56141	0.000368862	0.00736279	SRSF6
KLF5.c5	WT	ENST00000244040.4	2520.97	0.353941	0.048567	7.2877	3.15298e-13	4.89503e-11	RAB22A
KLF5.c5	WT	ENST00000244043.5	500.889	-0.250195	0.340812	-0.734115	0.462878	0.835354	PTGIS
KLF5.c5	WT	ENST00000244049.7	0.0249907	0	5.39768	0	1		CDH26
KLF5.c5	WT	ENST00000244050.3	963.409	0.686683	0.0741244	9.26393	1.97042e-20	6.90326e-18	SNAI1
KLF5.c5	WT	ENST00000244051.3	1174.56	0.0904345	0.0396245	2.28229	0.0224724	0.168156	MOCS3
KLF5.c5	WT	ENST00000244061.6	2094.79	0.0202827	0.0960831	0.211096	0.832813	0.974354	RNF114
KLF5.c5	WT	ENST00000244096.7	5.58178	0	5.39768	0	1	1	MAGEA10
KLF5.c5	WT	ENST00000244137.12	1253.72	-0.049763	0.104277	-0.477221	0.633205	0.914179	PEPD
KLF5.c5	WT	ENST00000244174.11	35.7697	0.304271	0.504993	0.602525	0.546825	0.878831	IL9R
KLF5.c5	WT	ENST00000244204.11	210.678	0.817813	0.58182	1.40561	0.159839	0.535595	NAGK
KLF5.c5	WT	ENST00000244217.6	63.938	-0.107333	0.37196	-0.288561	0.772917	0.959852	MCEE
KLF5.c5	WT	ENST00000244221.9	288.254	-0.491503	0.227102	-2.16424	0.0304461	0.204942	PAIP2B
KLF5.c5	WT	ENST00000244227.8	1622.49	0.143142	0.0502976	2.84589	0.00442869	0.0521446	SNRNP27
KLF5.c5	WT	ENST00000244230.7	1430.81	0.0270339	0.0941688	0.287079	0.774052	0.960207	MPHOSPH10
KLF5.c5	WT	ENST00000244241.5	4.57613	0.0456558	0.68145	0.066998	0.946583	0.995783	IL17C
KLF5.c5	WT	ENST00000244289.9	512.477	-0.522471	0.128368	-4.07009	4.69954e-05	0.00132053	LIPE
KLF5.c5	WT	ENST00000244293.11	24.9125	-1.19801	0.896674	-1.33606	0.181529	0.569368	PSG9
KLF5.c5	WT	ENST00000244295.13	1.91384	-0.857905	5.25219	-0.163342	0.870249		PSG4
KLF5.c5	WT	ENST00000244296.6	3.77982	-1.61226	1.37711	-1.17076	0.241695	0.650135	PSG1
KLF5.c5	WT	ENST00000244302.8	0.0312366	0	5.39768	0	1		HIF3A
KLF5.c5	WT	ENST00000244303.10	0						HIF3A
KLF5.c5	WT	ENST00000244314.6	0.66254	0.945364	2.78813	0.339067	0.734559		IRGC
KLF5.c5	WT	ENST00000244321.10	2.66134	1.08599	1.11967	0.969918	0.332087		PINLYP
KLF5.c5	WT	ENST00000244333.4	31.6658	-0.145018	0.377078	-0.384584	0.700546	0.937771	LYPD3
KLF5.c5	WT	ENST00000244336.10	35.0947	-0.00329514	0.263447	-0.0125078	0.99002	1	CEACAM8
KLF5.c5	WT	ENST00000244360.8	4.00029	-4.17091	4.97164	-0.83894	0.401503	0.794999	RNF39
KLF5.c5	WT	ENST00000244364.10	2017.02	1.29231	0.258384	5.00151	5.6882e-07	2.74794e-05	DST
KLF5.c5	WT	ENST00000244426.10	12.2266	-0.428221	0.522336	-0.81982	0.412319	0.802904	FBXO9
KLF5.c5	WT	ENST00000244458.7	8.83281	-8.24403	5.30142	-1.55506	0.119931	0.461849	PACSIN1
KLF5.c5	WT	ENST00000244496.6	2075.78	0.132468	0.0649109	2.04076	0.0412744	0.248948	RRP36
KLF5.c5	WT	ENST00000244513.10	2.65096	-0.692455	0.740657	-0.934921	0.349829		BTN1A1
KLF5.c5	WT	ENST00000244519.7	87.3798	-1.58299	0.242376	-6.53112	6.52777e-11	7.01615e-09	BTN3A3
KLF5.c5	WT	ENST00000244520.10	5372.56	-0.0513945	0.0405982	-1.26593	0.205538	0.603206	SNRPC
KLF5.c5	WT	ENST00000244527.10	0						SLC17A1
KLF5.c5	WT	ENST00000244533.7	278.165	-0.73406	0.181951	-4.03438	5.47459e-05	0.00150162	ABCC10
KLF5.c5	WT	ENST00000244534.7	1.78218	-2.76117	1.30618	-2.11394	0.0345208		H1-3
KLF5.c5	WT	ENST00000244537.6	0.430977	1.08625	5.17886	0.209746	0.833866		H4C6
KLF5.c5	WT	ENST00000244546.4	14.5488	0.355592	1.01808	0.349276	0.726882	0.946425	PEX6
KLF5.c5	WT	ENST00000244565.8	36.2525	0.0568419	0.290585	0.195612	0.844914	0.977474	UNC5CL
KLF5.c5	WT	ENST00000244571.5	2654.74	0.0389792	0.0401238	0.971474	0.331312	0.739309	AARS2
KLF5.c5	WT	ENST00000244573.5	6436.8	0.741985	0.246604	3.00881	0.00262271	0.0348269	H1-1
KLF5.c5	WT	ENST00000244576.9	192.911	-0.270344	0.107476	-2.5154	0.0118897	0.107868	ZNF391
KLF5.c5	WT	ENST00000244623.1	0.166527	-2.377	5.35694	-0.443723	0.657243		OR2B6
KLF5.c5	WT	ENST00000244645.7	0						TCP11
KLF5.c5	WT	ENST00000244669.3	35.488	0.175544	0.200252	0.876615	0.380696	0.780173	APOBEC2
KLF5.c5	WT	ENST00000244670.12	294.838	-0.00742176	0.171196	-0.0433524	0.965421	0.998903	KLHDC3
KLF5.c5	WT	ENST00000244709.9	4.49402	4.4941	1.65297	2.71881	0.00655166	0.0700631	TREM1
KLF5.c5	WT	ENST00000244711.4	501.589	-0.195775	0.286633	-0.683015	0.494597	0.853943	MEA1
KLF5.c5	WT	ENST00000244728.10	1.98322	0.895227	4.23236	0.21152	0.832482		COL21A1
KLF5.c5	WT	ENST00000244741.10	11173.5	-0.491105	0.119796	-4.09952	4.14015e-05	0.00118657	CDKN1A
KLF5.c5	WT	ENST00000244745.4	4071.97	-0.430157	0.37797	-1.13807	0.255091	0.665489	SOX4
KLF5.c5	WT	ENST00000244751.7	21.017	0.429445	0.917433	0.468094	0.639717	0.91613	CPNE5
KLF5.c5	WT	ENST00000244763.9	1306.76	0.305731	0.0772402	3.95818	7.55225e-05	0.00198021	SSR1
KLF5.c5	WT	ENST00000244766.7	13.0128	0.0851439	1.07404	0.0792741	0.936815	0.994607	NRN1
KLF5.c5	WT	ENST00000244769.8	99.5315	8.89947	2.10702	4.22373	2.40288e-05	0.000742493	ATXN1
KLF5.c5	WT	ENST00000244776.11	31.8713	0.0504034	2.48417	0.0202898	0.983812	1	DEK
KLF5.c5	WT	ENST00000244777.6	136.787	0.0930374	0.224272	0.414842	0.678257	0.930451	BLOC1S5
KLF5.c5	WT	ENST00000244799.4	0.0849363	-0.685756	5.38935	-0.127243	0.898748		OPN5
KLF5.c5	WT	ENST00000244815.9	3892.23	-0.368421	0.136665	-2.69579	0.00702213	0.0736552	LRRFIP1
KLF5.c5	WT	ENST00000244869.3	189.027	-1.3018	0.177564	-7.33143	2.27714e-13	3.63507e-11	EREG
KLF5.c5	WT	ENST00000244891.3	0.55511	-1.32208	5.21151	-0.253685	0.799739		TRIM51
KLF5.c5	WT	ENST00000244926.4	0.0299961	0	5.39768	0	1		SCGB1D2
KLF5.c5	WT	ENST00000244930.6	0.105889	0	5.39768	0	1		SCGB2A1
KLF5.c5	WT	ENST00000245046.7	378.835	0.19552	0.115857	1.6876	0.0914889	0.398674	EMC3
KLF5.c5	WT	ENST00000245105.8	97.2506	0.0795375	0.728864	0.109125	0.913103	0.990819	SH3TC1
KLF5.c5	WT	ENST00000245121.10	0						KATNAL2
KLF5.c5	WT	ENST00000245157.11	0						BBS2
KLF5.c5	WT	ENST00000245185.6	33671.3	-0.293895	0.12529	-2.34572	0.0189906	0.150114	MT2A
KLF5.c5	WT	ENST00000245206.10	9910.36	-0.232641	0.140323	-1.65789	0.097339	0.412394	GOT2
KLF5.c5	WT	ENST00000245222.9	102.179	-0.269953	1.11633	-0.241821	0.808919	0.968625	SPHK2
KLF5.c5	WT	ENST00000245255.7	0						PIWIL1
KLF5.c5	WT	ENST00000245304.5	1588.99	-0.0103164	0.299838	-0.0344067	0.972553	0.999344	RAP2A
KLF5.c5	WT	ENST00000245312.5	2.01537	-1.72274	1.02325	-1.6836	0.0922588		SLC10A2
KLF5.c5	WT	ENST00000245382.6	89.3368	-0.0410751	0.413329	-0.0993764	0.920839	0.992343	HROB
KLF5.c5	WT	ENST00000245407.8	415.647	-0.88121	0.405349	-2.17395	0.0297088	0.201585	SLC22A5
KLF5.c5	WT	ENST00000245414.9	563.303	-0.0207568	0.107906	-0.19236	0.84746	0.978072	IRF1
KLF5.c5	WT	ENST00000245448.11	1.02442	-2.92771	5.33911	-0.548351	0.583451		DMAC2L
KLF5.c5	WT	ENST00000245451.9	1004.02	-2.64635	0.346257	-7.64273	2.12659e-14	3.80948e-12	BMP4
KLF5.c5	WT	ENST00000245457.6	39.5238	0.975217	0.27876	3.49841	0.000468039	0.00893979	PTGER2
KLF5.c5	WT	ENST00000245458.11	2727.92	0.0430703	0.0823248	0.523175	0.600852	0.901328	RPS29
KLF5.c5	WT	ENST00000245479.3	12925.3	0.0874099	0.109276	0.799899	0.423769	0.810712	SOX9
KLF5.c5	WT	ENST00000245503.10	174.455	0.901501	0.600848	1.50038	0.133516	0.488921	MYH2
KLF5.c5	WT	ENST00000245539.11	1085.28	0.190062	0.104573	1.81751	0.0691395	0.339248	MRPS7
KLF5.c5	WT	ENST00000245543.6	691.221	-0.250432	0.116928	-2.14177	0.0322124	0.212177	ARMC7
KLF5.c5	WT	ENST00000245544.9	2440.05	0.111636	0.120326	0.927783	0.35352	0.757681	NUP85
KLF5.c5	WT	ENST00000245551.9	30.4645	0.231163	1.39295	0.165952	0.868194	0.982684	MIF4GD
KLF5.c5	WT	ENST00000245552.7	59.477	0.484882	0.754466	0.642682	0.52043	0.866937	NT5C
KLF5.c5	WT	ENST00000245564.8	665.353	-0.281837	0.16526	-1.70541	0.0881173	0.389904	MSTO1
KLF5.c5	WT	ENST00000245615.6	40.5894	-0.871081	2.36311	-0.368616	0.712414	0.941888	MBOAT7
KLF5.c5	WT	ENST00000245618.5	0						EPS8L1
KLF5.c5	WT	ENST00000245620.13	0						LILRB3
KLF5.c5	WT	ENST00000245621.6	0						LILRA6
KLF5.c5	WT	ENST00000245663.9	228.632	-0.0785562	1.17565	-0.0668194	0.946725	0.995834	ZBTB46
KLF5.c5	WT	ENST00000245680.7	2651.18	0.168557	0.0832508	2.02469	0.0428989	0.254506	SLC35F5
KLF5.c5	WT	ENST00000245787.9	447.269	-0.155025	0.160354	-0.96677	0.333659	0.741301	INSIG2
KLF5.c5	WT	ENST00000245796.11	398.527	-0.237041	0.128278	-1.84787	0.0646214	0.326258	PSD4
KLF5.c5	WT	ENST00000245810.2	0						PSPN
KLF5.c5	WT	ENST00000245811.6	7.73146	2.43446	0.616218	3.95065	7.79388e-05	0.00203512
KLF5.c5	WT	ENST00000245812.8	615.559	-0.404332	0.151859	-2.66254	0.00775537	0.0790424	ALKBH7
KLF5.c5	WT	ENST00000245816.11	401.313	-0.0247187	0.0914195	-0.270388	0.786862	0.963376	CLPP
KLF5.c5	WT	ENST00000245817.5	1448.7	-1.88755	0.129718	-14.5512	5.73844e-48	1.41987e-44	TNFSF9
KLF5.c5	WT	ENST00000245838.13	795.222	-0.193924	0.121666	-1.5939	0.110959	0.443227	THOC2
KLF5.c5	WT	ENST00000245857.9	3603.37	0.0393041	0.113743	0.345551	0.72968	0.947239	RPL23
KLF5.c5	WT	ENST00000245865.10	192.087	-0.0496076	0.35557	-0.139516	0.889043	0.986983	STRADA
KLF5.c5	WT	ENST00000245903.4	751.877	-2.30848	0.294042	-7.85085	4.13234e-15	8.03251e-13	CD70
KLF5.c5	WT	ENST00000245907.11	85.0442	-3.85826	1.14314	-3.37514	0.000737789	0.0128652	C3
KLF5.c5	WT	ENST00000245908.11	1.86223	-1.59469	2.20608	-0.722863	0.469764		SH2D3A
KLF5.c5	WT	ENST00000245912.7	58.1942	0.249423	0.191088	1.30527	0.1918	0.583447	TNFSF14
KLF5.c5	WT	ENST00000245923.9	82.8835	-0.688475	0.445907	-1.54399	0.122591	0.467118	RTN2
KLF5.c5	WT	ENST00000245925.8	94.1832	-0.861437	0.423192	-2.03557	0.0417936	0.250717	EML2
KLF5.c5	WT	ENST00000245932.11	6217.67	-0.0343667	0.0742443	-0.462887	0.643445	0.917701	VASP
KLF5.c5	WT	ENST00000245934.12	6920.74	-0.117739	0.0721455	-1.63196	0.102688	0.42453	SYMPK
KLF5.c5	WT	ENST00000245957.10	0.25628	0	5.39768	0	1		CFAP61
KLF5.c5	WT	ENST00000245960.10	6878.78	0.0204599	0.140702	0.145413	0.884385	0.986285	CDC25B
KLF5.c5	WT	ENST00000245983.6	3.04858	1.11777	1.57862	0.708067	0.478904	0.844735	GNRH2
KLF5.c5	WT	ENST00000246006.5	31.2284	0.996205	0.461059	2.16069	0.0307194	0.20622	CD93
KLF5.c5	WT	ENST00000246012.2	0.0292642	0	5.39768	0	1		CST8
KLF5.c5	WT	ENST00000246015.8	285.985	0.575502	0.185913	3.09554	0.00196458	0.0279668	PSMF1
KLF5.c5	WT	ENST00000246020.3	0.535603	3.06188	5.33033	0.574425	0.56568		CSTL1
KLF5.c5	WT	ENST00000246024.7	1999.33	0.212647	0.151503	1.40358	0.160443	0.536408	TMX4
KLF5.c5	WT	ENST00000246041.6	213.073	-0.352636	0.338874	-1.04061	0.298056	0.709772	AP5S1
KLF5.c5	WT	ENST00000246043.8	5208.31	-0.334774	0.102525	-3.26528	0.00109354	0.0177127	RRBP1
KLF5.c5	WT	ENST00000246069.12	266.028	0.319031	0.158278	2.01564	0.0438381	0.257995	DSTN
KLF5.c5	WT	ENST00000246070.3	0.226776	0.626763	5.39768	0.116117	0.90756		LAMP5
KLF5.c5	WT	ENST00000246071.8	395.115	0.040605	0.114882	0.35345	0.723751	0.945364	SNRPB2
KLF5.c5	WT	ENST00000246080.4	46.3471	-0.448657	0.2687	-1.66973	0.0949728	0.406961	TCF15
KLF5.c5	WT	ENST00000246081.3	0.144776	-0.815798	5.39768	-0.151139	0.879866		OTOR
KLF5.c5	WT	ENST00000246090.6	0.0554015	-1.44357	5.38834	-0.267907	0.788771		BANF2
KLF5.c5	WT	ENST00000246100.3	15.7629	-1.82989	2.59001	-0.706518	0.479866	0.845248	FAM110A
KLF5.c5	WT	ENST00000246104.7	0.411568	-2.76475	2.90269	-0.952478	0.340855		SCRT2
KLF5.c5	WT	ENST00000246105.4	0						DEFB129
KLF5.c5	WT	ENST00000246108.3	0.921166	-0.777081	1.75393	-0.443052	0.657728		RAD21L1
KLF5.c5	WT	ENST00000246112.9	14.4898	-2.22817	1.90065	-1.17232	0.24107	0.64957	TLE6
KLF5.c5	WT	ENST00000246115.5	15.0737	-3.03739	0.661709	-4.59021	4.42796e-06	0.000170413	S1PR4
KLF5.c5	WT	ENST00000246117.9	3697.47	-0.0304581	0.0830615	-0.366693	0.713848	0.942199	NCLN
KLF5.c5	WT	ENST00000246139.9	21.2352	0.41816	0.414003	1.01004	0.312476	0.72303	CITED1
KLF5.c5	WT	ENST00000246149.10	54.8292	-0.078431	0.789927	-0.0992889	0.920909	0.992346	ANKHD1
KLF5.c5	WT	ENST00000246151.9	1857.51	0.415311	0.137808	3.01369	0.00258094	0.0343958	PITHD1
KLF5.c5	WT	ENST00000246163.2	77.5108	0.0419537	0.18902	0.221954	0.82435	0.972585	MAX
KLF5.c5	WT	ENST00000246166.3	2337.09	0.113315	0.0661854	1.71208	0.0868812	0.386617	FNTB
KLF5.c5	WT	ENST00000246174.6	197.541	0.0598689	0.211363	0.283252	0.776984	0.960914	ARMCX5
KLF5.c5	WT	ENST00000246186.8	1676.39	-0.891985	0.0588708	-15.1516	7.39759e-52	2.31208e-48	MMP24
KLF5.c5	WT	ENST00000246190.11	213.193	0.216522	0.304911	0.710116	0.477632	0.843907	NECAB3
KLF5.c5	WT	ENST00000246194.8	4461.42	-0.00801731	0.0927823	-0.0864099	0.931141	0.993895	RALY
KLF5.c5	WT	ENST00000246199.5	0.48454	0.62676	5.39768	0.116117	0.90756		C20orf173
KLF5.c5	WT	ENST00000246222.3	6.16709	-0.038663	0.693141	-0.0557794	0.955518	0.99717	BPIFB9P
KLF5.c5	WT	ENST00000246229.5	6141.42	0.209447	0.077646	2.69746	0.0069871	0.0733589	PLAGL2
KLF5.c5	WT	ENST00000246314.10	174.978	-1.28299	0.443629	-2.89203	0.00382765	0.0467208	AGO3
KLF5.c5	WT	ENST00000246337.9	1909.74	0.0620892	0.0878452	0.706803	0.479689	0.845248	UROD
[truncated: 203,132+ more rows]

## Sheet: DE in KLF5.c5 vs WT
differential	reference	gene	baseMean	log2FoldChange	lfcSE	stat	pvalue	padj	external_gene_name
KLF5.c5	WT	ENST00000000233.10	2298.36	-0.240549	0.0321026	-7.49314	6.72474e-14	2.03241e-12	ARF5
KLF5.c5	WT	ENST00000000412.8	7260.53	0.0816157	0.0252015	3.23853	0.00120148	0.00910682	M6PR
KLF5.c5	WT	ENST00000000442.11	936.691	0.824125	0.131894	6.2484	4.14691e-10	9.12108e-09	ESRRA
KLF5.c5	WT	ENST00000001008.6	12976.3	0.307285	0.0306452	10.0272	1.15777e-23	6.02067e-22	FKBP4
KLF5.c5	WT	ENST00000001146.7	566.307	-0.194017	0.179545	-1.0806	0.279873	0.574849	CYP26B1
KLF5.c5	WT	ENST00000002125.9	397.467	0.29573	0.126909	2.33025	0.0197929	0.0919582	NDUFAF7
KLF5.c5	WT	ENST00000002165.11	3042.84	-0.143073	0.034319	-4.16891	3.06066e-05	0.000349388	FUCA2
KLF5.c5	WT	ENST00000002501.11	41.5253	-0.951909	0.937656	-1.0152	0.31001	0.607843	DBNDD1
KLF5.c5	WT	ENST00000002596.6	11.544	0.654578	0.486482	1.34553	0.178453	0.439397	HS3ST1
KLF5.c5	WT	ENST00000002829.8	904.774	-1.61822	0.097748	-16.5551	1.47201e-61	2.10373e-59	SEMA3F
KLF5.c5	WT	ENST00000003084.11	0						CFTR
KLF5.c5	WT	ENST00000003100.13	3337.51	0.160582	0.0280133	5.73236	9.90411e-09	1.88757e-07	CYP51A1
KLF5.c5	WT	ENST00000003302.8	858.859	-0.467766	0.160967	-2.90597	0.00366111	0.0234102	USP28
KLF5.c5	WT	ENST00000003583.12	2.624	-3.81407	3.23385	-1.17942	0.238231	0.524655	STPG1
KLF5.c5	WT	ENST00000003912.7	191.222	-0.311243	0.387319	-0.803582	0.421638	0.711044	NIPAL3
KLF5.c5	WT	ENST00000004103.8	33.4396	-0.604469	0.315687	-1.91477	0.0555214	0.200208	TMEM176A
KLF5.c5	WT	ENST00000004531.14	184.959	1.41543	1.29865	1.08992	0.275747	0.569809	SLC7A2
KLF5.c5	WT	ENST00000004982.6	51.9841	-1.34253	0.191768	-7.00082	2.54462e-12	6.83939e-11	HSPB6
KLF5.c5	WT	ENST00000005082.13	55.0891	-0.622411	1.39016	-0.447725	0.654352	0.868923	ZNF195
KLF5.c5	WT	ENST00000005178.6	34.4113	-1.08299	0.293042	-3.69566	0.000219314	0.00204921	PDK4
KLF5.c5	WT	ENST00000005180.9	77.7133	-1.05864	0.175817	-6.02124	1.73087e-09	3.57376e-08	CCL26
KLF5.c5	WT	ENST00000005226.12	20.2585	0.591538	0.414157	1.42829	0.153207	0.39955	USH1C
KLF5.c5	WT	ENST00000005257.7	1647.57	0.0347444	0.0401871	0.864566	0.387277	0.68184	RALA
KLF5.c5	WT	ENST00000005259.9	909.368	0.153654	0.0683409	2.24835	0.024554	0.108701	BCAP29
KLF5.c5	WT	ENST00000005260.9	2672.74	0.09481	0.0327916	2.89129	0.00383661	0.0243099	BAIAP2L1
KLF5.c5	WT	ENST00000005284.4	0.255213	1.77384	3.648	0.486251	0.626789		CACNG3
KLF5.c5	WT	ENST00000005286.8	2351.15	0.255205	0.107394	2.37634	0.0174856	0.0834845	TMEM132A
KLF5.c5	WT	ENST00000005340.10	1290.3	-0.516211	0.0551828	-9.35455	8.39552e-21	3.84201e-19	DVL2
KLF5.c5	WT	ENST00000005374.10	13.114	1.03553	0.54195	1.91074	0.0560376	0.201518	GGCT
KLF5.c5	WT	ENST00000005386.8	595.116	0.0595918	0.0758786	0.785357	0.432244	0.719907	RPAP3
KLF5.c5	WT	ENST00000005558.8	328.099	0.323508	0.122214	2.64707	0.00811929	0.0452115	IFRD1
KLF5.c5	WT	ENST00000005756.5	2.54138	4.44749	5.311	0.837412	0.402361	0.694803	UPP2
KLF5.c5	WT	ENST00000005995.8	0						PRSS21
KLF5.c5	WT	ENST00000006015.4	781.971	0.0499494	0.0625266	0.79885	0.424377	0.713181	HOXA11
KLF5.c5	WT	ENST00000006053.7	634.104	-1.09313	0.133901	-8.16372	3.24865e-16	1.1433e-14	CX3CL1
KLF5.c5	WT	ENST00000006251.11	0						PRR5
KLF5.c5	WT	ENST00000006275.8	12.6361	-0.747578	1.50716	-0.496018	0.619882	0.850423	TRAPPC6A
KLF5.c5	WT	ENST00000006658.11	2465.27	-0.0625779	0.104562	-0.598479	0.549521	0.807318	SPATA20
KLF5.c5	WT	ENST00000006724.7	0						CEACAM7
KLF5.c5	WT	ENST00000006750.8	0.268936	0	5.39768	0	1		CD79B
KLF5.c5	WT	ENST00000006777.11	3437.91	-0.313319	0.031183	-10.0478	9.39741e-24	4.90326e-22	RHBDD2
KLF5.c5	WT	ENST00000007264.7	1070.88	0.41788	0.134379	3.10971	0.00187273	0.0133415	RPUSD1
KLF5.c5	WT	ENST00000007390.3	974.785	0.0467543	0.065729	0.711319	0.476887	0.755721	TSR3
KLF5.c5	WT	ENST00000007414.8	734.092	-0.766657	0.0913539	-8.39217	4.77247e-17	1.76974e-15	OSBPL7
KLF5.c5	WT	ENST00000007510.9	1047.01	-1.09458	0.0959301	-11.4101	3.72138e-30	2.53537e-28	ARHGAP33
KLF5.c5	WT	ENST00000007516.8	1168.5	0.390913	0.0642974	6.07976	1.20361e-09	2.53522e-08	NDUFAB1
KLF5.c5	WT	ENST00000007699.10	4.97061	-1.1444	0.881624	-1.29806	0.194268	0.463284	YBX2
KLF5.c5	WT	ENST00000007708.7	579.644	-1.25096	0.266462	-4.69469	2.67015e-06	3.686e-05	PDK2
KLF5.c5	WT	ENST00000007722.11	81.1352	-0.0125301	0.693454	-0.0180691	0.985584	1	ITGA3
KLF5.c5	WT	ENST00000007735.4	0.0317758	0	5.39768	0	1		KRT33A
KLF5.c5	WT	ENST00000007969.12	122.034	-0.680325	0.363204	-1.87312	0.0610513	0.214761	LRRC23
KLF5.c5	WT	ENST00000008180.13	49.2758	-0.287024	0.335807	-0.854731	0.3927	0.686671	IL32
KLF5.c5	WT	ENST00000008391.4	0.367728	-2.68974	2.83047	-0.95028	0.34197		TFAP2D
KLF5.c5	WT	ENST00000008440.9	151.744	-0.399584	0.182734	-2.1867	0.0287648	0.122833	SPRTN
KLF5.c5	WT	ENST00000008527.10	1416.24	-0.0998369	0.0464726	-2.1483	0.0316903	0.132228	CRY1
KLF5.c5	WT	ENST00000008876.7	29.0607	-0.0253686	1.68558	-0.0150504	0.987992	1	MAPK8IP2
KLF5.c5	WT	ENST00000008938.5	25.7946	-0.929464	0.244553	-3.80067	0.000144307	0.00141103	PGLYRP1
KLF5.c5	WT	ENST00000009041.12	991.997	-0.0802678	0.103704	-0.774008	0.438926	0.72566	STARD3NL
KLF5.c5	WT	ENST00000009105.5	3.79383	2.32353	2.27882	1.01962	0.307908	0.605747	CAMK1G
KLF5.c5	WT	ENST00000009180.10	989.993	-0.696049	0.122475	-5.6832	1.32201e-08	2.48487e-07	CD9
KLF5.c5	WT	ENST00000009530.13	0						CD74
KLF5.c5	WT	ENST00000009589.8	16453.3	-0.00796416	0.0304678	-0.261396	0.793787	0.934977	RPS20
KLF5.c5	WT	ENST00000010132.6	22.1025	-1.33476	1.26875	-1.05202	0.292789	0.58888	DYRK4
KLF5.c5	WT	ENST00000010299.10	97.6488	-0.137007	0.178917	-0.765759	0.44382	0.729605	FAM76A
KLF5.c5	WT	ENST00000010404.6	76.7727	-4.43963	2.58557	-1.71708	0.0859641	0.272666	MGST1
KLF5.c5	WT	ENST00000011292.8	0.214702	0	5.39768	0	1		CPA1
KLF5.c5	WT	ENST00000011473.6	2.71762	0	5.39768	0	1	1	SYPL1
KLF5.c5	WT	ENST00000011619.6	2061.42	0.0796814	0.0361923	2.20162	0.0276925	0.119311	RANBP9
KLF5.c5	WT	ENST00000011653.9	18.5892	-0.576488	0.410593	-1.40404	0.160308	0.410888	CD4
KLF5.c5	WT	ENST00000011684.11	2.57015	4.60799	5.30988	0.867813	0.385497	0.680264	PLEKHG6
KLF5.c5	WT	ENST00000011691.6	50.7284	0.241065	0.187594	1.28503	0.19878	0.469853	SS18L2
KLF5.c5	WT	ENST00000011700.10	423.404	-0.268457	0.250537	-1.07153	0.283931	0.579158	VPS13D
KLF5.c5	WT	ENST00000011898.10	1015.48	-0.0236229	0.0766638	-0.308137	0.757978	0.919472	TSPAN9
KLF5.c5	WT	ENST00000011989.11	1.44352	-0.4896	1.91916	-0.255111	0.798637		CYP4F2
KLF5.c5	WT	ENST00000012049.10	1031.06	-0.258709	0.0407978	-6.34125	2.27911e-10	5.13921e-09	QPCTL
KLF5.c5	WT	ENST00000012134.7	121.364	-0.474836	0.390121	-1.21715	0.223546	0.504842	HIVEP2
KLF5.c5	WT	ENST00000012443.9	3041.44	-0.480511	0.0436379	-11.0113	3.36973e-28	2.12466e-26	PPP5C
KLF5.c5	WT	ENST00000013034.3	2.90455	-0.365415	1.68571	-0.216772	0.828386	0.949145	NME1
KLF5.c5	WT	ENST00000013070.11	1136.69	-0.536213	0.0409618	-13.0905	3.72903e-39	3.35983e-37	UBR7
KLF5.c5	WT	ENST00000013125.9	416.382	0.463796	0.62953	0.736733	0.461284	0.743428	MAP4K5
KLF5.c5	WT	ENST00000013222.5	698.298	0.038317	0.104399	0.367024	0.713601	0.899271	INMT
KLF5.c5	WT	ENST00000013807.9	526.268	0.54763	0.102509	5.34227	9.17874e-08	1.54642e-06	ERCC1
KLF5.c5	WT	ENST00000013894.3	10.8846	-0.0195221	0.72882	-0.0267859	0.978631	0.99954	ABHD5
KLF5.c5	WT	ENST00000014914.6	9054.4	0.686646	0.0222042	30.9241	5.66725e-210	3.68926e-207	GPRC5A
KLF5.c5	WT	ENST00000014930.9	827.591	0.0258158	0.0502839	0.513401	0.607671	0.843324	HEBP1
KLF5.c5	WT	ENST00000014935.7	192.163	0.106202	0.225971	0.469981	0.638368	0.860631	DNASE1L1
KLF5.c5	WT	ENST00000016171.6	1701.04	0.221866	0.0446845	4.96517	6.86416e-07	1.03138e-05	COX15
KLF5.c5	WT	ENST00000016913.8	0.549712	2.67855	4.75184	0.563686	0.572968		MS4A12
KLF5.c5	WT	ENST00000016946.8	1490.98	-0.750933	0.787322	-0.953781	0.340195	0.63853	RGPD5
KLF5.c5	WT	ENST00000017003.7	1557.64	0.286289	0.0636222	4.49983	6.80078e-06	8.76327e-05	XYLT2
KLF5.c5	WT	ENST00000019019.6	461.126	-0.851244	0.135546	-6.28012	3.38311e-10	7.50618e-09	FTSJ1
KLF5.c5	WT	ENST00000019103.8	0.638919	-1.57103	2.5273	-0.621623	0.53419		SCTR
KLF5.c5	WT	ENST00000019317.8	774.99	-1.02481	0.224527	-4.56429	5.01191e-06	6.59575e-05	RALBP1
KLF5.c5	WT	ENST00000020673.6	8.06077	4.62902	2.38114	1.94403	0.0518913	0.19069	PSD
KLF5.c5	WT	ENST00000020926.8	40.0873	0.107613	0.230325	0.467223	0.64034	0.861655	SYT13
KLF5.c5	WT	ENST00000020945.4	775.674	-1.15641	0.0677907	-17.0586	3.01719e-65	4.60304e-63	SNAI2
KLF5.c5	WT	ENST00000022615.9	3449.88	-0.161523	0.0336723	-4.79692	1.61125e-06	2.30088e-05	VDAC3
KLF5.c5	WT	ENST00000023064.9	0.486269	-3.02094	5.33854	-0.565874	0.57148		SLC7A9
KLF5.c5	WT	ENST00000023897.10	0.431562	0	5.39768	0	1		GABRA1
KLF5.c5	WT	ENST00000023939.8	2290.68	0.114412	0.0750478	1.52452	0.127378	0.354727	RTF2
KLF5.c5	WT	ENST00000024061.7	30.5439	1.9886	1.1732	1.69502	0.0900713	0.281436	SLC45A4
KLF5.c5	WT	ENST00000025008.10	2880.71	-0.175557	0.115148	-1.52462	0.127355	0.354684	RB1CC1
KLF5.c5	WT	ENST00000025301.4	7306.74	0.0653776	0.0180942	3.61317	0.000302475	0.00272765	AKAP11
KLF5.c5	WT	ENST00000025399.10	18.9486	1.50479	1.0835	1.38883	0.164886	0.418669	STRAP
KLF5.c5	WT	ENST00000026218.9	94.8644	-0.346647	0.550688	-0.62948	0.529035	0.792737	PIGQ
KLF5.c5	WT	ENST00000027335.8	20.3933	0.230285	0.297221	0.774795	0.438461	0.725215	CDH17
KLF5.c5	WT	ENST00000028008.9	28.2984	0.670542	1.1047	0.606989	0.543859	0.803827	RNASET2
KLF5.c5	WT	ENST00000029410.10	376.555	-0.209671	0.0865494	-2.42256	0.0154115	0.0756994	B4GALT7
KLF5.c5	WT	ENST00000031146.8	375.021	-0.408169	0.208056	-1.96182	0.0497837	0.184797	SLC39A9
KLF5.c5	WT	ENST00000033079.7	739.485	-0.613734	0.194949	-3.14819	0.00164287	0.0119386	FAM13B
KLF5.c5	WT	ENST00000034275.12	10.2037	0.765746	5.20621	0.147083			RANBP3
KLF5.c5	WT	ENST00000035307.7	781.382	0.0247136	0.0535857	0.461198	0.644657	0.864034	CHPF2
KLF5.c5	WT	ENST00000037243.7	2152.73	0.0353603	0.0346392	1.02082	0.307341	0.605051	GABARAPL2
KLF5.c5	WT	ENST00000037502.11	0						MYOC
KLF5.c5	WT	ENST00000037869.7	3812.96	0.417084	0.0267638	15.5839	9.36964e-55	1.18998e-52
KLF5.c5	WT	ENST00000038176.8	1591.87	-0.197748	0.0499009	-3.96281	7.40737e-05	0.000776634	NSMAF
KLF5.c5	WT	ENST00000039007.5	0.282884	0	5.39768	0	1		OTC
KLF5.c5	WT	ENST00000039989.9	1397.84	0.264084	0.0912643	2.89362	0.00380833	0.0241652	TTC17
KLF5.c5	WT	ENST00000040584.6	738.157	0.396789	0.0510076	7.77901	7.30919e-15	2.36114e-13	HOXC8
KLF5.c5	WT	ENST00000040663.8	1128.52	-0.308417	0.0382134	-8.07093	6.97653e-16	2.40755e-14	MRI1
KLF5.c5	WT	ENST00000040738.10	2188.18	0.0262203	0.082408	0.318177	0.750351	0.915865	BOD1L1
KLF5.c5	WT	ENST00000040877.2	249.084	0.669002	0.0846547	7.90272	2.72885e-15	9.04551e-14	TARBP1
KLF5.c5	WT	ENST00000042381.9	4501.24	0.0329465	0.0509504	0.646639	0.517866	0.784955	RIPOR1
KLF5.c5	WT	ENST00000042931.1	2.49075	0.617075	1.5369	0.401505	0.688048	0.886197	BEST2
KLF5.c5	WT	ENST00000043402.8	212.333	-1.13597	0.218497	-5.19904	2.00319e-07	3.23468e-06	RTN4R
KLF5.c5	WT	ENST00000044462.12	202.434	0.41745	0.102941	4.05525	5.00813e-05	0.000544845	PSMA4
KLF5.c5	WT	ENST00000045083.6	18.9178	1.12288	1.49685	0.75016	0.453158	0.736861	RIPOR3
KLF5.c5	WT	ENST00000045347.11	0						SPATA7
KLF5.c5	WT	ENST00000046087.7	0						ZPBP
KLF5.c5	WT	ENST00000046640.9	430.215	-0.107226	0.115204	-0.930752	0.351982	0.649979	CTNS
KLF5.c5	WT	ENST00000046794.10	0.84301	-0.216355	2.83211	-0.0763934	0.939106		LCP2
KLF5.c5	WT	ENST00000052569.10	2711.5	-0.657599	0.0364057	-18.0631	6.22528e-73	1.07058e-70	GOPC
KLF5.c5	WT	ENST00000052754.10	1.82909	-0.0492888	1.02605	-0.0480374	0.961686		DCN
KLF5.c5	WT	ENST00000053243.6	3.21347	0.542425	1.33588	0.406042	0.684711	0.884543	TNFRSF17
KLF5.c5	WT	ENST00000053468.4	2037.12	0.352201	0.0411827	8.55216	1.20809e-17	4.64185e-16	MRPS10
KLF5.c5	WT	ENST00000053867.8	4293.21	-0.0127626	0.0412528	-0.309376	0.757036	0.919167	GRN
KLF5.c5	WT	ENST00000054650.9	175.685	0.180812	0.198719	0.909889	0.362881	0.660067	THAP3
KLF5.c5	WT	ENST00000054666.11	2710.05	-0.242626	0.0416722	-5.82225	5.80593e-09	1.13139e-07	VAMP3
KLF5.c5	WT	ENST00000054668.5	0.661958	-1.73538	1.95387	-0.888174	0.374447		UTS2
KLF5.c5	WT	ENST00000054950.4	10627.1	0.158814	0.0432555	3.67153	0.000241099	0.00223025	RCN1
KLF5.c5	WT	ENST00000055077.8	1589.79	-0.0442218	0.0749448	-0.590059	0.555151	0.810579	RFC2
KLF5.c5	WT	ENST00000055335.11	18.7228	-0.371202	0.483192	-0.768228	0.442351	0.728543	PPP1R3F
KLF5.c5	WT	ENST00000055682.12	36.7182	-1.11242	1.05766	-1.05178	0.292903	0.589022	NEXMIF
KLF5.c5	WT	ENST00000056217.10	5.57518	-6.00282	2.57074	-2.33506	0.0195405	0.0911025	ARHGEF5
KLF5.c5	WT	ENST00000056233.4	255.8	0.138082	0.0973832	1.41792	0.156214	0.404145	NFE2L3
KLF5.c5	WT	ENST00000057513.8	137.021	0.562294	0.120236	4.67659	2.91691e-06	4.00043e-05	TNIP3
KLF5.c5	WT	ENST00000060969.6	3203.92	-0.0215702	0.0711458	-0.303183	0.76175	0.921089	SIKE1
KLF5.c5	WT	ENST00000061240.7	38.7694	-0.768724	0.302348	-2.54252	0.0110057	0.0580158	TLL1
KLF5.c5	WT	ENST00000064571.3	10.663	0.441598	0.454108	0.972452	0.330826	0.629151	CBLN4
KLF5.c5	WT	ENST00000064724.8	2.97508	0.647379	1.40978	0.459207	0.646086	0.864748	CLDN11
KLF5.c5	WT	ENST00000064778.8	2175.84	-0.655617	0.147556	-4.44318	8.86371e-06	0.000111796	FAM168A
KLF5.c5	WT	ENST00000064780.7	826.725	0.399087	0.0979718	4.07349	4.63143e-05	0.000507364	RELT
KLF5.c5	WT	ENST00000066544.8	3141.31	-0.28963	0.0343681	-8.4273	3.53725e-17	1.32353e-15	CDC27
KLF5.c5	WT	ENST00000070846.11	66.236	-0.0417732	0.983682	-0.0424662	0.966127	0.995855	PKP2
KLF5.c5	WT	ENST00000072516.7	101.526	0.492494	1.12984	0.435897	0.662911	0.87358	IL1RAP
KLF5.c5	WT	ENST00000072644.7	518.987	-0.17214	0.0917896	-1.87538	0.060741	0.213893	YIPF1
KLF5.c5	WT	ENST00000072869.9	396.329	0.2916	0.100793	2.89305	0.00381516	0.0241974	ADCK2
KLF5.c5	WT	ENST00000074304.9	1193.51	-0.438285	0.0599219	-7.31428	2.58772e-13	7.46718e-12
KLF5.c5	WT	ENST00000075120.12	1423.77	0.666679	0.0532384	12.5225	5.62346e-36	4.63049e-34	SLC2A3
KLF5.c5	WT	ENST00000075322.11	41.0773	0.0977935	0.711262	0.137493	0.890641	0.972381	ENPP2
KLF5.c5	WT	ENST00000075430.11	110.749	-0.0714458	0.688546	-0.103763	0.917357	0.980585	CTDP1
KLF5.c5	WT	ENST00000075503.8	146.851	0.124829	0.0859063	1.45308	0.146202	0.387587	STYK1
KLF5.c5	WT	ENST00000078429.9	4540.08	-0.202679	0.0262798	-7.71236	1.23514e-14	3.94182e-13	GNA11
KLF5.c5	WT	ENST00000078445.7	1.14942	2.87826	1.60454	1.79382	0.0728414		CREB3L3
KLF5.c5	WT	ENST00000078527.9	27.9229	0.120508	2.04448	0.058943	0.952998	0.991618	PIGV
KLF5.c5	WT	ENST00000080059.12	9008.59	-0.0905547	0.0275531	-3.28655	0.00101424	0.00785518	HDAC7
KLF5.c5	WT	ENST00000081029.8	1446.51	0.418206	0.0617652	6.7709	1.27983e-11	3.22977e-10	MRPS35
KLF5.c5	WT	ENST00000082468.11	13.4948	0.199565	4.45311	0.0448148	0.964255	0.995242	BTN3A1
KLF5.c5	WT	ENST00000083182.8	2991.57	-0.129457	0.0311011	-4.16245	3.14855e-05	0.000358499	APPBP2
KLF5.c5	WT	ENST00000084795.9	0.970432	2.74449	5.3348	0.51445	0.606937		RPL18
KLF5.c5	WT	ENST00000084798.9	449.244	-0.662011	0.0666108	-9.93849	2.83075e-23	1.44961e-21	CA11
KLF5.c5	WT	ENST00000085068.7	441.599	-0.172627	0.134353	-1.28488	0.198834	0.469934	ISOC2
KLF5.c5	WT	ENST00000085079.11	3164.36	-0.798197	0.0464561	-17.1817	3.63848e-66	5.66204e-64	EPN1
KLF5.c5	WT	ENST00000085219.10	109.97	1.49212	0.713552	2.09112	0.0365173	0.146914	CD22
KLF5.c5	WT	ENST00000086933.3	1.31015	0.426555	1.75143	0.243547	0.807582		GSC2
KLF5.c5	WT	ENST00000155093.8	0						ZFY
KLF5.c5	WT	ENST00000155674.9	9.48078	1.51434	3.27	0.463101	0.643292	0.863215	HDHD5
KLF5.c5	WT	ENST00000155840.12	7.10876	1.36227	1.23779	1.10057	0.271084	0.564341	KCNQ1
KLF5.c5	WT	ENST00000155926.9	3548.43	-0.827776	0.0269103	-30.7606	8.83133e-208	5.66011e-205	TRIB2
KLF5.c5	WT	ENST00000156084.8	801.563	-0.262371	0.100165	-2.6194	0.00880853	0.0483924	OTUD5
KLF5.c5	WT	ENST00000156109.7	1035.89	0.00614696	0.0589192	0.104329	0.916909	0.980508	GPKOW
KLF5.c5	WT	ENST00000156471.10	737.105	-0.0172572	0.071963	-0.239807	0.81048	0.942443	AQR
KLF5.c5	WT	ENST00000156476.6	0.465551	-2.61322	5.35092	-0.488369	0.625289		KLK13
KLF5.c5	WT	ENST00000156499.7	1.98187	-0.31182	4.03813	-0.0772188	0.938449		KLK14
KLF5.c5	WT	ENST00000156626.12	0.777593	3.23141	5.32497	0.606842	0.543956		ST6GALNAC1
KLF5.c5	WT	ENST00000156825.5	1022.02	-0.275488	0.0728009	-3.78413	0.000154247	0.00149576	MBD3
KLF5.c5	WT	ENST00000157600.8	464.459	-1.77813	0.0680271	-26.1386	1.32949e-150	5.62261e-148	LMCD1
KLF5.c5	WT	ENST00000157812.7	907.074	-0.109342	0.0544783	-2.00707	0.0447426	0.170801	PSMC4
KLF5.c5	WT	ENST00000158009.6	14.8263	0.894875	0.366537	2.44143	0.0146292	0.0727377	FNDC8
KLF5.c5	WT	ENST00000158166.5	94.9453	-1.03992	0.164005	-6.3408	2.28576e-10	5.15144e-09	CAMKK1
KLF5.c5	WT	ENST00000158526.9	162.242	-0.0597348	0.137321	-0.435	0.663563	0.873988	FAM50A
KLF5.c5	WT	ENST00000158762.8	6.23847	-1.6183	0.508387	-3.18321	0.00145653	0.0107709	ACAP1
KLF5.c5	WT	ENST00000158771.9	480.021	-0.0359926	0.0666843	-0.539746	0.589372	0.832379	DERL2
KLF5.c5	WT	ENST00000159060.3	1.2891	2.55667	1.40969	1.81364	0.0697333		NOX3
KLF5.c5	WT	ENST00000159087.7	429.721	-0.522878	0.105253	-4.96782	6.77107e-07	1.01838e-05	ANO8
KLF5.c5	WT	ENST00000159111.9	582.342	-0.411712	0.16123	-2.55357	0.0106626	0.0565787	KDM4B
KLF5.c5	WT	ENST00000159647.9	0.715673	0	5.39768	0	1		PANX2
KLF5.c5	WT	ENST00000160262.10	0.842462	-3.88471	5.32141	-0.730016	0.465381		ICAM3
KLF5.c5	WT	ENST00000160298.9	90.0389	0.430427	1.20248	0.357949	0.720381	0.902306	CAMSAP3
KLF5.c5	WT	ENST00000160373.8	135.715	-0.0393575	0.154873	-0.254128	0.799396	0.937428	CTTNBP2
KLF5.c5	WT	ENST00000160382.10	0.943477	-2.77775	2.06651	-1.34417	0.178893		ACTL6B
KLF5.c5	WT	ENST00000160713.8	0.0609002	0	5.39768	0	1		FAM135B
KLF5.c5	WT	ENST00000160740.7	391.666	-0.813697	0.632103	-1.28728	0.197995	0.468693	CIC
KLF5.c5	WT	ENST00000160827.9	2427.4	-0.704973	0.0727809	-9.68624	3.44991e-22	1.68547e-20	KIF22
KLF5.c5	WT	ENST00000161006.8	0						PRSS22
KLF5.c5	WT	ENST00000161559.11	6.07169	-2.89283	3.11264	-0.929382	0.352691	0.650728	CEACAM1
KLF5.c5	WT	ENST00000161863.9	1617.39	-0.326061	0.043099	-7.56538	3.8673e-14	1.18845e-12	YTHDC2
KLF5.c5	WT	ENST00000162044.14	51.3632	0.696165	1.32624	0.524916	0.599641	0.838319	TMEM161A
KLF5.c5	WT	ENST00000162330.10	0						BCAR1
KLF5.c5	WT	ENST00000162391.8	4643.71	-0.386422	0.0269491	-14.339	1.24901e-46	1.33074e-44	FOXJ2
KLF5.c5	WT	ENST00000162749.7	3472.07	-0.112394	0.0643904	-1.74551	0.0808961	0.261438	TNFRSF1A
KLF5.c5	WT	ENST00000163416.7	692.363	-0.539645	0.0442031	-12.2083	2.80661e-34	2.19337e-32	GOLGA5
KLF5.c5	WT	ENST00000163678.11	525.71	-0.258989	0.079004	-3.27817	0.00104481	0.00805782	METTL22
KLF5.c5	WT	ENST00000164024.5	2153.19	-0.81843	0.0297665	-27.495	2.01377e-166	9.81907e-164	CELSR3
KLF5.c5	WT	ENST00000164133.7	983.085	-0.07538	0.0463177	-1.62746	0.10364	0.309634	PPP2R5B
KLF5.c5	WT	ENST00000164139.4	39.7783	-0.0850189	0.799841	-0.106295	0.915348	0.980038	PYGM
KLF5.c5	WT	ENST00000164227.10	643.298	-0.0233398	0.0866109	-0.269479	0.787561	0.932507	BCL3
KLF5.c5	WT	ENST00000164247.5	24.3139	2.40007	1.06113	2.26181	0.0237093	0.105749	KCNAB2
KLF5.c5	WT	ENST00000164305.10	274.966	-0.377584	0.115647	-3.26497	0.00109476	0.0083869	PIGB
KLF5.c5	WT	ENST00000164640.8	173.815	-0.578593	0.297693	-1.94359	0.0519452	0.190823	PDZD4
KLF5.c5	WT	ENST00000165086.8	41.0161	0.855386	0.403806	2.11831	0.034149	0.139762	NPIPB4
KLF5.c5	WT	ENST00000165524.1	0.0376815	0.504958	5.39768	0.0935509	0.925466		PRLH
KLF5.c5	WT	ENST00000165698.9	28.016	-0.364213	0.365218	-0.997247	0.318644	0.616652	REEP1
KLF5.c5	WT	ENST00000166139.9	5987.27	-0.710287	0.0355978	-19.9531	1.40852e-88	3.0195e-86	FSTL3
KLF5.c5	WT	ENST00000166244.8	11.1665	0.563788	0.486263	1.15943	0.246282	0.534444	EPHA8
KLF5.c5	WT	ENST00000166345.8	4589.82	0.0319785	0.0303591	1.05334	0.292185	0.588206	TRIP13
KLF5.c5	WT	ENST00000166534.8	287.533	-0.833802	0.219397	-3.80043	0.000144444	0.00141215	P4HA2
KLF5.c5	WT	ENST00000167106.9	718.656	-0.396638	0.058919	-6.73192	1.6744e-11	4.18725e-10	VASH1
KLF5.c5	WT	ENST00000167218.9	546.91	0.253715	0.138504	1.83183	0.0669774	0.229207	PDCD2
KLF5.c5	WT	ENST00000167462.9	0						LLGL2
KLF5.c5	WT	ENST00000167586.7	74.8418	-2.53093	0.185265	-13.6611	1.73352e-42	1.68129e-40	KRT14
KLF5.c5	WT	ENST00000167588.4	0.529961	2.42128	5.34339	0.453135	0.650451		KRT20
KLF5.c5	WT	ENST00000167825.5	12.5254	1.84283	1.41484	1.30249	0.192747	0.460779	ARHGEF10L
KLF5.c5	WT	ENST00000168148.8	0.0248949	0	5.39768	0	1		SPP2
KLF5.c5	WT	ENST00000168216.11	2166.91	-0.221712	0.035271	-6.28596	3.25844e-10	7.2399e-09	HSD17B10
KLF5.c5	WT	ENST00000168712.3	0.862311	-1.1223	1.73606	-0.646462	0.51798		FGF4
KLF5.c5	WT	ENST00000168869.12	0.0394679	0.504958	5.39768	0.0935509	0.925466		RGS11
KLF5.c5	WT	ENST00000168977.7	0.559702	3.19168	5.32566	0.599303	0.548971		NMRK2
KLF5.c5	WT	ENST00000169293.10	0.196159	0.504904	5.39768	0.093541	0.925474		MASP1
KLF5.c5	WT	ENST00000169298.8	53.1473	1.23662	1.82889	0.676159	0.49894	0.771494	ST6GAL1
KLF5.c5	WT	ENST00000169551.11	491.965	0.406999	0.0606403	6.71169	1.92384e-11	4.78506e-10	TIMM21
KLF5.c5	WT	ENST00000170150.4	0.372479	0	4.57867	0	1		BPIFB2
KLF5.c5	WT	ENST00000170168.9	3612.33	0.291679	0.0311757	9.35596	8.28422e-21	3.79387e-19	REXO1
KLF5.c5	WT	ENST00000170447.12	829.845	-0.329115	0.100431	-3.27704	0.00104903	0.00808635	MKRN2
KLF5.c5	WT	ENST00000170564.7	671.173	-0.0592257	0.0514991	-1.15003	0.25013	0.53946	GPATCH1
KLF5.c5	WT	ENST00000170630.6	5.37873	0	5.39768	0	1	1	IL4R
KLF5.c5	WT	ENST00000171111.10	1406.28	-0.170461	0.0842181	-2.02404	0.0429656	0.16582	KEAP1
KLF5.c5	WT	ENST00000171757.3	61.816	0.45021	0.19493	2.3096	0.0209102	0.09593	P2RY10
KLF5.c5	WT	ENST00000171887.8	4.49524	0	5.39768	0	1	1	TNS1
KLF5.c5	WT	ENST00000172229.8	83.5448	-1.01405	0.208784	-4.85691	1.1923e-06	1.73287e-05	NGFR
KLF5.c5	WT	ENST00000173229.7	1998.3	-0.196457	0.0311846	-6.29982	2.97999e-10	6.6593e-09	NTN1
KLF5.c5	WT	ENST00000173527.6	1099.05	0.144965	0.0439425	3.29898	0.00097038	0.00756405	ISOC1
KLF5.c5	WT	ENST00000173785.4	62.7949	0.0231888	0.687024	0.0337525	0.973074	0.998136	KLF6
KLF5.c5	WT	ENST00000173898.12	1825.95	-0.746474	0.0534487	-13.9662	2.50731e-44	2.52446e-42	TRO
KLF5.c5	WT	ENST00000174618.5	2187.17	-0.195939	0.0352773	-5.55426	2.78787e-08	5.01208e-07	MNT
KLF5.c5	WT	ENST00000174653.3	3.54806	-4.56858	5.31351	-0.859805
KLF5.c5	WT	ENST00000175091.5	5379.47	-0.370125	0.0224522	-16.4851	4.69789e-61	6.65286e-59	LAPTM4A
KLF5.c5	WT	ENST00000175238.10	0.754988	1.62386	5.37487	0.302121	0.762559		ADAM7
KLF5.c5	WT	ENST00000175506.8	660.158	0.199361	0.113986	1.749	0.0802907	0.260043	ASNS
KLF5.c5	WT	ENST00000175756.10	1816.65	-0.217579	0.0411946	-5.28174	1.27966e-07	2.11863e-06	PTPN18
KLF5.c5	WT	ENST00000176183.6	0.932171	0	5.39768	0	1		DRD4
KLF5.c5	WT	ENST00000176195.4	33.1596	0.203906	0.243369	0.837848	0.402116	0.694506	SCT
KLF5.c5	WT	ENST00000176643.11	405.076	0.0845584	0.213857	0.395397	0.69255	0.88856	ALDH3A2
KLF5.c5	WT	ENST00000176763.10	2191.47	0.269881	0.0360608	7.48405	7.20673e-14	2.1728e-12	STK10
KLF5.c5	WT	ENST00000177648.13	20.0056	-8.97426	3.42588	-2.61955	0.00880467	0.0483781	ALPK1
KLF5.c5	WT	ENST00000177694.2	0.7878	-0.932365	1.87214	-0.498022	0.618469		TBX21
KLF5.c5	WT	ENST00000177742.7	708.221	0.382648	0.105094	3.64102	0.000271565	0.00247839	MRPS34
KLF5.c5	WT	ENST00000178638.8	913.932	0.36054	0.0520912	6.92132	4.47453e-12	1.17771e-10	CA12
KLF5.c5	WT	ENST00000178640.10	956.907	-0.136746	0.0414015	-3.30291	0.000956873	0.00747422	MAP2K5
KLF5.c5	WT	ENST00000179259.6	1967.27	-0.297172	0.0342135	-8.68582	3.76025e-18	1.49373e-16	TIGAR
KLF5.c5	WT	ENST00000180166.6	2.32531	-0.13478	1.03271	-0.130511	0.896162	0.97401	FGF20
KLF5.c5	WT	ENST00000180173.10	119.942	0.40584	0.12344	3.28774	0.00100995	0.00782931	MTMR7
KLF5.c5	WT	ENST00000181383.10	9.91222	0.30783	0.475227	0.647754	0.517144	0.784531	CPB2
KLF5.c5	WT	ENST00000181796.7	2.17682	3.16229	3.49393	0.905079	0.365423	0.662327	FAM107B
KLF5.c5	WT	ENST00000181839.10	468.891	0.144235	0.0657112	2.19499	0.0281643	0.120837	CDK13
KLF5.c5	WT	ENST00000182290.9	7.86087	0.784959	0.470457	1.6685	0.0952156	0.292436	TSPAN32
KLF5.c5	WT	ENST00000182377.8	0.156406	2.03639	5.35646	0.380175	0.703816		FAR2
KLF5.c5	WT	ENST00000182527.4	9732.4	-0.0499254	0.0202235	-2.46868	0.0135611	0.0684062	TRAM2
KLF5.c5	WT	ENST00000183605.10	42.9194	-1.01945	0.283526	-3.59562	0.00032362	0.00289419	CLDN18
KLF5.c5	WT	ENST00000184183.8	7.44652	-0.345966	0.488049	-0.708875	0.478402	0.756811	ROPN1
KLF5.c5	WT	ENST00000184266.3	1725.35	-0.0193528	0.0760633	-0.25443	0.799163	0.937325	NDUFB4
KLF5.c5	WT	ENST00000184956.11	2998.73	0.0904299	0.0302145	2.99293	0.0027631	0.0185155	HEATR6
KLF5.c5	WT	ENST00000185150.9	2257.8	-0.149744	0.0469576	-3.18892	0.00142808	0.0105888	ERLEC1
KLF5.c5	WT	ENST00000185206.12	5.13125	-3.94655	1.89357	-2.08418	0.0371435	0.148766	CLIC5
KLF5.c5	WT	ENST00000186436.10	8508.07	-0.0591895	0.0228842	-2.58648	0.00969626	0.0523584	TMEM131
KLF5.c5	WT	ENST00000187397.8	0.422507	1.97094	4.51809	0.436233	0.662667		ARPP21
KLF5.c5	WT	ENST00000187608.13	0.0618327	0	5.39768	0	1		CEACAM21
KLF5.c5	WT	ENST00000187762.7	235.902	0.226048	0.0807116	2.80069	0.00509937	0.0308191	TMEM38A
KLF5.c5	WT	ENST00000187830.2	131.832	1.91639	0.760891	2.51862	0.0117816	0.0611825	PVR
KLF5.c5	WT	ENST00000187879.12	3.36247	-0.505909	3.98803	-0.126857	0.899053	0.974959	ZNF222
KLF5.c5	WT	ENST00000187910.7	0						PSG6
KLF5.c5	WT	ENST00000188312.7	248.5	0.185944	0.128499	1.44705	0.147884	0.390365	ACTR6
KLF5.c5	WT	ENST00000188376.9	1229.1	0.543061	0.152985	3.54975	0.000385592	0.00338394	SLC25A3
KLF5.c5	WT	ENST00000188403.7	0.0736457	0	5.39768	0	1		NR1H4
KLF5.c5	WT	ENST00000188790.9	517.415	-2.44542	0.107353	-22.7793	7.36233e-115	2.15899e-112	FAP
KLF5.c5	WT	ENST00000189444.11	293.892	2.63857	1.31242	2.01046	0.0443826	0.169792	NFKB2
KLF5.c5	WT	ENST00000189978.10	0.523548	0	5.39768	0	1		MUSK
KLF5.c5	WT	ENST00000190165.3	37.8537	-0.308274	0.242596	-1.27073	0.203825	0.477314	DMRT3
KLF5.c5	WT	ENST00000190611.9	90.0867	0.181417	0.274109	0.661843	0.508072	0.777747	OSBPL6
KLF5.c5	WT	ENST00000190983.5	0.248339	-2.75876	5.34609	-0.516034	0.605831		CCN5
KLF5.c5	WT	ENST00000191018.9	312.823	0.332119	0.208426	1.59346	0.111056	0.324141	CTSA
KLF5.c5	WT	ENST00000191063.8	13.6684	0.737655	0.770323	0.957591	0.338269	0.636703	ANKRD16
KLF5.c5	WT	ENST00000192314.7	15.2866	0.353625	0.328013	1.07808	0.280997	0.575987	GAL3ST2
KLF5.c5	WT	ENST00000192788.6	4710.29	0.119636	0.0216436	5.52754	3.24753e-08	5.78079e-07	BLTP3A
KLF5.c5	WT	ENST00000193322.8	151.44	-1.69293	1.55751	-1.08695	0.27706	0.57148	OSTM1
KLF5.c5	WT	ENST00000193391.8	66.3921	-0.654692	0.159653	-4.10071	4.11886e-05	0.000456237	IMPG2
KLF5.c5	WT	ENST00000193403.10	22789.7	0.11535	0.0244896	4.71014	2.47548e-06	3.43442e-05	ACTN1
KLF5.c5	WT	ENST00000194097.8	0						NAIP
KLF5.c5	WT	ENST00000194118.8	1073.07	0.0537847	0.0603639	0.891007	0.372925	0.669181	DELE1
KLF5.c5	WT	ENST00000194130.7	1.56139	-2.04005	1.29972	-1.56961	0.116507		SLC13A1
KLF5.c5	WT	ENST00000194152.4	73.8484	-0.753685	0.152499	-4.94224	7.72305e-07	1.15453e-05	PCDHB4
KLF5.c5	WT	ENST00000194155.7	719.581	-0.617756	0.0650077	-9.50282	2.04273e-21	9.61707e-20	PCDHB2
KLF5.c5	WT	ENST00000194214.10	627.636	-0.293988	0.071913	-4.08811	4.34908e-05	0.00047905	IFT25
KLF5.c5	WT	ENST00000194530.8	954.595	-0.386537	0.0541288	-7.14106	9.26145e-13	2.56697e-11	STRADB
KLF5.c5	WT	ENST00000194672.11	34.3145	1.05462	1.11807	0.943244	0.345556	0.644316	FAM135A
KLF5.c5	WT	ENST00000194900.8	24.8077	-0.552642	1.57421	-0.35106	0.725543	0.904504	DLG3
KLF5.c5	WT	ENST00000195173.8	0.288849	2.72414	5.33528	0.510589	0.609639		SEMA5B
KLF5.c5	WT	ENST00000195649.10	0						SNAP91
KLF5.c5	WT	ENST00000196061.5	10121.9	-0.61823	0.0235087	-26.298	2.02309e-152	8.61457e-150	PLOD1
KLF5.c5	WT	ENST00000196169.7	46.7358	-0.0166232	0.25635	-0.0648458	0.948297	0.990352	TDRD3
KLF5.c5	WT	ENST00000196371.10	1342.25	-0.550908	0.0463152	-11.8947	1.26046e-32	9.30096e-31	OXCT1
KLF5.c5	WT	ENST00000196482.4	505.117	-0.106227	0.0957893	-1.10896	0.267446	0.560653	ZNF324
KLF5.c5	WT	ENST00000196489.4	299.713	-0.293461	0.070364	-4.17061	3.03785e-05	0.000347008	ZNF416
KLF5.c5	WT	ENST00000196551.8	32932.2	-0.225811	0.0281191	-8.03051	9.70664e-16	3.31747e-14	RPS5
KLF5.c5	WT	ENST00000197268.13	680.373	0.442144	0.06476	6.82743	8.64519e-12	2.21724e-10	FAM234B
KLF5.c5	WT	ENST00000198536.7	37.0842	-0.363728	0.22442	-1.62074	0.105073	0.312591	PILRA
KLF5.c5	WT	ENST00000198767.11	208.322	0.177344	1.79477	0.0988114	0.921288	0.981637	RRN3
KLF5.c5	WT	ENST00000198801.10	0.0916341	0	5.39768	0	1		MOGAT2
KLF5.c5	WT	ENST00000198939.6	439.439	0.416681	0.207947	2.00378	0.0450933	0.171697	CHERP
KLF5.c5	WT	ENST00000199280.4	1.02742	-0.217333	1.4515	-0.14973	0.880977		AQP2
KLF5.c5	WT	ENST00000199320.9	0						DIMT1
KLF5.c5	WT	ENST00000199389.11	12951.4	-0.405308	0.031735	-12.7716	2.36138e-37	2.01101e-35	EIF2AK1
KLF5.c5	WT	ENST00000199447.9	0.423608	-1.6522	5.39554	-0.306217	0.75944		NME8
KLF5.c5	WT	ENST00000199448.9	1786.18	-0.396642	0.0393494	-10.08	6.77351e-24	3.57015e-22	EPDR1
KLF5.c5	WT	ENST00000199706.13	831.239	0.206632	0.0723777	2.85491	0.00430486	0.0267837	MRPL28
KLF5.c5	WT	ENST00000199708.3	5.15716	0.592143	0.58303	1.01563	0.309805	0.607705	HBQ1
KLF5.c5	WT	ENST00000199764.7	0.404164	0.504989	2.30322	0.219253	0.826453		CEACAM6
KLF5.c5	WT	ENST00000199814.9	4417.33	-0.126814	0.0294165	-4.31099	1.62523e-05	0.000195583	RBM22
KLF5.c5	WT	ENST00000199936.9	0.355117	0	5.39768	0	1		HSD17B2
KLF5.c5	WT	ENST00000199940.10	84.9414	0.41565	0.130224	3.1918	0.00141388	0.0105004	MAP2
KLF5.c5	WT	ENST00000200135.8	4259.08	-0.196107	0.0370459	-5.29364	1.19908e-07	1.99185e-06	ZW10
KLF5.c5	WT	ENST00000200181.8	140.815	-0.818513	0.297538	-2.75095	0.00594227	0.0349798	ITGB4
KLF5.c5	WT	ENST00000200453.6	1782.46	0.516262	0.0798939	6.46184	1.03435e-10	2.40626e-09	PPP1R15A
KLF5.c5	WT	ENST00000200457.9	4192.36	-0.134958	0.0361473	-3.73355	0.000188796	0.00179233	TRIP6
KLF5.c5	WT	ENST00000200557.11	230.493	1.13643	0.164974	6.88853	5.63699e-12	1.46752e-10	ADAM11
KLF5.c5	WT	ENST00000200639.9	606.163	-0.275204	0.061967	-4.44113	8.94872e-06	0.000112811	LAMP2
KLF5.c5	WT	ENST00000200652.4	354.2	-0.363682	0.0669198	-5.4346	5.49201e-08	9.51854e-07	SLC22A4
KLF5.c5	WT	ENST00000200676.8	0.797847	-3.61663	2.70359	-1.33771	0.18099		CETP
KLF5.c5	WT	ENST00000200691.5	0.0971102	0.504936	5.39768	0.093547	0.925469		MT3
KLF5.c5	WT	ENST00000201015.8	9.59464	3.58934	3.51555	1.02099	0.30726	0.604944	PTHLH
KLF5.c5	WT	ENST00000201031.3	2.148	-0.0100075	0.887861	-0.0112715	0.991007	1	TFAP2C
KLF5.c5	WT	ENST00000201586.7	0.302339	-0.947531	2.9308	-0.323301	0.746468		SULT2B1
KLF5.c5	WT	ENST00000201647.11	0.228989	-2.6132	5.35092	-0.488364	0.625292		EPS8L1
KLF5.c5	WT	ENST00000201943.10	0.632072	0.488355	3.86035	0.126505	0.899332		CACNB4
KLF5.c5	WT	ENST00000201961.6	64.0703	-0.716286	0.175217	-4.08799	4.35118e-05	0.000479239	NOL4L
KLF5.c5	WT	ENST00000201963.3	52.1516	0.380297	1.18094	0.32203	0.74743	0.91448	DNMT3B
KLF5.c5	WT	ENST00000201979.3	7.87008	1.06599	0.484688	2.19932	0.0278549	0.119828	REM1
KLF5.c5	WT	ENST00000202017.6	874.356	0.51047	0.0706428	7.22608	4.97147e-13	1.40454e-11	PDRG1
KLF5.c5	WT	ENST00000202028.9	932.839	-0.0646955	0.114216	-0.566433	0.571099	0.821158	EPB41L1
KLF5.c5	WT	ENST00000202556.14	122.148	-0.753767	0.451767	-1.66849	0.0952193	0.292436	PPP1R13B
KLF5.c5	WT	ENST00000202625.7	0.0281569	0	5.39768	0	1		TGM6
KLF5.c5	WT	ENST00000202677.12	1862.44	0.248571	0.0872178	2.85	0.00437192	0.0271286	RALGAPA2
KLF5.c5	WT	ENST00000202773.14	19523.4	0.159339	0.0282857	5.63319	1.76901e-08	3.26341e-07	RPL6
KLF5.c5	WT	ENST00000202816.5	57.6871	1.03779	1.32596	0.782669	0.433822	0.721375	ESF1
KLF5.c5	WT	ENST00000202831.7	0						SLC8B1
KLF5.c5	WT	ENST00000202834.11	2379.31	-0.0259218	0.0555847	-0.466347	0.640967	0.86195	TMEM230
KLF5.c5	WT	ENST00000202917.10	0						OAS1
KLF5.c5	WT	ENST00000202967.4	22.7247	-0.526561	0.252882	-2.08224	0.0373203	0.149273	SIRT4
KLF5.c5	WT	ENST00000203001.7	1160.55	0.61154	0.119519	5.11668	3.1096e-07	4.89663e-06	TRMT6
KLF5.c5	WT	ENST00000203166.10	897.505	0.00959991	0.0993651	0.0966124	0.923034	0.982282	HAUS5
KLF5.c5	WT	ENST00000203407.6	3446.7	-0.20522	0.0744613	-2.75607	0.00585012	0.0345322	UQCRC1
KLF5.c5	WT	ENST00000203556.9	427.69	0.0501602	0.173882	0.288472	0.772985	0.9261	GMIP
KLF5.c5	WT	ENST00000203629.3	18.3751	0.0571395	0.590779	0.0967188	0.92295	0.982269	LAG3
KLF5.c5	WT	ENST00000203630.10	10963.5	-0.084668	0.0225922	-3.74767	0.000178483	0.0017038	MLF2
KLF5.c5	WT	ENST00000203664.10	368.917	0.271002	0.0783289	3.4598	0.000540587	0.00455571	OTUB2
KLF5.c5	WT	ENST00000204005.13	5492.13	-0.850652	0.053166	-15.9999	1.27935e-57	1.7234e-55	LTBP4
KLF5.c5	WT	ENST00000204517.11	702.915	0.316654	0.0836445	3.78571	0.000153268	0.00148754	TFAP4
KLF5.c5	WT	ENST00000204549.9	1875.55	-0.0020262	0.0335456	-0.0604015	0.951836	0.991269	PDCD7
KLF5.c5	WT	ENST00000204566.7	3899.52	0.00259353	0.0607752	0.0426742	0.965961	0.995789	SPG21
KLF5.c5	WT	ENST00000204604.6	13.7572	-1.47443	2.19745	-0.670975	0.502237	0.773756	CHRD
KLF5.c5	WT	ENST00000204637.6	3.32705	-0.390689	4.21168	-0.0927632	0.926092	0.983416	FLT3LG
KLF5.c5	WT	ENST00000204679.9	149.605	-0.419284	0.270959	-1.54741	0.121765	0.344174	GNPTG
KLF5.c5	WT	ENST00000204726.9	78.34	-2.07839	2.26028	-0.919527	0.35782	0.65556	GOLGA3
KLF5.c5	WT	ENST00000204801.12	0						CD209
KLF5.c5	WT	ENST00000204961.5	833.554	-0.00674193	0.0465325	-0.144886	0.884801	0.970077	EFNB1
KLF5.c5	WT	ENST00000205061.9	61.7975	-0.710756	0.390973	-1.81791	0.0690772	0.234258	GLG1
KLF5.c5	WT	ENST00000205135.8	1756.51	-0.621498	0.0635735	-9.77606	1.42656e-22	7.0639e-21	PLEKHG2
KLF5.c5	WT	ENST00000205143.4	32.0563	-0.555024	0.327556	-1.69444	0.0901818	0.281704	DLL3
KLF5.c5	WT	ENST00000205194.5	294.761	-0.573002	0.110139	-5.20251	1.9661e-07	3.17851e-06	NAT14
KLF5.c5	WT	ENST00000205214.11	401.34	-0.481893	0.133458	-3.61082	0.000305228	0.00274829	AASDH
KLF5.c5	WT	ENST00000205386.8	0.131958	1.8646	5.3635	0.347647	0.728106		LAMB4
KLF5.c5	WT	ENST00000205402.10	785.154	0.386809	0.0851347	4.54349	5.53305e-06	7.24019e-05	DLD
KLF5.c5	WT	ENST00000205557.12	0						ABCC6
KLF5.c5	WT	ENST00000205636.4	2957.73	-0.418141	0.0297292	-14.065	6.23182e-45	6.36685e-43	CMTM6
KLF5.c5	WT	ENST00000205948.11	0.152248	-0.937674	5.39768	-0.173718	0.862087		APOH
KLF5.c5	WT	ENST00000206020.8	342.156	0.214442	0.0710062	3.02004	0.00252738	0.017187	SPAG7
KLF5.c5	WT	ENST00000206249.8	24.9227	-3.15714	1.21463	-2.59926	0.00934254	0.050788	ESR1
KLF5.c5	WT	ENST00000206262.2	425.777	0.33423	0.0647766	5.15974	2.47291e-07	3.94653e-06	RGS17
KLF5.c5	WT	ENST00000206380.8	624.553	0.221374	0.0948996	2.33271	0.0196631	0.0915469	TMEM101
KLF5.c5	WT	ENST00000206423.8	2895.6	-0.865071	0.0237952	-36.3549	2.20068e-289	2.1377e-286	CCDC80
KLF5.c5	WT	ENST00000206446.4	0.413488	0.515301	2.32032	0.222082	0.82425		CMA1
KLF5.c5	WT	ENST00000206451.11	768.984	-0.160039	0.0430266	-3.71953	0.000199591	0.00188361	PSME1
KLF5.c5	WT	ENST00000206474.11	148.127	0.325429	0.255314	1.27462	0.202443	0.475176	HAUS4
KLF5.c5	WT	ENST00000206513.6	0.388644	-0.929728	2.50163	-0.371649	0.710154		CEBPE
KLF5.c5	WT	ENST00000206542.9	370.776	0.0878337	0.101688	0.863757	0.387721	0.682312	OSGEP
KLF5.c5	WT	ENST00000206544.8	147.453	-1.14107	0.67797	-1.68307	0.0923614	0.286368	SLC22A17
KLF5.c5	WT	ENST00000206595.11	538.79	-0.44846	0.0937048	-4.78588	1.70241e-06	2.42189e-05	G2E3
KLF5.c5	WT	ENST00000206765.11	38.2936	-1.42153	0.291388	-4.87846	1.06915e-06	1.56486e-05	TGM1
KLF5.c5	WT	ENST00000207157.7	209.635	-0.991261	0.469752	-2.11018	0.0348431	0.141847	TBX15
KLF5.c5	WT	ENST00000207457.8	0						TEKT2
KLF5.c5	WT	ENST00000207549.9	2355.46	-0.656525	0.155586	-4.21969	2.4464e-05	0.000284518	UNC13D
KLF5.c5	WT	ENST00000207636.9	50.1785	0.128345	0.900042	0.142599	0.886607	0.9708	COMT
KLF5.c5	WT	ENST00000207870.8	448.696	0.447648	0.248468	1.80163	0.0716033	0.240101	XYLB
KLF5.c5	WT	ENST00000209540.2	0						OR1I1
KLF5.c5	WT	ENST00000209665.8	0						ADH7
KLF5.c5	WT	ENST00000209668.3	0.253408	0.504919	4.72747	0.106805	0.914943		ADH1A
KLF5.c5	WT	ENST00000209718.8	0.461595	0	5.39768	0	1		KRT23
KLF5.c5	WT	ENST00000209728.9	1612.39	0.00422516	0.0345498	0.122292	0.902668	0.975872	CDC6
KLF5.c5	WT	ENST00000209873.9	1790.86	0.0113156	0.0825611	0.137057	0.890985	0.972464	AAAS
KLF5.c5	WT	ENST00000209875.9	17084.8	-0.67073	0.0133248	-50.337	0	0	CBX5
KLF5.c5	WT	ENST00000209884.5	892.102	-0.13816	0.0505626	-2.73246	0.00628624	0.0366665	KLHL20
KLF5.c5	WT	ENST00000209929.10	0.667697	1.26124	1.77752	0.709554	0.477981		FMO2
KLF5.c5	WT	ENST00000210060.12	1137.11	-0.0464147	0.0709158	-0.654504	0.512787	0.781049	DHPS
KLF5.c5	WT	ENST00000210187.11	140.552	-0.0655931	0.175272	-0.374235	0.708229	0.896578	RAB26
KLF5.c5	WT	ENST00000210227.4	1.75326	2.98646	2.78369	1.07284	0.283341		PTBP3
KLF5.c5	WT	ENST00000210313.8	2266.58	-0.0102221	0.0285174	-0.35845	0.720007	0.902137	PSMD5
KLF5.c5	WT	ENST00000210444.6	819.268	0.279403	0.0749829	3.72623	0.000194368	0.0018392	NANS
KLF5.c5	WT	ENST00000210633.4	347.597	-0.226896	0.133672	-1.69741	0.0896199	0.280489	SEMA4G
KLF5.c5	WT	ENST00000211076.5	1.35929	-1.99005	1.61387	-1.23309	0.217543		TPSD1
KLF5.c5	WT	ENST00000211122.4	0						GSTA3
KLF5.c5	WT	ENST00000211287.9	131.524	-0.0801225	0.529666	-0.15127	0.879763	0.968276	MAPK13
KLF5.c5	WT	ENST00000211314.5	1321.6	-0.462921	0.0374146	-12.3727	3.67135e-35	2.94316e-33	TMEM14A
KLF5.c5	WT	ENST00000211372.9	11.9203	0.173655	0.396901	0.437527	0.661729	0.872878	RPS18
KLF5.c5	WT	ENST00000211377.7	0						GPANK1
KLF5.c5	WT	ENST00000211379.9	0						BAG6
KLF5.c5	WT	ENST00000211402.10	0.374016	3.67437	5.31849	0.690867	0.489649		VARS1
KLF5.c5	WT	ENST00000211413.10	53.6655	0.520254	1.19304	0.436075	0.662782	0.873552	PRRT1
KLF5.c5	WT	ENST00000211921.11	0.621841	1.68269	4.59791	0.365969	0.714389		LST1
KLF5.c5	WT	ENST00000211936.10	55.4614	-0.462282	0.853645	-0.541539	0.588136	0.831603	ZNF184
KLF5.c5	WT	ENST00000211998.10	9385.32	-0.299235	0.0214312	-13.9626	2.63787e-44	2.65145e-42	VCL
KLF5.c5	WT	ENST00000212015.11	1616.99	-0.0950437	0.062526	-1.52007	0.128494	0.356796	SIRT1
KLF5.c5	WT	ENST00000212355.9	393.992	-0.61042	0.116725	-5.22956	1.69917e-07	2.77002e-06	TGFBR3
KLF5.c5	WT	ENST00000214869.7	370.008	0.105934	0.0756627	1.40008	0.161489	0.413014	TMED1
KLF5.c5	WT	ENST00000214893.10	509.733	-0.165023	0.136893	-1.20549	0.228015	0.510982	ERMP1
KLF5.c5	WT	ENST00000215057.7	161.431	-0.0742263	0.396135	-0.187376	0.851366	0.957854	MZF1
KLF5.c5	WT	ENST00000215061.9	4.64239	0.788974	3.53844	0.222972	0.823557	0.947434	OCEL1
KLF5.c5	WT	ENST00000215071.9	0						PSMD8
KLF5.c5	WT	ENST00000215095.11	47.3381	0.364665	0.179285	2.034	0.0419517	0.162944	STX1B
KLF5.c5	WT	ENST00000215115.5	583.087	-0.810889	0.0641797	-12.6347	1.3597e-36	1.13999e-34	BCL7C
KLF5.c5	WT	ENST00000215368.4	294.878	-2.3019	0.0769398	-29.9182	1.14226e-196	6.92805e-194	EFNA2
KLF5.c5	WT	ENST00000215375.7	1821.87	-0.0464278	0.0976471	-0.475465	0.634456	0.858327	ATP5F1D
KLF5.c5	WT	ENST00000215376.7	20.2266	0.593365	1.08494	0.546912	0.584439	0.829045	CBARP
KLF5.c5	WT	ENST00000215473.7	0.0640603	0	5.39768	0	1		PCDH11Y
KLF5.c5	WT	ENST00000215530.7	153.448	0.492576	0.121536	4.05294	5.05788e-05	0.000549626	FGF22
KLF5.c5	WT	ENST00000215531.6	0.869529	-3.40607	2.1671	-1.57172	0.116015		SMIM24
KLF5.c5	WT	ENST00000215539.4	24.8445	-0.186375	0.366202	-0.508941	0.610794	0.844951	IGFALS
KLF5.c5	WT	ENST00000215555.7	16.9539	-0.534318	1.41478	-0.377668	0.705677	0.895245	MARCHF2
KLF5.c5	WT	ENST00000215565.3	954.979	-0.0142501	0.0690333	-0.206424	0.83646	0.952069	NDUFB7
KLF5.c5	WT	ENST00000215567.10	2900.91	-0.532591	0.0495457	-10.7495	5.958e-27	3.59611e-25	TECR
KLF5.c5	WT	ENST00000215570.8	560.594	0.462125	0.0822024	5.6218	1.88982e-08	3.47595e-07	TIMM13
KLF5.c5	WT	ENST00000215574.9	1693.71	0.106141	0.0511212	2.07627	0.0378692	0.150837	CDC34
KLF5.c5	WT	ENST00000215582.8	1647.15	-6.56239	0.109482	-59.9405	0	0	MISP
KLF5.c5	WT	ENST00000215587.11	28.4991	-0.83189	1.19433	-0.69653	0.486097	0.762186	POLR2E
KLF5.c5	WT	ENST00000215631.9	663.08	-1.21874	0.0679007	-17.9489	4.8993e-72	8.29924e-70	GADD45B
KLF5.c5	WT	ENST00000215637.8	0.115903	0.504928	5.39768	0.0935454	0.92547		MADCAM1
KLF5.c5	WT	ENST00000215659.13	380.216	0.0434757	0.227369	0.191212	0.848359	0.956739	MAPK12
KLF5.c5	WT	ENST00000215727.10	24.9147	0.878867	0.383047	2.29441	0.021767	0.0989123	SERPIND1
KLF5.c5	WT	ENST00000215730.12	2321.63	-0.514531	0.0268692	-19.1495	9.78095e-82	1.94271e-79	SNAP29
KLF5.c5	WT	ENST00000215742.9	70.9149	0.45113	0.679932	0.663494	0.507014	0.777058	THAP7
KLF5.c5	WT	ENST00000215743.8	0.0483339	0	5.39768	0	1		MMP11
KLF5.c5	WT	ENST00000215754.8	19658.3	-0.243991	0.0262357	-9.29993	1.40532e-20	6.37482e-19	MIF
KLF5.c5	WT	ENST00000215770.6	88.6237	-0.352021	0.553745	-0.635711	0.524965	0.790014	DDTL
KLF5.c5	WT	ENST00000215781.3	3.66547	0.0611757	0.717991	0.0852041	0.932099	0.985627	OSM
KLF5.c5	WT	ENST00000215790.12	320.278	0.0847258	0.0692301	1.22383	0.221017	0.501449	TBC1D10A
KLF5.c5	WT	ENST00000215793.13	9952.91	0.147455	0.0168396	8.75645	2.01488e-18	8.14182e-17	SF3A1
KLF5.c5	WT	ENST00000215794.8	130.516	0.0455951	0.152011	0.299945	0.764219	0.922197	USP18
KLF5.c5	WT	ENST00000215798.10	232.786	-0.0607674	0.124701	-0.487305	0.626042	0.853647	RNF215
KLF5.c5	WT	ENST00000215812.9	0.0883121	0	5.39768	0	1		SEC14L3
KLF5.c5	WT	ENST00000215829.8	2854.85	0.330813	0.0312165	10.5974	3.06414e-26	1.79119e-24	SNRPD3
KLF5.c5	WT	ENST00000215832.11	11016.5	-0.360842	0.0177336	-20.3479	4.84424e-92	1.1072e-89	MAPK1
KLF5.c5	WT	ENST00000215838.8	56.0577	1.50079	1.01404	1.48001	0.138871	0.375072	TCN2
KLF5.c5	WT	ENST00000215855.7	5.82541	-0.367142	0.533079	-0.688719	0.491	0.765924	CRYBB3
KLF5.c5	WT	ENST00000215862.8	611.906	0.390664	0.102035	3.82874	0.000128803	0.00127427	MORC2
KLF5.c5	WT	ENST00000215882.10	2721.22	-0.51598	0.0577874	-8.92893	4.30161e-19	1.80388e-17	SLC25A1
KLF5.c5	WT	ENST00000215885.4	3.92876	0.408468	0.667899	0.611571	0.540822	0.801468	PLA2G3
KLF5.c5	WT	ENST00000215886.6	61.5381	0.776592	0.157293	4.93724	7.92356e-07	1.18214e-05	LGALS2
KLF5.c5	WT	ENST00000215904.7	1828.64	0.496945	0.0602804	8.24389	1.66698e-16	5.96967e-15	PDXP
KLF5.c5	WT	ENST00000215906.6	1411.89	-0.376143	0.0338002	-11.1284	9.12335e-29	5.88366e-27	ASPHD2
KLF5.c5	WT	ENST00000215909.10	43558.3	-0.27461	0.0162605	-16.8882	5.49678e-64	8.20471e-62	LGALS1
KLF5.c5	WT	ENST00000215912.10	185.274	-0.613221	0.220602	-2.77976	0.00543993	0.032481	PIK3IP1
KLF5.c5	WT	ENST00000215917.11	4752.11	-0.240981	0.021882	-11.0128	3.31559e-28	2.09158e-26	SRRD
KLF5.c5	WT	ENST00000215919.3	1203.59	0.406315	0.0418389	9.71141	2.69582e-22	1.32173e-20	PATZ1
KLF5.c5	WT	ENST00000215941.9	2334.25	-0.067638	0.0280034	-2.41535	0.01572	0.0768319	ANKRD54
KLF5.c5	WT	ENST00000215956.10	2186.8	0.591738	0.0844938	7.00333	2.49943e-12	6.72084e-11	SNU13
KLF5.c5	WT	ENST00000215957.10	7679.8	-0.28792	0.0254097	-11.3311	9.20523e-30	6.17674e-28	MICALL1
KLF5.c5	WT	ENST00000215980.10	1665.28	-0.123347	0.0313045	-3.94023	8.14024e-05	0.000843374	CENPM
KLF5.c5	WT	ENST00000216014.9	1123.54	-0.762814	0.0596619	-12.7856	1.97322e-37	1.6839e-35	KDELR3
KLF5.c5	WT	ENST00000216019.11	10136.5	-0.247996	0.0454725	-5.45376	4.93158e-08	8.59494e-07	DDX17
KLF5.c5	WT	ENST00000216024.7	4.9573	-0.96799	2.75037	-0.351949	0.724877	0.904255	DMC1
KLF5.c5	WT	ENST00000216027.8	112.777	0.635806	0.223075	2.85019	0.00436931	0.0271145	HSCB
KLF5.c5	WT	ENST00000216029.8	206.763	-1.02976	0.282769	-3.64172	0.000270825	0.00247182	CBY1
KLF5.c5	WT	ENST00000216034.6	5459.02	0.285012	0.0376586	7.56831	3.78104e-14	1.16338e-12	TOMM22
KLF5.c5	WT	ENST00000216036.9	1.63651	1.78908	1.30762	1.36819	0.171252		RSPH14
KLF5.c5	WT	ENST00000216037.10	1791.56	-0.296241	0.603165	-0.491145	0.623324	0.852084	XBP1
KLF5.c5	WT	ENST00000216038.6	3307.9	0.238989	0.0427153	5.59494	2.20697e-08	4.01945e-07	RTCB
KLF5.c5	WT	ENST00000216039.9	4396.54	0.0668538	0.0425437	1.57141	0.116086	0.333699	JOSD1
KLF5.c5	WT	ENST00000216044.10	3895.5	-0.12997	0.0271839	-4.78112	1.7432e-06	2.47509e-05	GTPBP1
KLF5.c5	WT	ENST00000216061.9	369.229	0.235738	0.150762	1.56364	0.117902	0.337204	PPP6R2
KLF5.c5	WT	ENST00000216068.9	248.126	-0.0860481	0.0992737	-0.866776	0.386065	0.680708	DNAL4
KLF5.c5	WT	ENST00000216071.5	1.52202	3.4921	1.57161	2.22198	0.0262844		C22orf31
KLF5.c5	WT	ENST00000216075.11	17.6188	-2.70784	1.69851	-1.59425	0.11088	0.32387	MIOX
KLF5.c5	WT	ENST00000216080.5	362.739	-0.491157	0.7863	-0.624643	0.532205	0.795013	LMF2
KLF5.c5	WT	ENST00000216083.6	3936.45	0.20247	0.0423497	4.78091	1.74505e-06	2.47744e-05	CBX6
KLF5.c5	WT	ENST00000216085.12	124.026	0.30088	0.185369	1.62314	0.10456	0.311581	RHBDD3
KLF5.c5	WT	ENST00000216099.13	306.24	0.268585	0.0956531	2.80791	0.00498646	0.0302543	APOBEC3D
KLF5.c5	WT	ENST00000216101.7	46.9635	1.10572	0.439821	2.51402	0.0119362	0.0618175	RASL10A
KLF5.c5	WT	ENST00000216106.6	1818.17	-0.255961	0.139729	-1.83184	0.0669747	0.229207	HMGXB4
KLF5.c5	WT	ENST00000216115.3	74.7515	-1.22152	0.145785	-8.37891	5.34186e-17	1.97382e-15	BIK
KLF5.c5	WT	ENST00000216117.9	1155.54	0.275706	0.0766364	3.59759	0.000321186	0.00287545	HMOX1
KLF5.c5	WT	ENST00000216121.12	1849.18	-0.289314	0.03848	-7.51855	5.5388e-14	1.68093e-12	NIPSNAP1
KLF5.c5	WT	ENST00000216122.9	3852.12	0.101856	0.0454216	2.24245	0.024932	0.110018	MCM5
KLF5.c5	WT	ENST00000216124.10	1009.24	-0.114613	0.0463605	-2.4722	0.0134283	0.067866	ARSA
KLF5.c5	WT	ENST00000216127.5	270.567	-0.535853	0.071549	-7.48931	6.92372e-14	2.09102e-12	RASD2
KLF5.c5	WT	ENST00000216129.7	5713.39	0.58607	0.019359	30.2738	2.53522e-201	1.59203e-198	TTLL12
KLF5.c5	WT	ENST00000216133.10	1336.71	-0.133127	0.0445866	-2.98581	0.00282828	0.018878	CBX7
KLF5.c5	WT	ENST00000216139.10	2.27136	-0.932246	0.872354	-1.06866	0.285225	0.580634	ACR
KLF5.c5	WT	ENST00000216144.4	117.87	-1.83476	0.0988624	-18.5588	6.92866e-77	1.27439e-74	CABP7
KLF5.c5	WT	ENST00000216146.9	33863.6	0.60517	0.0441079	13.7202	7.68296e-43	7.52186e-41	RPL3
KLF5.c5	WT	ENST00000216155.11	18.3751	0.237671	0.98343	0.241675	0.809032	0.941826	SYNGR1
KLF5.c5	WT	ENST00000216160.11	1734.96	0.105959	0.0371969	2.84861	0.00439113	0.0272174	TAB1
KLF5.c5	WT	ENST00000216177.9	24.8564	0.288445	0.243193	1.18607	0.235593	0.521161	PNPLA5
KLF5.c5	WT	ENST00000216180.8	631.382	-0.258401	0.057184	-4.51877	6.22013e-06	8.06288e-05	PNPLA3
KLF5.c5	WT	ENST00000216181.11	42720.1	-0.0325954	0.05029	-0.648149	0.516889	0.784354	MYH9
KLF5.c5	WT	ENST00000216185.7	2557.56	0.0659949	0.0353494	1.86693	0.0619113	0.216849	TXN2
KLF5.c5	WT	ENST00000216187.10	681.463	-1.08268	0.389098	-2.78253	0.00539375	0.0322703	FOXRED2
KLF5.c5	WT	ENST00000216190.13	4631.21	0.405038	0.117898	3.43549	0.000591478	0.00492715	EIF3D
KLF5.c5	WT	ENST00000216194.11	167.559	-0.834863	0.638485	-1.30757	0.19102	0.458396	ADSL
KLF5.c5	WT	ENST00000216200.9	0.521268	-0.4492	5.3023	-0.0847179	0.932486		PVALB
KLF5.c5	WT	ENST00000216211.9	0.0394679	0.504958	5.39768	0.0935509	0.925466		UPK3A
KLF5.c5	WT	ENST00000216214.7	7.15224	-1.93637	2.32784	-0.831829	0.405506	0.697488	FAM118A
KLF5.c5	WT	ENST00000216218.8	10627.6	0.069784	0.0238142	2.93035	0.00338582	0.0219388	ST13
KLF5.c5	WT	ENST00000216223.10	1026.73	1.19415	0.103325	11.5572	6.78596e-31	4.74548e-29	IL2RB
KLF5.c5	WT	ENST00000216225.9	725.226	-0.13926	0.0613009	-2.27175	0.0231014	0.103688	RBX1
KLF5.c5	WT	ENST00000216237.10	2078.44	0.140937	0.0334576	4.21241	2.52657e-05	0.00029302	L3MBTL2
KLF5.c5	WT	ENST00000216241.14	12.686	-2.63513	2.67374	-0.985559	0.32435	0.622611	CHADL
KLF5.c5	WT	ENST00000216252.4	2814.15	0.320674	0.0448442	7.15085	8.62409e-13	2.39458e-11	PHF5A
KLF5.c5	WT	ENST00000216254.9	4478.94	0.074802	0.052965	1.41229	0.157864	0.406839	ACO2
KLF5.c5	WT	ENST00000216259.8	1091.44	-0.0162799	0.037179	-0.437878	0.661474	0.872753	PMM1
KLF5.c5	WT	ENST00000216264.13	3578	-0.0995216	0.0286371	-3.47527	0.000510338	0.00433636	CERK
KLF5.c5	WT	ENST00000216267.12	0						BRD1
KLF5.c5	WT	ENST00000216268.6	6437.41	0.144659	0.0162215	8.91777	4.75757e-19	1.99105e-17	ZBED4
KLF5.c5	WT	ENST00000216271.10	499.06	0.26389	0.164466	1.60452	0.108599	0.319354	HDAC10
KLF5.c5	WT	ENST00000216274.10	0						RIPK3
KLF5.c5	WT	ENST00000216277.13	4693.05	-0.383494	0.0381109	-10.0626	8.08662e-24	4.23176e-22	PAPOLA
KLF5.c5	WT	ENST00000216281.13	23048.7	0.15705	0.0245839	6.38836	1.67678e-10	3.82332e-09	HSP90AA1
KLF5.c5	WT	ENST00000216286.10	23.3244	-0.958921	0.341848	-2.80511	0.00502997	0.0304693	NID2
KLF5.c5	WT	ENST00000216288.11	1.34468	0	5.39768	0	1		MARK3
KLF5.c5	WT	ENST00000216294.5	4204.34	0.647578	0.039256	16.4963	3.90116e-61	5.54353e-59	SNAPC1
KLF5.c5	WT	ENST00000216297.7	7879.62	-0.0701641	0.0240378	-2.9189	0.00351267	0.0226145	SUPT16H
KLF5.c5	WT	ENST00000216327.10	1.42368	1.01745	1.10592	0.920011	0.357567		ABHD4
KLF5.c5	WT	ENST00000216330.7	14.0467	0.018741	0.656261	0.0285572	0.977218	0.999113	FKBP3
KLF5.c5	WT	ENST00000216336.3	0.070636	1.24368	5.39183	0.230661	0.817578		CTSG
KLF5.c5	WT	ENST00000216338.9	0.185815	-0.937677	5.39768	-0.173719	0.862087		GZMH
KLF5.c5	WT	ENST00000216341.9	1.0465	-3.01994	3.83617	-0.787226	0.431149		GZMB
KLF5.c5	WT	ENST00000216350.12	0.710526	3.88494	5.31604	0.730796	0.464904		PRMT5
KLF5.c5	WT	ENST00000216361.9	0.173316	0	5.39768	0	1		COCH
KLF5.c5	WT	ENST00000216366.9	41.4647	0.717321	0.305045	2.35152	0.0186967	0.0879565	AP4S1
KLF5.c5	WT	ENST00000216367.10	539.617	0.00488752	0.128776	0.0379536	0.969725	0.997037	POLE2
KLF5.c5	WT	ENST00000216373.10	1389.97	-0.622731	0.0496866	-12.5332	4.91555e-36	4.05833e-34	SOS2
KLF5.c5	WT	ENST00000216378.2	61.9254	0.137186	0.270041	0.508017	0.611441	0.845439	CDKL1
KLF5.c5	WT	ENST00000216392.8	1953.64	-0.461165	0.033724	-13.6747	1.43838e-42	1.4016e-40	PYGL
KLF5.c5	WT	ENST00000216407.4	0
KLF5.c5	WT	ENST00000216410.8	3537.23	0.0385934	0.0354945	1.08731	0.276902	0.571266	GNPNAT1
KLF5.c5	WT	ENST00000216414.12	1.86893	-1.55515	0.991376	-1.56868	0.116724		CDKN3
KLF5.c5	WT	ENST00000216416.9	650.289	0.208204	0.0627745	3.3167	0.000910876	0.00716943	CNIH1
KLF5.c5	WT	ENST00000216420.12	148.707	-0.472074	0.155222	-3.04129	0.00235564	0.0161846	CGRRF1
KLF5.c5	WT	ENST00000216442.12	1843.44	-0.185099	0.0497234	-3.72257	0.000197208	0.0018638	ATP6V1D
KLF5.c5	WT	ENST00000216445.8	89.3994	-0.655517	0.176481	-3.71437	0.000203708	0.00191853	CCDC198
KLF5.c5	WT	ENST00000216446.9	1712.15	-0.0157385	0.0310858	-0.506292	0.612652	0.84587	PLEK2
KLF5.c5	WT	ENST00000216450.7	0						LRRC74A
KLF5.c5	WT	ENST00000216452.9	424.442	0.379035	0.0857855	4.4184	9.94345e-06	0.000124368	PIGH
KLF5.c5	WT	ENST00000216455.9	3885.26	0.121337	0.0455752	2.66235	0.00775972	0.0435231	PSMA3
KLF5.c5	WT	ENST00000216456.6	2282.01	-0.247037	0.0354588	-6.96688	3.24054e-12	8.64634e-11	VTI1B
KLF5.c5	WT	ENST00000216463.8	13.4242	1.5194	0.498788	3.04619	0.00231765	0.0159704	TIMM9
KLF5.c5	WT	ENST00000216465.10	355.063	-0.308154	0.0916029	-3.36402	0.000768169	0.0061872	GSTZ1
KLF5.c5	WT	ENST00000216468.8	1395.11	0.0660088	0.037562	1.75733	0.0788618	0.256867	TMED8
KLF5.c5	WT	ENST00000216471.5	124.15	-0.196563	0.123166	-1.59592	0.110506	0.323156	SAMD15
KLF5.c5	WT	ENST00000216479.8	1402.16	0.36492	0.0900007	4.05463	5.02138e-05	0.000546136	AHSA1
KLF5.c5	WT	ENST00000216481.10	0.413085	0	5.39768	0	1		ISM2
KLF5.c5	WT	ENST00000216484.7	1567.09	-0.274712	0.0661381	-4.15361	3.27265e-05	0.000371168	SPTLC2
KLF5.c5	WT	ENST00000216487.12	882.803	0.491636	0.227723	2.15892	0.0308563	0.129632	RIN3
KLF5.c5	WT	ENST00000216489.8	363.988	-0.048698	0.112865	-0.431471	0.666126	0.875083	ALKBH1
KLF5.c5	WT	ENST00000216492.10	0.861152	-0.129166	2.56279	-0.0504006	0.959803		CHGA
KLF5.c5	WT	ENST00000216500.9	6.95295	0.862757	2.85955	0.301711	0.762872	0.92163	DHRS7
KLF5.c5	WT	ENST00000216513.5	1910.61	-0.0662213	0.0329824	-2.00778	0.0446671	0.170594	SIX4
KLF5.c5	WT	ENST00000216517.10	2.94989	0.475419	2.58237	0.184102	0.853934	0.95899	CEP128
KLF5.c5	WT	ENST00000216520.6	10.5324	-0.320685	0.656347	-0.48859	0.625132	0.853192	ERH
KLF5.c5	WT	ENST00000216540.5	93.4159	0.416624	0.13159	3.16606	0.00154518	0.0113373	SLC10A1
KLF5.c5	WT	ENST00000216554.8	422.04	-0.0915183	0.0925956	-0.988365	0.322974	0.621268	EIF5
KLF5.c5	WT	ENST00000216568.11	0						SLC8A3
KLF5.c5	WT	ENST00000216602.10	27.1535	-1.04737	0.874376	-1.19785	0.230976	0.51462	ZFYVE21
KLF5.c5	WT	ENST00000216629.11	69.4953	0.144528	0.146226	0.98839	0.322962	0.621265	BDKRB1
KLF5.c5	WT	ENST00000216639.8	0						VRK1
KLF5.c5	WT	ENST00000216658.9	179.991	-0.65616	0.300922	-2.1805	0.0292204	0.12433	PAPLN
KLF5.c5	WT	ENST00000216714.8	339.783	0.393414	0.354648	1.10931	0.267296	0.560452	APEX1
KLF5.c5	WT	ENST00000216727.9	1641.89	-0.109371	0.0778782	-1.40438	0.160205	0.410687	PABPN1
KLF5.c5	WT	ENST00000216733.8	0.184184	-0.937671	5.39768	-0.173717	0.862088		EFS
KLF5.c5	WT	ENST00000216743.6	582.414	-0.106072	0.155764	-0.680981	0.495883	0.769585	ARHGAP5
KLF5.c5	WT	ENST00000216756.11	261.6	-0.527422	0.0804649	-6.55469	5.57571e-11	1.33039e-09	CINP
KLF5.c5	WT	ENST00000216774.11	897.577	0.30419	0.173374	1.75454	0.0793386	0.257877	SRP54
KLF5.c5	WT	ENST00000216780.9	364.046	-0.334193	0.0618041	-5.40729	6.39872e-08	1.09904e-06	PCK2
KLF5.c5	WT	ENST00000216797.10	819.543	0.674159	0.0799181	8.43562	3.29439e-17	1.2349e-15	NFKBIA
KLF5.c5	WT	ENST00000216799.9	62.9836	-0.637702	0.23717	-2.68879	0.00717109	0.0408275	EMC9
KLF5.c5	WT	ENST00000216802.10	526.896	-0.0119022	0.112696	-0.105613	0.915889	0.980214	PSME2
KLF5.c5	WT	ENST00000216807.12	381.571	-0.416036	0.0783876	-5.30742	1.11186e-07	1.8529e-06	BRMS1L
KLF5.c5	WT	ENST00000216832.9	3232.83	0.0317604	0.0338095	0.939392	0.34753	0.646027	PNN
KLF5.c5	WT	ENST00000216840.11	401.56	-0.0858765	0.135167	-0.635339	0.525208	0.790198	RABGGTA
KLF5.c5	WT	ENST00000216862.8	493.946	1.0085	0.0944638	10.676	1.31785e-26	7.83632e-25	CYP24A1
KLF5.c5	WT	ENST00000216877.10	139.985	-0.889986	0.325257	-2.73625	0.00621433	0.0363165	PTPRA
KLF5.c5	WT	ENST00000216879.9	3658.85	0.0640284	0.0487383	1.31372	0.188941	0.45541	NSFL1C
KLF5.c5	WT	ENST00000216923.5	1474.72	-0.213626	0.0786318	-2.71679	0.00659185	0.0381605	ZFP64
KLF5.c5	WT	ENST00000216927.4	0.135244	-0.937659	5.39768	-0.173715	0.862089		SIRPG
KLF5.c5	WT	ENST00000216962.9	4390.43	0.42106	0.0269101	15.6469	3.48719e-55	4.46997e-53	PYGB
KLF5.c5	WT	ENST00000216968.5	1285.83	0.892782	0.0470057	18.993	1.94713e-80	3.81862e-78	PROCR
KLF5.c5	WT	ENST00000217026.5	10105.1	-0.292351	0.0331491	-8.81927	1.15209e-18	4.71829e-17	MYBL2
KLF5.c5	WT	ENST00000217043.4	46.659	-3.25685	0.221245	-14.7206	4.7551e-49	5.3457e-47	R3HDML
KLF5.c5	WT	ENST00000217073.7	122.582	1.04592	2.04916	0.510415	0.609761	0.84431	PABPC1L
KLF5.c5	WT	ENST00000217074.9	2.60456	-0.645622	1.94334	-0.332222	0.739721	0.910631	PABPC1L
KLF5.c5	WT	ENST00000217075.7	5.01074	1.18081	1.13861	1.03707	0.299703	0.59639	PABPC1L
KLF5.c5	WT	ENST00000217086.9	749.7	-0.549114	0.0590392	-9.30085	1.39332e-20	6.3273e-19	SALL4
KLF5.c5	WT	ENST00000217109.9	1171.19	0.0792279	0.0607611	1.30392	0.19226	0.460171	CSTF1
KLF5.c5	WT	ENST00000217121.9	1.20497	0	5.39768	0	1		TPD52L2
KLF5.c5	WT	ENST00000217131.6	2806.82	-0.225922	0.0716501	-3.15313	0.00161532	0.0117687	CTSZ
KLF5.c5	WT	ENST00000217133.2	75.1615	0.303161	0.142851	2.12222	0.0338195	0.138784	TUBB1
KLF5.c5	WT	ENST00000217159.6	650.291	1.88541	0.680008	2.77262	0.00556063	0.0330968	SLCO4A1
KLF5.c5	WT	ENST00000217162.5	353.665	0.0396641	0.084355	0.470205	0.638209	0.860562	TCFL5
KLF5.c5	WT	ENST00000217169.8	13.9316	-3.86774	1.28912	-3.0003	0.00269714	0.018141	BIRC7
KLF5.c5	WT	ENST00000217173.7	518.165	-0.205531	0.113473	-1.81127	0.0700993	0.236679	UBOX5
KLF5.c5	WT	ENST00000217182.6	4936.17	0.702782	0.0632256	11.1155	1.05488e-28	6.78535e-27	EEF1A2
KLF5.c5	WT	ENST00000217185.3	71.6284	-0.283664	0.27648	-1.02599	0.304899	0.6023	PTK6
KLF5.c5	WT	ENST00000217188.2	25.243	-1.1589	0.268478	-4.31653	1.585e-05	0.000191168	SRMS
KLF5.c5	WT	ENST00000217195.12	73.4247	0.589951	0.478479	1.23297	0.217587	0.496951	ADISSP
KLF5.c5	WT	ENST00000217233.9	1694.03	1.39181	0.036832	37.788	0	0	TRIB3
KLF5.c5	WT	ENST00000217244.9	1060.94	0.481056	0.0883549	5.44459	5.19262e-08	9.02986e-07	CSNK2A1
KLF5.c5	WT	ENST00000217246.8	0.925307	-4.07134	5.31887	-0.765453	0.444002		MACROD2
KLF5.c5	WT	ENST00000217254.11	0						SLC52A3
KLF5.c5	WT	ENST00000217260.9	640.381	0.812173	0.0572056	14.1975	9.50024e-46	9.89306e-44	RSPO4
KLF5.c5	WT	ENST00000217270.4	46.847	-1.38177	1.56353	-0.883751	0.376831	0.67264	PROKR2
KLF5.c5	WT	ENST00000217289.9	513.025	1.18164	0.256484	4.60709	4.08345e-06	5.45471e-05	FERMT1
KLF5.c5	WT	ENST00000217305.3	0.873284	4.33461	5.31186	0.816025	0.414486		PDYN
KLF5.c5	WT	ENST00000217315.9	399.125	0.182479	0.616889	0.295805	0.767379	0.923503	TM9SF4
KLF5.c5	WT	ENST00000217320.8	0.291296	-0.937682	5.39768	-0.17372	0.862086		TLDC2
KLF5.c5	WT	ENST00000217381.3	590.759	-0.640917	0.0477076	-13.4343	3.80844e-41	3.58735e-39	SNTA1
KLF5.c5	WT	ENST00000217386.2	0.181512	0	5.39768	0	1		OXT
KLF5.c5	WT	ENST00000217398.3	69.2636	-1.44175	0.231946	-6.2159	5.10326e-10	1.1133e-08	PXMP4
KLF5.c5	WT	ENST00000217402.3	2267.96	0.0606274	0.0300808	2.01549	0.0438537	0.168359	CHMP4B
KLF5.c5	WT	ENST00000217407.3	4.38	1.93674	0.622568	3.11089	0.00186527	0.0132952	LBP
KLF5.c5	WT	ENST00000217420.2	4.28082	0.781044	1.11194	0.702414	0.482421	0.759858	SLC32A1
KLF5.c5	WT	ENST00000217423.4	2.31208	-1.00404	1.01732	-0.986945	0.32367	0.622002	CST4
KLF5.c5	WT	ENST00000217425.9	1.28114	0	2.36403	0	1		WFDC2
KLF5.c5	WT	ENST00000217426.7	8554.49	0.138726	0.0242798	5.71365	1.10579e-08	2.0959e-07	AHCY
KLF5.c5	WT	ENST00000217428.7	0.07338	-0.937643	5.39768	-0.173712	0.862092		SPINT3
KLF5.c5	WT	ENST00000217446.8	1676.83	0.343488	0.0361458	9.50284	2.04238e-21	9.61707e-20	PIGU
KLF5.c5	WT	ENST00000217455.9	104.384	0.623782	0.411585	1.51556	0.129631	0.358821	ACOT8
KLF5.c5	WT	ENST00000217456.3	5457.71	0.0847216	0.0315503	2.68529	0.00724669	0.0411919	APMAP
KLF5.c5	WT	ENST00000217515.11	144.603	0.241035	0.149863	1.60837	0.107754	0.317701	TXNL1
KLF5.c5	WT	ENST00000217652.8	2452.79	0.0739772	0.0382957	1.93174	0.0533918	0.19473	MYL12A
KLF5.c5	WT	ENST00000217740.4	348.818	0.509023	0.0713171	7.13746	9.50706e-13	2.63094e-11	RNF125
KLF5.c5	WT	ENST00000217800.9	164.868	0.0387436	0.16519	0.23454	0.814566	0.944027	POLI
KLF5.c5	WT	ENST00000217885.5	0.613735	0	5.39768	0	1		NOX1
KLF5.c5	WT	ENST00000217890.10	40.2706	0.196081	0.183865	1.06644	0.286224	0.581592	ARSD
KLF5.c5	WT	ENST00000217893.10	2851.18	0.136805	0.0474225	2.88481	0.00391646	0.0247371	TAF9
KLF5.c5	WT	ENST00000217901.10	764.562	-0.415034	0.0673917	-6.15853	7.34215e-10	1.57641e-08	IDH3G
KLF5.c5	WT	ENST00000217909.8	524.625	-0.123887	0.0636734	-1.94566	0.0516952	0.190138	SLC25A43
KLF5.c5	WT	ENST00000217926.7	0.0370805	0	5.39768	0	1		H2BW1
KLF5.c5	WT	ENST00000217939.7	5.3983	-0.301151	0.507748	-0.593111	0.553107	0.809267	MXRA5
KLF5.c5	WT	ENST00000217957.10	108.095	0.0178192	0.215781	0.08258	0.934185	0.98616	VSIG1
KLF5.c5	WT	ENST00000217958.8	880.719	-0.360892	0.0449952	-8.02067	1.05167e-15	3.57858e-14	PSMD10
KLF5.c5	WT	ENST00000217961.5	8.82735	7.64379	5.30157	1.4418	0.149359	0.392877	STS
KLF5.c5	WT	ENST00000217971.8	8379.06	-0.402386	0.0306679	-13.1208	2.50385e-39	2.26251e-37	PGRMC1
KLF5.c5	WT	ENST00000217999.3	0.183217	0	5.39768	0	1		RHOXF1
KLF5.c5	WT	ENST00000218004.5	3.50277	0	4.34264	0	1	1	NXT2
KLF5.c5	WT	ENST00000218006.3	4.0284	0.260464	0.757975	0.343631	0.731124	0.906677	GUCY2F
KLF5.c5	WT	ENST00000218008.8	0						ATP1B4
KLF5.c5	WT	ENST00000218032.7	1.57135	0.933519	1.12403	0.83051	0.406251		TLR8
KLF5.c5	WT	ENST00000218056.9	2612.11	-0.162537	0.0353476	-4.59825	4.26046e-06	5.67044e-05	WDR13
KLF5.c5	WT	ENST00000218068.7	0.05567	0	5.39768	0	1		PAGE4
KLF5.c5	WT	ENST00000218075.9	2.54779	-3.19935	3.58255	-0.893037	0.371838	0.668225	GLRA2
KLF5.c5	WT	ENST00000218089.13	595.788	-0.196252	0.150226	-1.30638	0.191423	0.458875	STAG2
KLF5.c5	WT	ENST00000218099.7	0						F9
KLF5.c5	WT	ENST00000218104.6	978.884	-0.523874	0.0428202	-12.2343	2.03933e-34	1.60382e-32	ABCD1
KLF5.c5	WT	ENST00000218147.11	100.527	-0.720135	1.74449	-0.412805	0.679749	0.881839	BCORL1
KLF5.c5	WT	ENST00000218176.4	698.599	-0.316708	0.0580207	-5.45853	4.80092e-08	8.38375e-07	KCND1
KLF5.c5	WT	ENST00000218197.9	4.41126	5.10137	2.9358	1.73764	0.0822737	0.264483	SLC25A14
KLF5.c5	WT	ENST00000218200.12	99.814	-0.349354	1.71912	-0.203217	0.838965	0.952897	FMR1
KLF5.c5	WT	ENST00000218224.9	17.4529	0.971363	1.40395	0.691879	0.489014	0.764212	PQBP1
KLF5.c5	WT	ENST00000218230.6	697.156	-0.327146	0.0771	-4.24314	2.2041e-05	0.000258466	PCSK1N
KLF5.c5	WT	ENST00000218249.7	10.8109	0.441289	0.461899	0.955381	0.339385	0.637762	RAB40AL
KLF5.c5	WT	ENST00000218316.4	1.16716	-3.48596	1.46011	-2.38747	0.0169648		GPR50
KLF5.c5	WT	ENST00000218328.12	13.1999	-1.67474	5.20656	-0.321659	0.747711	0.914618	HUWE1
KLF5.c5	WT	ENST00000218340.4	984.791	-0.192196	0.0558172	-3.44332	0.000574629	0.00480611	RP2
KLF5.c5	WT	ENST00000218348.7	31.5996	2.4016	1.98733	1.20846	0.226871	0.509649	USP11
KLF5.c5	WT	ENST00000218364.5	1197.71	0.0463936	0.0554018	0.837402	0.402366	0.694803	HTATSF1
KLF5.c5	WT	ENST00000218388.9	19091.6	-0.150085	0.0181511	-8.26866	1.35478e-16	4.88685e-15	TIMP1
KLF5.c5	WT	ENST00000218432.10	2.61709	-0.995882	1.92888	-0.5163	0.605645	0.841984	PIN4
KLF5.c5	WT	ENST00000218436.7	9.1789	0.19995	0.492889	0.405669	0.684986	0.884689	ITIH6
KLF5.c5	WT	ENST00000218439.8	54.9897	0.119442	1.0561	0.113098	0.909953	0.978507	MAGED2
KLF5.c5	WT	ENST00000218516.4	1087.91	0.0957557	0.0508935	1.88149	0.0599051	0.211669	GLA
KLF5.c5	WT	ENST00000218548.10	0.768162	1.93444	3.84001	0.503758	0.614431		ATP12A
KLF5.c5	WT	ENST00000218652.12	1.25747	-2.32587	2.59685	-0.895649	0.370441		NDFIP2
KLF5.c5	WT	ENST00000218721.1	1.70029	0.0155312	1.03146	0.0150575	0.987986		MLNR
KLF5.c5	WT	ENST00000218758.10	0						ACP5
KLF5.c5	WT	ENST00000218789.9	37.7393	-0.655339	1.54805	-0.423333	0.672052	0.878017	ARHGEF7
KLF5.c5	WT	ENST00000218867.4	9.90396	0.135256	0.334549	0.404294	0.685996	0.885131	SGCG
KLF5.c5	WT	ENST00000218981.5	26.6098	-0.44104	0.320289	-1.37701	0.16851	0.424595	DHRS12
KLF5.c5	WT	ENST00000219022.3	0.675975	1.42936	1.60986	0.887877	0.374607		OLFM4
KLF5.c5	WT	ENST00000219054.10	0						ACSM2A
KLF5.c5	WT	ENST00000219066.5	21.9987	-1.13922	2.88825	-0.394432	0.693262	0.888902	NTHL1
KLF5.c5	WT	ENST00000219069.6	203.862	1.22522	0.367193	3.33672	0.00084773	0.00673595	ZNF263
KLF5.c5	WT	ENST00000219070.9	13240.2	-1.47676	0.0265038	-55.719	0	0	MMP2
KLF5.c5	WT	ENST00000219084.10	280.715	-1.36626	0.880942	-1.55091	0.120924	0.342725	CHD9
KLF5.c5	WT	ENST00000219091.9	815.769	-0.11285	0.0955403	-1.18118	0.237533	0.523693	ZNF205
KLF5.c5	WT	ENST00000219097.7	425.995	0.97938	0.165611	5.91375	3.34401e-09	6.70403e-08	ORC6
KLF5.c5	WT	ENST00000219139.8	1242.75	-0.0373347	0.0463254	-0.805922	0.420288	0.709991	PHAF1
KLF5.c5	WT	ENST00000219150.10	74.5667	-0.581191	0.223834	-2.59653	0.00941705	0.0511171	CORO1A
KLF5.c5	WT	ENST00000219162.4	0						MT4
KLF5.c5	WT	ENST00000219168.8	92.3555	1.19914	0.567895	2.11156	0.0347243	0.141521	LYRM1
KLF5.c5	WT	ENST00000219169.9	266.097	-0.671945	0.495071	-1.35727	0.174696	0.433947	NUTF2
KLF5.c5	WT	ENST00000219197.11	1.87165	1.49786	1.32022	1.13455	0.256562		CBLN1
KLF5.c5	WT	ENST00000219204.8	1010.29	-0.261755	0.113852	-2.29909	0.0215	0.0980286	ARL2BP
KLF5.c5	WT	ENST00000219207.10	19.6692	2.11012	0.462936	4.55812	5.16134e-06	6.77733e-05	PLLP
KLF5.c5	WT	ENST00000219235.5	112.837	0.176145	0.119568	1.47317	0.140704	0.378275	CCL22
KLF5.c5	WT	ENST00000219240.9	712.593	0.480378	0.0532677	9.01819	1.91217e-19	8.18148e-18	DHODH
KLF5.c5	WT	ENST00000219244.9	0						CCL17
KLF5.c5	WT	ENST00000219251.13	24.3751	1.00247	1.25151	0.801007	0.423127	0.712347	ACD
KLF5.c5	WT	ENST00000219252.10	3292.4	0.3142	0.034249	9.17401	4.55736e-20	2.00654e-18	POLR2C
KLF5.c5	WT	ENST00000219255.3	7.84727	-2.10743	2.28957	-0.920447	0.357339	0.655124	PARD6A
KLF5.c5	WT	ENST00000219271.4	441.92	-0.434594	0.0777126	-5.59232	2.2405e-08	4.07634e-07	MMP15
KLF5.c5	WT	ENST00000219281.8	1197.88	0.701786	0.431008	1.62824	0.103473	0.309231	USB1
KLF5.c5	WT	ENST00000219299.8	456.755	0.047849	0.0912657	0.524283	0.600082	0.838633	CCDC113
KLF5.c5	WT	ENST00000219301.8	0						PRSS54
KLF5.c5	WT	ENST00000219302.8	334.939	-0.279818	0.0832872	-3.35968	0.000780338	0.00627222	NME3
KLF5.c5	WT	ENST00000219313.9	2779.46	0.0753328	0.043192	1.74414	0.0811354	0.261993	PSMD7
KLF5.c5	WT	ENST00000219315.9	704.328	0.22536	0.0724049	3.1125	0.00185513	0.0132354	SETD6
KLF5.c5	WT	ENST00000219320.9	1401.7	0.0317822	0.0369475	0.8602	0.389679	0.684038	SLC38A7
KLF5.c5	WT	ENST00000219322.7	5.03175	0.720447	1.66189	0.43351	0.664644	0.874533	HAS3
KLF5.c5	WT	ENST00000219334.10	64.736	0.0851958	0.210488	0.404754	0.685659	0.884983	SMPD3
KLF5.c5	WT	ENST00000219343.11	528.671	1.39233	0.873986	1.59308	0.111143	0.324294	SLC7A6
KLF5.c5	WT	ENST00000219345.10	1997.07	0.0587112	0.0347959	1.6873	0.0915456	0.284612	PLA2G15
KLF5.c5	WT	ENST00000219368.8	2.8387	-2.65741	1.82404	-1.45688	0.145151	0.385822	FA2H
KLF5.c5	WT	ENST00000219400.8	284.408	0.121761	0.0890938	1.36666	0.171733	0.429348	CMC2
KLF5.c5	WT	ENST00000219406.11	0.084463	0	5.39768	0	1		PDIA2
KLF5.c5	WT	ENST00000219409.8	0.642763	-0.163179	1.90013	-0.0858777	0.931564		ARHGDIG
KLF5.c5	WT	ENST00000219431.4	96.8789	0.574388	0.200826	2.86013	0.00423464	0.0263934	MPG
KLF5.c5	WT	ENST00000219439.9	1608.37	0.0287289	0.0365133	0.786806	0.431396	0.719297	HSDL1
KLF5.c5	WT	ENST00000219454.10	0.105789	-0.937653	5.39768	-0.173714	0.86209		WFDC1
KLF5.c5	WT	ENST00000219473.12	7342.88	0.189516	0.0351516	5.39137	6.99214e-08	1.19486e-06	USP10
KLF5.c5	WT	ENST00000219476.9	0.0238558	0	5.39768	0	1		TSC2
KLF5.c5	WT	ENST00000219478.11	504.94	0.116674	0.0845998	1.37913	0.167856	0.423453	ZNF500
KLF5.c5	WT	ENST00000219479.7	2203.45	-0.597296	0.0339556	-17.5905	2.91409e-69	4.74875e-67	NME4
KLF5.c5	WT	ENST00000219481.10	147.707	0.303683	0.367287	0.826827	0.408335	0.700167	DECR2
KLF5.c5	WT	ENST00000219535.7	27.5077	-1.07563	0.471503	-2.28128	0.0225321	0.101606	ANTKMT
KLF5.c5	WT	ENST00000219542.3	325.018	0.244074	0.0763063	3.19861	0.00138093	0.010287	METRN
KLF5.c5	WT	ENST00000219548.9	1147.38	-0.0373255	0.0726542	-0.513742	0.607433	0.843201	STUB1
KLF5.c5	WT	ENST00000219551.2	55.316	0.340237	0.32293	1.05359	0.292069	0.588098	RHBDL1
KLF5.c5	WT	ENST00000219596.6	0.551352	0	5.39768	0	1		MEFV
KLF5.c5	WT	ENST00000219599.8	4.8367	0.886987	1.72805	0.513287	0.60775	0.843379	CRYM
KLF5.c5	WT	ENST00000219611.7	3243.66	0.784909	0.0390772	20.0861	9.76203e-90	2.13694e-87	CAPN15
KLF5.c5	WT	ENST00000219660.6	0.288833	2.8403	5.3326	0.53263	0.59429		AQP8
KLF5.c5	WT	ENST00000219689.12	1809.5	0.216198	0.0410194	5.27064	1.35949e-07	2.24512e-06	USP31
KLF5.c5	WT	ENST00000219700.10	1.2993	4.5138	5.31052	0.849974	0.39534		HMOX2
KLF5.c5	WT	ENST00000219746.14	37.4767	-1.25752	0.375793	-3.34631	0.000818936	0.00654186	TOX3
KLF5.c5	WT	ENST00000219771.7	45.3602	0.0749717	0.841787	0.0890626	0.929032	0.984565	QPRT
KLF5.c5	WT	ENST00000219782.11	7365.07	-0.380836	0.0653863	-5.8244	5.73177e-09	1.11756e-07	MAZ
KLF5.c5	WT	ENST00000219789.11	653.792	-0.268212	0.0918471	-2.9202	0.00349812	0.022543	CDIPT
KLF5.c5	WT	ENST00000219794.11	920.693	-0.0104803	0.101654	-0.103098	0.917885	0.980708	BCKDK
KLF5.c5	WT	ENST00000219797.9	516.48	0.0335328	0.0741916	0.451975	0.651287	0.867503	KAT8
KLF5.c5	WT	ENST00000219821.9	7.40458	4.63244	1.71095	2.70752	0.0067788	0.0390139	TMC5
KLF5.c5	WT	ENST00000219833.13	0						SLC6A2
KLF5.c5	WT	ENST00000219837.12	2213.87	0.165099	0.0277955	5.93978	2.85405e-09	5.7664e-08	KNOP1
KLF5.c5	WT	ENST00000219905.13	61.4975	-0.273121	2.78832	-0.0979516	0.921971	0.981988	MGA
KLF5.c5	WT	ENST00000219919.9	0						AQP9
KLF5.c5	WT	ENST00000220003.14	2864.86	0.167677	0.0389012	4.31033	1.6301e-05	0.000196112	CSK
KLF5.c5	WT	ENST00000220058.9	683.926	-0.0506043	0.0957756	-0.528363	0.597247	0.836873	MTFMT
KLF5.c5	WT	ENST00000220062.9	0.258921	1.21754	5.39261	0.22578	0.821373		RASL12
KLF5.c5	WT	ENST00000220166.10	86.4009	0.517129	0.248448	2.08143	0.0373942	0.149468	CTSH
KLF5.c5	WT	ENST00000220244.7	76.2529	-0.716566	1.39115	-0.51509	0.60649	0.842624	CEMIP
KLF5.c5	WT	ENST00000220325.9	3714.41	-0.205548	0.0223567	-9.19402	3.78437e-20	1.67332e-18	EHD4
KLF5.c5	WT	ENST00000220420.10	3.04296	0.852413	0.893228	0.954306	0.339929	0.638205	TGM5
KLF5.c5	WT	ENST00000220429.12	726.319	-0.372746	0.0565929	-6.58644	4.50487e-11	1.08572e-09	GABPB1
KLF5.c5	WT	ENST00000220478.8	56.4626	0.472835	0.201477	2.34684	0.0189332	0.0888172	SCG3
KLF5.c5	WT	ENST00000220496.9	108.868	-0.0497123	0.135588	-0.366643	0.713885	0.899416	DNAJC17
KLF5.c5	WT	ENST00000220507.5	7.85533	0.216125	0.446919	0.483588	0.628679	0.855192	RHOV
KLF5.c5	WT	ENST00000220509.10	1765.92	-0.0730932	0.0363257	-2.01216	0.044203	0.169303	VPS18
KLF5.c5	WT	ENST00000220514.8	731.596	-0.410379	0.0473004	-8.676	4.09918e-18	1.6237e-16	OIP5
KLF5.c5	WT	ENST00000220531.9	1803.55	-0.30874	0.0682072	-4.52651	5.99661e-06	7.79835e-05	BLOC1S6
KLF5.c5	WT	ENST00000220562.9	0						EXTL3
KLF5.c5	WT	ENST00000220584.9	0						FDFT1
KLF5.c5	WT	ENST00000220592.10	15204.9	0.312139	0.0243286	12.8301	1.11237e-37	9.61809e-36	AGO2
KLF5.c5	WT	ENST00000220597.4	352.989	1.24611	0.0748222	16.6543	2.81581e-62	4.08529e-60	PAG1
KLF5.c5	WT	ENST00000220616.9	13.3564	-0.338849	0.386625	-0.87643	0.380797	0.676339	TG
KLF5.c5	WT	ENST00000220659.11	295.659	0.700166	0.0911074	7.68506	1.52929e-14	4.84577e-13	BRF2
KLF5.c5	WT	ENST00000220669.10	511.373	0.27412	0.127346	2.15255	0.0313541	0.131231	ZFAND1
KLF5.c5	WT	ENST00000220676.2	22.6473	0.367501	0.280959	1.30802	0.190866	0.458211	RP1
KLF5.c5	WT	ENST00000220751.5	979.767	1.0875	0.0716741	15.1728	5.35401e-52	6.42569e-50	RIPK2
KLF5.c5	WT	ENST00000220763.10	92.5738	-0.309356	0.142369	-2.17292	0.0297866	0.126169	CPQ
KLF5.c5	WT	ENST00000220764.7	116.09	0.199131	0.162672	1.22413	0.220903	0.501337	DECR1
KLF5.c5	WT	ENST00000220772.8	1469.51	0.421549	0.0352812	11.9483	6.62923e-33	4.95348e-31	SFRP1
KLF5.c5	WT	ENST00000220809.9	245.535	0.756506	0.220438	3.43183	0.000599516	0.00498809	PLAT
KLF5.c5	WT	ENST00000220812.3	1.20425	-0.222415	1.53608	-0.144795	0.884873		DKK4
KLF5.c5	WT	ENST00000220822.12	117.733	0.0672136	0.584831	0.114928	0.908502	0.977953	GDAP1
KLF5.c5	WT	ENST00000220847.8	876.933	-0.183579	0.102842	-1.78506	0.0742515	0.246356	PHF20L1
KLF5.c5	WT	ENST00000220849.10	0						EIF3E
KLF5.c5	WT	ENST00000220853.8	433.827	0.208096	0.0718412	2.89662	0.00377212	0.0239926	EMC2
KLF5.c5	WT	ENST00000220856.6	40.6433	-5.5022	1.23818	-4.44379	8.83894e-06	0.000111506	CCN4
KLF5.c5	WT	ENST00000220876.12	6.04823	0.774059	1.05694	0.732361	0.463948	0.745576	STMN2
KLF5.c5	WT	ENST00000220888.9	887.808	-0.556479	0.109259	-5.09321	3.5205e-07	5.50533e-06	TRPS1
KLF5.c5	WT	ENST00000220913.10	4821.15	-0.202513	0.0460223	-4.40033	1.08085e-05	0.00013447	CHRAC1
KLF5.c5	WT	ENST00000220931.11	1.86991	1.4008	1.43329	0.977333	0.328404		NCALD
KLF5.c5	WT	ENST00000220940.2	0.0922341	0.504934	5.39768	0.0935466	0.925469		GML
KLF5.c5	WT	ENST00000220959.8	4191.44	0.100126	0.106369	0.941309	0.346547	0.64527	UBR5
KLF5.c5	WT	ENST00000220966.10	524.654	-0.0611636	0.123672	-0.494563	0.620909	0.850775	PYCR3
KLF5.c5	WT	ENST00000221086.8	865.405	0.0183407	0.0603939	0.303684	0.761369	0.920976	MTMR9
KLF5.c5	WT	ENST00000221114.8	623.131	0.0636639	0.0739674	0.860703	0.389402	0.683818	DCTN6
KLF5.c5	WT	ENST00000221130.11	3239.63	0.36227	0.0613296	5.90694	3.48518e-09	6.97467e-08	GSR
KLF5.c5	WT	ENST00000221132.8	32.5296	-0.169358	0.23319	-0.726268	0.467675	0.748613	TNFRSF10A
KLF5.c5	WT	ENST00000221138.9	3149.04	0.315609	0.0394647	7.99726	1.27223e-15	4.29967e-14	PPP2CB
KLF5.c5	WT	ENST00000221166.10	9.7739	-0.0873391	1.77703	-0.0491491	0.960801	0.994051	NEFM
KLF5.c5	WT	ENST00000221200.9	1802.01	-0.130606	0.0433357	-3.01381	0.00257987	0.0174858	KCTD9
KLF5.c5	WT	ENST00000221222.15	0						HOMER3
KLF5.c5	WT	ENST00000221232.11	4177.78	-0.264935	0.0367633	-7.20652	5.73981e-13	1.61354e-11	CNOT3
KLF5.c5	WT	ENST00000221233.9	848.655	-0.078058	0.106009	-0.736331	0.461529	0.743678	EXOSC5
KLF5.c5	WT	ENST00000221249.10	230.941	0.749621	0.759909	0.986461	0.323907	0.622255	PNPLA6
KLF5.c5	WT	ENST00000221264.8	96.1655	0.406428	0.212349	1.91396	0.0556255	0.200465	PLAUR
KLF5.c5	WT	ENST00000221265.8	1536.4	-0.399777	0.111893	-3.57285	0.000353118	0.00312696	PAF1
KLF5.c5	WT	ENST00000221283.10	401.163	0.0943266	0.123852	0.761608	0.446294	0.731364	STXBP2
KLF5.c5	WT	ENST00000221307.13	64.3993	0.245714	0.177989	1.3805	0.167432	0.422889	CYP4F3
KLF5.c5	WT	ENST00000221315.10	125.233	0.278337	0.844399	0.329627	0.741682	0.911499	ZNF432
KLF5.c5	WT	ENST00000221327.8	16.0122	6.77528	2.88094	2.35176	0.0186848	0.0879108	ZNF180
KLF5.c5	WT	ENST00000221355.10	37.2668	-0.0580568	0.376619	-0.154153	0.877489	0.967446	ZNF780B
KLF5.c5	WT	ENST00000221363.8	1.13316	-4.7597	5.31189	-0.896048	0.370227		MAN2B1
KLF5.c5	WT	ENST00000221399.8	2.10487	1.49923	1.06755	1.40436	0.160211	0.410688	TULP2
KLF5.c5	WT	ENST00000221403.7	4.37553	-2.42727	0.955464	-2.54041	0.0110723	0.0582878	DHDH
KLF5.c5	WT	ENST00000221413.10	138.571	1.26308	1.65991	0.760931	0.446698	0.731568	RUVBL2
KLF5.c5	WT	ENST00000221418.9	732.537	-0.843609	0.04523	-18.6515	1.22679e-77	2.28345e-75	ECH1
KLF5.c5	WT	ENST00000221419.10	878.994	0.308804	0.200167	1.54274	0.122895	0.346289	HNRNPL
KLF5.c5	WT	ENST00000221431.11	832.349	0.00545237	0.0882143	0.0618083	0.950715	0.990873	SARS2
KLF5.c5	WT	ENST00000221444.2	155.031	-1.59488	0.103707	-15.3787	2.2754e-53	2.79838e-51	KCNA7
KLF5.c5	WT	ENST00000221448.9	338.391	-0.855026	0.771753	-1.1079	0.267904	0.561104	SNRNP70
KLF5.c5	WT	ENST00000221452.13	804.25	1.64654	0.105168	15.6562	3.01524e-55	3.88102e-53	RELB
KLF5.c5	WT	ENST00000221455.8	523.489	-0.253076	0.272829	-0.927599	0.353616	0.651737	CLASRP
KLF5.c5	WT	ENST00000221459.7	5.35599	-1.29177	1.95564	-0.660537	0.508909	0.778344	LIN7B
KLF5.c5	WT	ENST00000221462.9	1792.38	-0.408381	0.0430068	-9.49573	2.18684e-21	1.02761e-19	PPP1R37
KLF5.c5	WT	ENST00000221466.10	37.2829	-1.98109	0.653095	-3.03339	0.0024182	0.0165522	FCGRT
KLF5.c5	WT	ENST00000221476.4	8.93134	-0.804157	0.61941	-1.29826	0.194197	0.463187	CKM
KLF5.c5	WT	ENST00000221480.6	8.17678	1.45369	1.05168	1.38226	0.166893	0.421914	PEX11G
KLF5.c5	WT	ENST00000221485.8	261.118	-0.563599	0.0819386	-6.87831	6.05667e-12	1.57118e-10	SLC17A7
KLF5.c5	WT	ENST00000221486.6	1002.26	-0.467696	0.0508656	-9.19475	3.7588e-20	1.6626e-18	RNASEH2A
KLF5.c5	WT	ENST00000221494.10	4511.89	-0.120627	0.0360591	-3.34525	0.000822098	0.00656332	SF3A2
KLF5.c5	WT	ENST00000221496.5	161.611	0.166378	0.154982	1.07353	0.283034	0.578163	AMH
KLF5.c5	WT	ENST00000221498.7	6.6578	-1.14581	1.11737	-1.02546	0.305148	0.602529	DKKL1
KLF5.c5	WT	ENST00000221504.12	120.984	0.243085	0.200142	1.21456	0.224533	0.506297	TRMT1
KLF5.c5	WT	ENST00000221515.6	0.216747	0	5.39768	0	1		RETN
KLF5.c5	WT	ENST00000221538.8	29.907	0.286687	0.26711	1.07329	0.283141	0.578292	RSPH6A
KLF5.c5	WT	ENST00000221543.10	800.27	-0.742869	0.091567	-8.11285	4.94453e-16	1.72161e-14	TBC1D17
KLF5.c5	WT	ENST00000221554.13	222.104	0.0517623	0.227039	0.227988	0.819655	0.94611	YJU2B
KLF5.c5	WT	ENST00000221561.12	923.438	-0.250822	0.137287	-1.82698	0.0677027	0.230966	TLE5
KLF5.c5	WT	ENST00000221566.7	3281.71	0.0896478	0.0743269	1.20613	0.227768	0.510681	SGTA
KLF5.c5	WT	ENST00000221573.11	973.675	-0.0266038	0.0846127	-0.314419	0.753203	0.917384	SNAPC2
KLF5.c5	WT	ENST00000221576.4	588.641	0.165627	0.118069	1.4028	0.160676	0.41157	C19orf53
KLF5.c5	WT	ENST00000221665.5	1478.39	-0.515134	0.0325307	-15.8353	1.77587e-56	2.33905e-54	FIZ1
KLF5.c5	WT	ENST00000221671.8	502.841	0.300289	0.0761663	3.94254	8.06236e-05	0.000836559	C19orf44
KLF5.c5	WT	ENST00000221700.11	0.739211	1.94022	5.3603	0.36196	0.717382		CYP4F2
KLF5.c5	WT	ENST00000221730.8	18.9352	0.680475	0.553084	1.23033	0.218574	0.49831	EPHX3
KLF5.c5	WT	ENST00000221735.12	19.566	-1.49186	2.4071	-0.619774	0.535407	0.797332	ZNF419
KLF5.c5	WT	ENST00000221742.7	0.247054	-0.937695	5.39768	-0.173722	0.862084		SLC1A6
KLF5.c5	WT	ENST00000221770.7	21.4804	0.123579	0.893473	0.138313	0.889993	0.972106	POP4
KLF5.c5	WT	ENST00000221784.8	0						PDCD5
KLF5.c5	WT	ENST00000221797.5	0						LGALS13
KLF5.c5	WT	ENST00000221801.8	1223.22	-0.153887	0.129371	-1.18951	0.234241	0.519334	FBL
KLF5.c5	WT	ENST00000221804.5	0.307559	0.504931	4.52565	0.111571	0.911164		CLC
KLF5.c5	WT	ENST00000221818.5	6.85789	-0.941281	0.80134	-1.17463	0.240141	0.527199	CCNP
KLF5.c5	WT	ENST00000221847.6	260.357	-1.16988	0.103992	-11.2498	2.32189e-29	1.53481e-27	EBI3
KLF5.c5	WT	ENST00000221855.8	3084.11	-0.119911	0.0273322	-4.3872	1.14822e-05	0.000142154	TBCB
KLF5.c5	WT	ENST00000221856.11	920.034	0.214417	0.0694774	3.08614	0.00202774	0.0142587	FSD1
KLF5.c5	WT	ENST00000221859.9	1592.49	-0.0754351	0.0450765	-1.67349	0.0942312	0.29042	POLR2I
KLF5.c5	WT	ENST00000221891.9	186.806	-1.03729	0.623488	-1.66369	0.096175	0.294325	APLP1
KLF5.c5	WT	ENST00000221899.7	2.74747	5.63358	4.65917	1.20914	0.22661	0.509227	CACTIN
KLF5.c5	WT	ENST00000221905.1	19.3301	-2.13069	0.360653	-5.90786	3.46584e-09	6.93933e-08	ARHGAP33
KLF5.c5	WT	ENST00000221922.11	182.857	-0.289151	0.230102	-1.25662	0.208892	0.48466	CCDC9
KLF5.c5	WT	ENST00000221930.6	11776.7	-0.810673	0.0217474	-37.2768	3.90217e-304	4.256e-301	TGFB1
KLF5.c5	WT	ENST00000221943.14	1871.7	-0.384032	0.0501151	-7.663	1.81644e-14	5.72645e-13	DMAC2
KLF5.c5	WT	ENST00000221954.7	0.0672962	0	5.39768	0	1		CEACAM4
KLF5.c5	WT	ENST00000221957.9	6479.74	-0.11879	0.0201507	-5.89506	3.7454e-09	7.46181e-08	PLIN3
KLF5.c5	WT	ENST00000221972.8	9.66388	-0.994462	0.403771	-2.46294	0.0137804	0.0693046	CD79A
KLF5.c5	WT	ENST00000221973.7	0						LIM2
KLF5.c5	WT	ENST00000221975.6	12.2194	-0.334464	1.84514	-0.181268	0.856158	0.959719	RPS19
KLF5.c5	WT	ENST00000221978.10	1.47981	-0.936654	1.59888	-0.585819	0.557997		NKG7
KLF5.c5	WT	ENST00000221980.5	0						ICAM5
KLF5.c5	WT	ENST00000221992.11	81.6208	-0.12219	0.16085	-0.759652	0.447462	0.732295	CEACAM5
KLF5.c5	WT	ENST00000221996.12	1.36651	0	5.39768	0	1		CRX
KLF5.c5	WT	ENST00000222002.4	115.736	0.321228	0.123812	2.59448	0.00947336	0.0513801	SULT2A1
KLF5.c5	WT	ENST00000222005.7	3828.98	0.122992	0.0422285	2.91254	0.00358508	0.023008	CDC37
KLF5.c5	WT	ENST00000222008.11	908.611	-0.693475	0.0661782	-10.4789	1.07983e-25	6.1307e-24	RABAC1
KLF5.c5	WT	ENST00000222032.10	112.468	-1.06487	0.13255	-8.03369	9.45809e-16	3.23341e-14	CNFN
KLF5.c5	WT	ENST00000222033.6	2.06185	0.249737	1.05054	0.237722	0.812097	0.943053	ZNRF4
KLF5.c5	WT	ENST00000222115.5	6.39556	-1.00834	0.46534	-2.16689	0.0302435	0.127709	HAS1
KLF5.c5	WT	ENST00000222120.8	127.714	0.1792	0.118331	1.5144	0.129925	0.359277	RAB3D
KLF5.c5	WT	ENST00000222122.10	650.624	-2.44251	0.0640664	-38.1247	0	0	DBP
KLF5.c5	WT	ENST00000222139.11	122.538	-0.518439	0.130856	-3.96191	7.43533e-05	0.00077904	EPOR
KLF5.c5	WT	ENST00000222145.9	25.4365	0.133992	0.324598	0.412794	0.679758	0.881839	RASIP1
KLF5.c5	WT	ENST00000222157.5	4.45616	-1.39152	1.05399	-1.32024	0.186754	0.452142	FGF21
KLF5.c5	WT	ENST00000222190.9	4.72498	-0.115561	3.67669	-0.0314308	0.974926	0.998646	WDR83OS
KLF5.c5	WT	ENST00000222212.6	8.71826	0.509152	0.817468	0.622841	0.533389	0.79593	CACNG7
KLF5.c5	WT	ENST00000222214.10	394.021	0.201687	0.0993174	2.03073	0.0422825	0.16387	GCDH
KLF5.c5	WT	ENST00000222219.8	943.76	-0.418742	0.0624154	-6.70895	1.96034e-11	4.86805e-10	DNASE2
KLF5.c5	WT	ENST00000222224.4	4.24274	0.376246	1.1186	0.336354	0.736604	0.909333	LENG1
KLF5.c5	WT	ENST00000222247.10	28674.7	0.247865	0.0222919	11.1191	1.01307e-28	6.52315e-27	RPL18A
KLF5.c5	WT	ENST00000222248.4	48.5408	0.213883	0.209514	1.02085	0.307323	0.605026	SLC5A5
KLF5.c5	WT	ENST00000222249.13	11.7844	0	5.39768	0	1	1	KCNN1
KLF5.c5	WT	ENST00000222250.5	72.286	-0.645276	0.625918	-1.03093	0.302575	0.599724	ARRDC2
KLF5.c5	WT	ENST00000222254.13	2127.9	-0.187717	0.192158	-0.976886	0.328626	0.626836	PIK3R2
KLF5.c5	WT	ENST00000222256.9	63.7195	-0.403458	0.171335	-2.35479	0.0185331	0.0873486	RAB3A
KLF5.c5	WT	ENST00000222266.2	922.842	-0.597027	0.0513642	-11.6234	3.13428e-31	2.2269e-29	PSENEN
KLF5.c5	WT	ENST00000222271.7	0.493058	0	5.39768	0	1		COMP
KLF5.c5	WT	ENST00000222275.3	33.0434	-0.737384	0.215612	-3.41996	0.000626299	0.00518146	UPK1A
KLF5.c5	WT	ENST00000222284.10	3557.42	0.0165306	0.0336503	0.491247	0.623252	0.852033	TMEM147
KLF5.c5	WT	ENST00000222286.9	323.112	0.0839212	0.0774513	1.08354	0.278571	0.573278	GAPDHS
KLF5.c5	WT	ENST00000222304.5	0						HAMP
KLF5.c5	WT	ENST00000222305.8	1239.34	-0.453758	0.130162	-3.48609	0.000490128	0.00418149	USF2
KLF5.c5	WT	ENST00000222307.9	1880.19	-0.0354706	0.0753777	-0.470572	0.637946	0.860382	KXD1
KLF5.c5	WT	ENST00000222308.8	5042.21	-0.26801	0.0409036	-6.55222	5.66862e-11	1.35126e-09	FKBP8
KLF5.c5	WT	ENST00000222329.9	3707.29	-0.461419	0.0528352	-8.73318	2.47603e-18	9.95353e-17	ERF
KLF5.c5	WT	ENST00000222330.8	3343.55	-0.311798	0.0322679	-9.6628	4.33842e-22	2.10878e-20	GSK3A
KLF5.c5	WT	ENST00000222339.7	6.96895	4.21815	1.80338	2.33902	0.0193344	0.0903513	ZNF574
KLF5.c5	WT	ENST00000222345.11	3045.98	0.0803688	0.0409454	1.96283	0.0496661	0.184514	SIPA1L3
KLF5.c5	WT	ENST00000222374.3	1748.85	-1.03835	0.037989	-27.3329	1.72405e-164	8.30866e-162	CADM4
KLF5.c5	WT	ENST00000222381.8	9.62041	0.181577	0.379728	0.478175	0.632525	0.85734	PON1
KLF5.c5	WT	ENST00000222382.5	0						CYP3A43
KLF5.c5	WT	ENST00000222388.6	757.176	0.224191	0.0906349	2.47356	0.0133775	0.067653	ABCF2-H2BK1
KLF5.c5	WT	ENST00000222390.11	0.536167	2.51195	2.62451	0.95711	0.338512		HGF
KLF5.c5	WT	ENST00000222399.11	3333.99	0.456032	0.070384	6.4792	9.22101e-11	2.15348e-09	LAMB1
KLF5.c5	WT	ENST00000222402.8	1731.82	0.0571463	0.0341601	1.67289	0.0943481	0.290651	UBE2D4
KLF5.c5	WT	ENST00000222462.3	6.931	-0.357725	0.559185	-0.639726	0.522351	0.788217	WNT16
KLF5.c5	WT	ENST00000222481.9	0.897442	-3.96251	1.74576	-2.26979	0.0232201		CPA2
KLF5.c5	WT	ENST00000222482.10	12746.5	-0.7042	0.0254583	-27.6609	2.0641e-168	1.0144e-165	CPA4
KLF5.c5	WT	ENST00000222511.11	867.914	0.220051	0.109106	2.01686	0.0437105	0.167928	GTPBP10
KLF5.c5	WT	ENST00000222543.11	6.87137	-1.60102	0.723642	-2.21245	0.0269358	0.116743	TFPI2
KLF5.c5	WT	ENST00000222547.8	334.006	-0.131263	0.114899	-1.14242	0.25328	0.543503	BET1
KLF5.c5	WT	ENST00000222553.8	9.3636	2.72137	5.16386	0.527003	0.598191	0.837337	NAMPT
KLF5.c5	WT	ENST00000222567.6	2547.92	0.721285	0.0422137	17.0865	1.8701e-65	2.86711e-63	POLR1F
KLF5.c5	WT	ENST00000222572.8	1823.39	-0.0179813	0.0307503	-0.584751	0.558715	0.813038	PON2
KLF5.c5	WT	ENST00000222573.5	3253.64	-0.578759	0.0325805	-17.764	1.34422e-70	2.21961e-68	ITGB8
KLF5.c5	WT	ENST00000222574.9	231.469	-0.510171	0.273766	-1.86353	0.0623879	0.218031	HBP1
KLF5.c5	WT	ENST00000222584.8	1140.44	-0.71841	0.127985	-5.61325	1.98563e-08	3.6412e-07	SP4
KLF5.c5	WT	ENST00000222597.7	2007.67	-0.0253313	0.0469507	-0.53953	0.589521	0.832459	CBLL1
KLF5.c5	WT	ENST00000222644.10	965.636	0.253903	0.0612925	4.14248	3.4357e-05	0.000388067	PALS2
KLF5.c5	WT	ENST00000222673.6	3456.02	-0.345358	0.0463123	-7.45715	8.8415e-14	2.64515e-12	OGDH
KLF5.c5	WT	ENST00000222674.2	1.09189	1.83474	1.80571	1.01608	0.309592		NPVF
KLF5.c5	WT	ENST00000222690.10	2853.21	-0.460066	0.0248787	-18.4924	2.37929e-76	4.33775e-74	H2AZ2
KLF5.c5	WT	ENST00000222693.5	901.864	-0.556054	0.0504549	-11.0208	3.0336e-28	1.91661e-26	CAV2
KLF5.c5	WT	ENST00000222718.7	17.2922	-0.133743	0.43278	-0.309032	0.757297	0.91928	HOXA2
KLF5.c5	WT	ENST00000222725.10	4080.57	-0.937141	0.155034	-6.04475	1.49644e-09	3.1161e-08	LFNG
KLF5.c5	WT	ENST00000222726.4	59.8115	-0.523222	0.188075	-2.78199	0.00540274	0.0323053	HOXA5
KLF5.c5	WT	ENST00000222728.3	41.7009	-0.295755	0.199185	-1.48483	0.13759	0.373086	HOXA6
KLF5.c5	WT	ENST00000222747.8	134.848	-0.48282	0.156096	-3.0931	0.00198078	0.0139831	TSPAN12
KLF5.c5	WT	ENST00000222761.7	0.344682	1.24199	3.75046	0.331158	0.740525		EVX1
KLF5.c5	WT	ENST00000222792.11	0.0598272	1.15724	5.39447	0.214524	0.830138		CHN2
KLF5.c5	WT	ENST00000222800.8	107.088	0.236463	1.3403	0.176425	0.85996	0.96121	ABHD11
KLF5.c5	WT	ENST00000222803.10	2010.47	-0.0774418	0.0482941	-1.60355	0.108814	0.319812	FKBP14
KLF5.c5	WT	ENST00000222812.8	430.636	1.32173	0.414431	3.18926	0.00142636	0.0105786	STX1A
KLF5.c5	WT	ENST00000222823.9	775.425	-0.746752	0.0769136	-9.70897	2.76102e-22	1.35316e-20	NOD1
KLF5.c5	WT	ENST00000222902.7	131.216	-0.547666	0.1561	-3.50843	0.000450763	0.00388241	CCL24
KLF5.c5	WT	ENST00000222969.10	1388.74	0.126637	0.0911474	1.38936	0.164723	0.418366	BUD31
KLF5.c5	WT	ENST00000222982.8	4.35795	0.40368	1.11091	0.363376	0.716324	0.900589	CYP3A5
KLF5.c5	WT	ENST00000222990.8	8106.08	0.180999	0.0303455	5.96462	2.45211e-09	4.98102e-08	SNX8
KLF5.c5	WT	ENST00000223023.5	2187.61	0.0127955	0.0258178	0.495609	0.62017	0.850476	WASL
KLF5.c5	WT	ENST00000223026.9	31.2189	0.397487	0.254415	1.56236	0.118204	0.337725	HYAL4
KLF5.c5	WT	ENST00000223028.11	0						SPAM1
KLF5.c5	WT	ENST00000223029.8	3764.53	0.0927197	0.0387977	2.38983	0.0168563	0.0811503	AIMP2
KLF5.c5	WT	ENST00000223051.8	0						TFR2
KLF5.c5	WT	ENST00000223054.8	74.1949	-1.16079	0.780864	-1.48654	0.137135	0.372325	MOSPD3
KLF5.c5	WT	ENST00000223061.6	1103.4	-1.61101	0.0413493	-38.9609	0	0	PCOLCE
KLF5.c5	WT	ENST00000223073.6	2148.43	0.451356	0.0427359	10.5615	4.49345e-26	2.60224e-24	RBM28
KLF5.c5	WT	ENST00000223076.2	58.8634	-0.469111	0.169192	-2.77265	0.00556013	0.0330954	IRS3P
KLF5.c5	WT	ENST00000223084.7	270.142	-0.0410324	0.112851	-0.363598	0.716158	0.900472	LSM5
KLF5.c5	WT	ENST00000223095.5	14308.6	-0.663625	0.0257094	-25.8125	6.41625e-147	2.61566e-144	SERPINE1
KLF5.c5	WT	ENST00000223114.9	116.056	0.185436	0.143826	1.28931	0.19729	0.467515	MOGAT3
KLF5.c5	WT	ENST00000223122.4	2386.64	0.353022	0.0314922	11.2098	3.64891e-29	2.39038e-27	C1GALT1
KLF5.c5	WT	ENST00000223127.8	7272.48	0.36113	0.0229246	15.7529	6.55919e-56	8.54875e-54	PLOD3
KLF5.c5	WT	ENST00000223129.8	660.888	-0.0385777	0.0521768	-0.739365	0.459686	0.742025	RPA3
KLF5.c5	WT	ENST00000223136.5	455.263	0.170889	0.0943472	1.81127	0.0700985	0.236679	FIS1
KLF5.c5	WT	ENST00000223145.10	214.328	-0.262269	0.101378	-2.58704	0.00968052	0.0522916	GLCCI1
KLF5.c5	WT	ENST00000223167.5	40.0199	0.296117	0.221763	1.33529	0.181783	0.444555	MYL10
KLF5.c5	WT	ENST00000223190.8	272.359	-0.391429	0.124894	-3.13408	0.00172392	0.0124331	NRF1
KLF5.c5	WT	ENST00000223208.10	161.31	-0.0554857	0.158172	-0.350794	0.725743	0.904585	CEP41
KLF5.c5	WT	ENST00000223210.5	36.1509	-0.130537	0.224239	-0.582134	0.560476	0.81442	ZNF862
KLF5.c5	WT	ENST00000223215.10	0.214702	0	5.39768	0	1		MEST
KLF5.c5	WT	ENST00000223271.8	23.6893	-4.24845	0.400529	-10.6071	2.76148e-26	1.6173e-24	RARRES2
KLF5.c5	WT	ENST00000223273.7	636.858	0.350148	0.0616853	5.67635	1.37595e-08	2.57964e-07	YAE1
KLF5.c5	WT	ENST00000223293.10	20.5937	-0.848008	0.3411	-2.4861	0.0129151	0.0657504	GIMAP2
KLF5.c5	WT	ENST00000223321.9	3376.32	0.0620637	0.0597838	1.03814	0.299207	0.595904	PSMA2
KLF5.c5	WT	ENST00000223324.3	1621	0.50925	0.0432495	11.7747	5.26907e-32	3.81561e-30	MRPL32
KLF5.c5	WT	ENST00000223336.11	920.737	-0.248959	0.0677632	-3.67396	0.00023882	0.00221054	COA1
KLF5.c5	WT	ENST00000223357.8	12299.3	-0.0239772	0.024381	-0.983438	0.325392	0.623569	AEBP1
KLF5.c5	WT	ENST00000223361.7	0						POLD2
KLF5.c5	WT	ENST00000223364.7	0						MYL7
KLF5.c5	WT	ENST00000223368.7	1096.16	0.0863082	0.172557	0.500173	0.616954	0.84847	BCL7B
KLF5.c5	WT	ENST00000223369.3	4399.65	0.0383703	0.0818199	0.46896	0.639098	0.860925	YKT6
KLF5.c5	WT	ENST00000223398.11	938.374	-0.162886	0.166601	-0.977705	0.32822	0.626454	CLIP2
KLF5.c5	WT	ENST00000223423.8	0.325277	-1.73891	5.3922	-0.322486	0.747084		PTGS1
KLF5.c5	WT	ENST00000223428.9	715.388	-0.61589	0.0805407	-7.64694	2.0582e-14	6.45585e-13	ZNF510
KLF5.c5	WT	ENST00000223459.11	33.9956	-1.15824	0.400087	-2.89497	0.00379194	0.0240916	ZNF688
KLF5.c5	WT	ENST00000223500.9	1787.74	0.0971933	0.0494063	1.96723	0.0491572	0.183026	CHMP5
KLF5.c5	WT	ENST00000223517.9	0						SPATA6L
KLF5.c5	WT	ENST00000223528.6	44.1364	-1.00493	2.80361	-0.358441	0.720013	0.902137	FKTN
KLF5.c5	WT	ENST00000223641.5	1030.06	-0.0646574	0.0712074	-0.908016	0.36387	0.66093	SEC61B
KLF5.c5	WT	ENST00000223642.3	1.939	3.71611	2.56877	1.44665	0.147995		C5
KLF5.c5	WT	ENST00000223791.7	73.7156	1.5157	1.41334	1.07243	0.283529	0.578727	AKNA
KLF5.c5	WT	ENST00000223795.3	41.2204	3.88492	0.411638	9.4377	3.81035e-21	1.77242e-19	TNFSF8
KLF5.c5	WT	ENST00000223836.10	6.70151	-1.98801	1.38248	-1.438	0.150433	0.39484	AK1
KLF5.c5	WT	ENST00000223862.2	1.09702	1.13027	1.76231	0.641359	0.521289		RLN1
KLF5.c5	WT	ENST00000223864.7	623.303	0.189321	0.0611564	3.09568	0.00196361	0.0138887	PLGRKT
KLF5.c5	WT	ENST00000223865.8	4.09385	1.28907	3.02517	0.426114	0.670024	0.877009	TBC1D13
KLF5.c5	WT	ENST00000223951.10	208.06	-0.751202	0.179287	-4.18994	2.79031e-05	0.000321091	ELAVL2
KLF5.c5	WT	ENST00000224073.6	2314.46	-0.143004	0.0319344	-4.47806	7.53243e-06	9.61956e-05	EDF1
KLF5.c5	WT	ENST00000224140.6	8736.05	-0.00938518	0.0235166	-0.399087	0.689829	0.887107	SETX
KLF5.c5	WT	ENST00000224237.9	118935	-0.44509	0.015311	-29.0699	8.6185e-186	4.76266e-183	VIM
KLF5.c5	WT	ENST00000224337.10	168.838	0.371799	0.182793	2.03398	0.0419532	0.162944	BLNK
KLF5.c5	WT	ENST00000224356.5	0.978322	-3.58387	3.61706	-0.990825	0.321771		CYP26A1
KLF5.c5	WT	ENST00000224652.12	0.145002	0	5.39768	0	1		ATE1
KLF5.c5	WT	ENST00000224721.12	18.7205	-0.756374	0.504899	-1.49807	0.134115	0.367106	CDH23
KLF5.c5	WT	ENST00000224756.12	1833.85	-0.220054	0.158348	-1.38968	0.164625	0.418289	CCSER2
KLF5.c5	WT	ENST00000224784.10	84.7466	0.378395	0.16466	2.29804	0.0215593	0.098209	ACTA2
KLF5.c5	WT	ENST00000224949.9	1514.79	0.619758	0.132129	4.69055	2.72467e-06	3.75459e-05	PITRM1
KLF5.c5	WT	ENST00000224950.8	11.8189	-24.794	5.30172	-4.67659	2.9169e-06	4.00043e-05	STN1
KLF5.c5	WT	ENST00000225171.7	11.566	0.234514	0.579899	0.404405	0.685915	0.88508	DNAJC12
KLF5.c5	WT	ENST00000225174.8	6574.16	1.01328	0.0357705	28.3272	1.59771e-176	8.20885e-174	PPIF
KLF5.c5	WT	ENST00000225235.5	1243.16	-0.0462126	0.0493643	-0.936153	0.349195	0.647495	TBC1D12
KLF5.c5	WT	ENST00000225275.4	0.199331	-1.65217	5.39554	-0.306211	0.759444		MPO
KLF5.c5	WT	ENST00000225276.10	0.0854144	0	5.39768	0	1		ST6GALNAC2
KLF5.c5	WT	ENST00000225296.8	3208.01	0.682443	0.0365535	18.6697	8.73358e-78	1.63294e-75	DHX33
KLF5.c5	WT	ENST00000225298.12	2057.01	0.493706	0.0355345	13.8937	6.91534e-44	6.87866e-42	UTP18
KLF5.c5	WT	ENST00000225308.12	4557.81	0.0846329	0.0562983	1.50329	0.132763	0.364546	SLC25A39
KLF5.c5	WT	ENST00000225328.10	11.8573	6.80474	5.30248	1.28331	0.199382	0.47065	P2RX5
KLF5.c5	WT	ENST00000225371.6	14.8419	0.780651	0.362727	2.15217	0.0313839	0.131316	EPX
KLF5.c5	WT	ENST00000225387.8	8.6601	0.322756	0.7721	0.418023	0.675931	0.879843	CRYBA1
KLF5.c5	WT	ENST00000225388.9	12095.7	0.171137	0.0258412	6.62266	3.52788e-11	8.5891e-10	NUFIP2
KLF5.c5	WT	ENST00000225394.8	3466.09	-0.099436	0.0993566	-1.0008	0.316924	0.614701	GIT1
KLF5.c5	WT	ENST00000225430.9	39128	0.0714542	0.0231858	3.08181	0.00205746	0.0144344	RPL19
KLF5.c5	WT	ENST00000225441.11	9.51327	-0.432682	0.776422	-0.557277	0.577338	0.825019	RUNDC3A
KLF5.c5	WT	ENST00000225474.6	0						CSF3
KLF5.c5	WT	ENST00000225504.8	2437.02	-0.190325	0.0425325	-4.47482	7.64764e-06	9.75766e-05	SUPT4H1
KLF5.c5	WT	ENST00000225512.6	237.361	-0.0365335	0.213096	-0.171441	0.863877	0.96255	WNT3
KLF5.c5	WT	ENST00000225519.5	714.146	0.173225	0.0589092	2.94054	0.00327644	0.021349	SHPK
KLF5.c5	WT	ENST00000225525.4	2664.01	-0.519096	0.0313707	-16.5471	1.67887e-61	2.39387e-59	TAX1BP3
KLF5.c5	WT	ENST00000225538.4	1.03214	-0.796043	1.49278	-0.533263	0.593852		P2RX1
KLF5.c5	WT	ENST00000225550.4	0.0635516	0	5.39768	0	1		KRT37
KLF5.c5	WT	ENST00000225567.9	74.6761	1.02279	1.14332	0.894574	0.371015	0.667352	GOSR2
KLF5.c5	WT	ENST00000225573.5	3.76461	-1.33982	3.23615	-0.414015	0.678863	0.881488	PNPO
KLF5.c5	WT	ENST00000225576.7	39.9458	0.207273	0.197765	1.04808	0.294603	0.590942	TVP23C
KLF5.c5	WT	ENST00000225577.9	1186.96	-0.405972	0.183215	-2.21582	0.0267037	0.115987	RPS6KB1
KLF5.c5	WT	ENST00000225587.1	9.29899	0.870228	0.53243	1.63445	0.102165	0.306581	ZNF29P
KLF5.c5	WT	ENST00000225603.9	6303.11	-0.428293	0.0317141	-13.5048	1.46478e-41	1.39453e-39	CBX1
KLF5.c5	WT	ENST00000225609.10	62.3447	0.743267	0.517204	1.43709	0.150694	0.395299	PIGL
KLF5.c5	WT	ENST00000225614.6	180.003	0.287404	0.181213	1.586	0.112739	0.327567	GALK1
KLF5.c5	WT	ENST00000225648.4	21.6003	-1.01425	0.625713	-1.62094	0.105029	0.312522	HOXB6
KLF5.c5	WT	ENST00000225655.6	26131.7	-0.0462469	0.0258238	-1.79086	0.0733151	0.244064	PFN1
KLF5.c5	WT	ENST00000225665.12	454.268	0.15338	0.0926342	1.65576	0.0977705	0.297669	SLC25A11
KLF5.c5	WT	ENST00000225688.4	24.9044	-0.124548	0.221328	-0.562729	0.57362	0.822653	RASD1
KLF5.c5	WT	ENST00000225696.9	27.5744	-0.0608507	1.03566	-0.0587557	0.953147	0.991694	NUP88
KLF5.c5	WT	ENST00000225698.8	3794.7	0.44483	0.0770107	5.77621	7.64029e-09	1.47214e-07	C1QBP
KLF5.c5	WT	ENST00000225719.9	5526.97	0.0470836	0.0251347	1.87325	0.0610335	0.214716	CPD
KLF5.c5	WT	ENST00000225724.9	2054.89	-0.162049	0.19248	-0.841901	0.399843	0.692629	GOSR1
KLF5.c5	WT	ENST00000225726.10	5199.28	0.0894623	0.0415714	2.15202	0.031396	0.131353	CCDC47
KLF5.c5	WT	ENST00000225728.8	108.69	-0.0941657	0.15547	-0.605685	0.544724	0.804369	MED31
KLF5.c5	WT	ENST00000225729.8	807.177	0.223606	0.0909415	2.45879	0.0139405	0.0699596	DRG2
KLF5.c5	WT	ENST00000225737.11	1192.42	-0.179827	0.0403416	-4.45762	8.2876e-06	0.000105084	AKAP10
KLF5.c5	WT	ENST00000225740.11	12.5949	0.375182	0.560572	0.669284	0.503314	0.774513	ALDH3A1
KLF5.c5	WT	ENST00000225742.13	606.82	-0.572495	0.149368	-3.83278	0.000126702	0.00125548	SMARCD2
KLF5.c5	WT	ENST00000225760.5	12.8962	-1.75049	0.946354	-1.84972	0.0643536	0.222896	PRR29
KLF5.c5	WT	ENST00000225777.8	3170.73	0.256788	0.0306607	8.37513	5.51637e-17	2.03649e-15	SYNGR2
KLF5.c5	WT	ENST00000225792.10	34.0378	0.759698	0.644617	1.17853	0.238587	0.525177	DDX5
KLF5.c5	WT	ENST00000225805.8	205.272	0.352608	1.28496	0.274411	0.783769	0.930866
KLF5.c5	WT	ENST00000225823.7	24.4079	1.40189	0.308513	4.54401	5.51946e-06	7.22469e-05	ASIC2
KLF5.c5	WT	ENST00000225831.4	1188.08	2.83955	0.0764511	37.1421	5.88462e-302	6.25364e-299	CCL2
KLF5.c5	WT	ENST00000225842.4	0.123995	-1.73873	5.39221	-0.322451	0.747111		CCL1
KLF5.c5	WT	ENST00000225844.7	0						CCL13
KLF5.c5	WT	ENST00000225873.9	282.667	-0.0733211	0.123221	-0.595036	0.55182	0.808657	PEX12
KLF5.c5	WT	ENST00000225899.4	1.06426	1.5702	1.39695	1.12402	0.261004		KRT32
KLF5.c5	WT	ENST00000225916.10	1813.33	0.379603	0.0680382	5.57926	2.41543e-08	4.3754e-07	KAT2A
KLF5.c5	WT	ENST00000225927.7	565.515	-0.0832808	0.0579856	-1.43623	0.150936	0.395727	NAGLU
KLF5.c5	WT	ENST00000225929.5	199.331	-0.0142959	0.164348	-0.0869856	0.930683	0.985104	HSD17B1
KLF5.c5	WT	ENST00000225941.6	681.612	0.0572112	0.0727711	0.786181	0.431762	0.719544	ABI3
KLF5.c5	WT	ENST00000225964.10	60154.8	-2.73255	0.0266739	-102.443	0	0	COL1A1
KLF5.c5	WT	ENST00000225969.9	1165.74	0.0923502	0.0591216	1.56204	0.118279	0.337823	MRPL27
KLF5.c5	WT	ENST00000225972.8	14211.9	0.129447	0.0193207	6.69991	2.08553e-11	5.16653e-10	LRRC59
KLF5.c5	WT	ENST00000225983.10	539.154	-0.258225	0.209447	-1.23288	0.217619	0.49697	HDAC5
KLF5.c5	WT	ENST00000225992.8	0.75792	2.95044	5.33024	0.553528	0.579902		PPY
KLF5.c5	WT	ENST00000226004.8	6745.94	0.543687	0.0231241	23.5117	3.09537e-122	1.00488e-119	DUSP3
KLF5.c5	WT	ENST00000226021.5	1.74646	-0.196814	0.895521	-0.219776	0.826046		CACNG1
KLF5.c5	WT	ENST00000226067.10	6.48283	0.0209315	0.583732	0.0358581	0.971395	0.997657	HLF
KLF5.c5	WT	ENST00000226091.3	917.097	-0.525789	0.0553745	-9.49514	2.19925e-21	1.03305e-19	EFNB3
KLF5.c5	WT	ENST00000226094.9	55.8341	-0.0145114	0.264148	-0.0549368	0.956189	0.9926	FAM20A
KLF5.c5	WT	ENST00000226105.11	156.63	-0.244351	0.145551	-1.6788	0.0931909	0.288142	RANGRF
KLF5.c5	WT	ENST00000226193.6	1.58435	1.65564	1.13785	1.45506	0.145652		RCVRN
KLF5.c5	WT	ENST00000226207.6	165.101	0.318171	0.161258	1.97305	0.0484897	0.1812	MYH1
KLF5.c5	WT	ENST00000226218.9	31.5618	-0.137791	0.224546	-0.613642	0.539452	0.80048	VTN
KLF5.c5	WT	ENST00000226225.7	5037.43	0.0175543	0.0332754	0.527545	0.597815	0.837159	TNFAIP1
KLF5.c5	WT	ENST00000226230.8	3573.39	0.236186	0.0281652	8.38572	5.04143e-17	1.86669e-15	TMEM97
KLF5.c5	WT	ENST00000226247.2	0.774736	-2.58325	2.6181	-0.986688	0.323796		FOXN1
KLF5.c5	WT	ENST00000226253.9	164.592	0.56195	0.247904	2.2668	0.0234023	0.104687	ALDOC
KLF5.c5	WT	ENST00000226279.8	47.748	-0.102687	0.170072	-0.603786	0.545986	0.805232	CD38
KLF5.c5	WT	ENST00000226284.7	0.381915	-2.23407	2.99169	-0.746759	0.455209		IBSP
KLF5.c5	WT	ENST00000226299.9	349.923	0.236741	0.292396	0.809657	0.418137	0.708201	LAP3
KLF5.c5	WT	ENST00000226317.10	0.172745	-0.262947	5.39283	-0.0487587	0.961112		CXCL6
KLF5.c5	WT	ENST00000226319.11	1671.7	-0.27034	0.227633	-1.18762	0.234985	0.520307	JADE1
KLF5.c5	WT	ENST00000226328.8	975.928	-0.2621	0.0512895	-5.1102	3.21812e-07	5.05983e-06	RUFY3
KLF5.c5	WT	ENST00000226355.5	0.509711	2.26092	2.86188	0.790013	0.42952		AFM
KLF5.c5	WT	ENST00000226359.2	1.22092	-0.295779	1.79927	-0.164388	0.869426		AFP
KLF5.c5	WT	ENST00000226382.4	0.129162	0.504926	5.39768	0.0935451	0.925471		PHOX2B
KLF5.c5	WT	ENST00000226413.5	52.79	0.800022	0.178613	4.47908	7.49644e-06	9.57949e-05	GNRHR
KLF5.c5	WT	ENST00000226432.9	0						CWH43
KLF5.c5	WT	ENST00000226444.4	7.27713	0.195965	0.578388	0.338813	0.734751	0.908299	SULT1E1
KLF5.c5	WT	ENST00000226460.5	0.165936	-0.216337	5.39768	-0.0400796	0.96803		SMR3A
KLF5.c5	WT	ENST00000226522.8	598.431	-0.268247	0.08694	-3.08543	0.00203259	0.0142864	LAMTOR3
KLF5.c5	WT	ENST00000226524.4	0.0248949	0	5.39768	0	1		PF4V1
KLF5.c5	WT	ENST00000226574.9	598.065	0.736702	0.23255	3.16793	0.0015353	0.0112762	NFKB1
KLF5.c5	WT	ENST00000226725.11	455.929	-0.433598	0.12352	-3.51036	0.000447504	0.00385755	KLHL2
KLF5.c5	WT	ENST00000226730.5	0						IL2
KLF5.c5	WT	ENST00000226760.5	1562.86	-0.475512	0.136506	-3.48345	0.000495	0.00422016	WFS1
KLF5.c5	WT	ENST00000226796.7	906.616	1.04016	0.275006	3.78234	0.000155362	0.00150516	GAR1
KLF5.c5	WT	ENST00000226798.9	169.39	-0.179502	0.134164	-1.33793	0.180921	0.443184	FRG1
KLF5.c5	WT	ENST00000226951.11	0						CLNK
KLF5.c5	WT	ENST00000227065.8	0.243959	0	5.39768	0	1		FAM149A
KLF5.c5	WT	ENST00000227135.7	609.261	-0.73525	0.0629091	-11.6875	1.47679e-31	1.05711e-29	SPA17
KLF5.c5	WT	ENST00000227155.9	857.294	0.272226	0.0989815	2.75027	0.00595464	0.0350228	CD82
KLF5.c5	WT	ENST00000227157.8	18.4217	0.665911	1.21094	0.549911	0.582381	0.827967	LDHA
KLF5.c5	WT	ENST00000227163.8	1.55886	0.504972	2.19097	0.230479	0.81772		SPI1
KLF5.c5	WT	ENST00000227214.10	290.555	-0.612398	0.130159	-4.70499	2.53874e-06	3.5167e-05	PLEKHB1
KLF5.c5	WT	ENST00000227251.7	103.344	0.159152	0.252567	0.630137	0.528605	0.792499	CRYAB
KLF5.c5	WT	ENST00000227266.10	2344.18	0.240606	0.169314	1.42106	0.155299	0.402783	CTSC
KLF5.c5	WT	ENST00000227322.8	690.679	0.115726	0.0551048	2.10011	0.0357191	0.144533	ZPR1
KLF5.c5	WT	ENST00000227348.9	1.23172	-1.27417	3.68737	-0.345549	0.729682		CRTAM
KLF5.c5	WT	ENST00000227349.7	116.251	0.107012	0.177975	0.601276	0.547656	0.806326	JHY
KLF5.c5	WT	ENST00000227378.7	0						HSPA8
KLF5.c5	WT	ENST00000227451.4	528.326	-0.77494	0.0596864	-12.9835	1.51735e-38	1.33804e-36	DTX4
KLF5.c5	WT	ENST00000227471.7	1349.35	-0.0989549	0.0665413	-1.48712	0.136983	0.372041	UNC93B1
KLF5.c5	WT	ENST00000227474.8	349.628	0.532718	0.398359	1.33728	0.181131	0.443546	PUS3
KLF5.c5	WT	ENST00000227495.10	99.6182	0.400965	0.629781	0.636674	0.524337	0.789509	ST3GAL4
KLF5.c5	WT	ENST00000227503.13	1974.31	0.348201	0.166112	2.09618	0.0360662	0.145587	SF1
KLF5.c5	WT	ENST00000227507.3	16091.2	-0.116397	0.0198977	-5.84975	4.92304e-09	9.69919e-08	CCND1
KLF5.c5	WT	ENST00000227520.10	4216.17	1.13306	0.0376416	30.1014	4.65134e-199	2.87728e-196	CCDC86
KLF5.c5	WT	ENST00000227524.9	7890.47	0.0692325	0.0273211	2.53403	0.0112758	0.0591459	PRPF19
KLF5.c5	WT	ENST00000227525.8	3732.13	0.12537	0.0842499	1.48807	0.136731	0.371577	TMEM109
KLF5.c5	WT	ENST00000227618.9	172.865	-0.165205	0.167915	-0.983861	0.325184	0.623466	ANAPC15
KLF5.c5	WT	ENST00000227638.8	2832.25	0.0860931	0.0337166	2.55344	0.0106666	0.0565953	PANX1
KLF5.c5	WT	ENST00000227665.9	0.420982	-0.937696	2.97736	-0.314942	0.752805		APOA5
KLF5.c5	WT	ENST00000227667.8	0						APOC3
KLF5.c5	WT	ENST00000227752.8	8.05929	1.57451	0.703822	2.23709	0.0252804	0.111223	IL10RA
KLF5.c5	WT	ENST00000227756.5	602.696	0.688488	0.0575123	11.9711	5.03288e-33	3.77654e-31	GALNT18
KLF5.c5	WT	ENST00000227758.7	2856.37	0.31489	0.0518002	6.07893	1.20984e-09	2.54703e-08	BIRC2
KLF5.c5	WT	ENST00000227868.9	1700.51	0.240053	0.0295333	8.12821	4.35659e-16	1.52244e-14	PDHX
KLF5.c5	WT	ENST00000227880.8	0						SLC15A3
KLF5.c5	WT	ENST00000227918.3	0.911043	3.49115	2.05151	1.70175	0.0888019		SCGB2A2
KLF5.c5	WT	ENST00000228027.12	383.943	0.756416	0.0901447	8.39113	4.81477e-17	1.78489e-15	DGAT2
KLF5.c5	WT	ENST00000228136.9	4370.7	-0.11347	0.037736	-3.00694	0.0026389	0.0178128	C11orf58
KLF5.c5	WT	ENST00000228140.6	21.7345	0.195605	0.794913	0.246071	0.805627	0.940274	RPS13
KLF5.c5	WT	ENST00000228251.9	9566.55	0.0317637	0.0684089	0.464321	0.642418	0.862807	YBX3
KLF5.c5	WT	ENST00000228264.10	286.825	-0.956537	0.701868	-1.36284	0.172931	0.431226	DDX11
KLF5.c5	WT	ENST00000228284.8	1600.35	0.0309284	0.100916	0.306478	0.759241	0.920059	SART3
KLF5.c5	WT	ENST00000228289.9	2.87053	-4.37992	5.31533	-0.824017	0.40993	0.701392	ZNF268
KLF5.c5	WT	ENST00000228306.8	0						RPLP0
KLF5.c5	WT	ENST00000228307.11	28.7309	18.3739	4.67387	3.9312	8.45227e-05	0.000872648	PXN
KLF5.c5	WT	ENST00000228318.8	36.9369	-0.6994	1.00085	-0.698805	0.484674	0.761289	SLC25A3
KLF5.c5	WT	ENST00000228345.9	25.5266	0.478026	0.997856	0.479053	0.631901	0.857014	RAD52
KLF5.c5	WT	ENST00000228347.9	1402.4	0.402347	0.0701818	5.73293	9.87088e-09	1.88152e-07	POLR3B
KLF5.c5	WT	ENST00000228425.11	3456.73	0.802398	0.056751	14.1389	2.18582e-45	2.25355e-43	PPFIBP1
KLF5.c5	WT	ENST00000228434.7	0.775683	1.71924	1.93709	0.887534	0.374791		CD69
KLF5.c5	WT	ENST00000228437.10	2357.07	0.227718	0.0381662	5.9665	2.42403e-09	4.92799e-08	PRDM4
KLF5.c5	WT	ENST00000228438.3	320.521	-0.214542	0.0860257	-2.49394	0.0126336	0.0646641	CLEC2B
KLF5.c5	WT	ENST00000228463.6	3.1682	4.59234	2.23482	2.0549	0.0398883	0.156835	SELPLG
KLF5.c5	WT	ENST00000228468.8	400.645	-0.334788	0.214565	-1.56031	0.118686	0.338502	ASIC1
KLF5.c5	WT	ENST00000228476.8	0						DAO
KLF5.c5	WT	ENST00000228495.11	924.628	0.202146	0.0650442	3.10783	0.00188465	0.013418	KCTD10
KLF5.c5	WT	ENST00000228506.8	13383.4	-0.149021	0.0185485	-8.03411	9.42621e-16	3.2234e-14	MLEC
KLF5.c5	WT	ENST00000228510.8	123.414	-0.538574	0.214695	-2.50856	0.0121226	0.0625771	MVK
KLF5.c5	WT	ENST00000228515.6	1036.74	-0.186394	0.0491432	-3.79288	0.000148913	0.00145036	CSRNP2
KLF5.c5	WT	ENST00000228534.6	30.9218	0.489917	0.259435	1.8884	0.0589718	0.209227	IL23A
KLF5.c5	WT	ENST00000228567.7	9.22731	0.0959407	0.514474	0.186483	0.852066	0.95813	SYT10
KLF5.c5	WT	ENST00000228606.9	9.00903	1.57037	2.52827	0.621123	0.534519	0.796678	CYP27B1
KLF5.c5	WT	ENST00000228641.4	0.273723	1.88589	4.71179	0.400248	0.688974		MYF6
KLF5.c5	WT	ENST00000228644.4	0.0428353	-0.937632	5.39768	-0.17371	0.862093		MYF5
KLF5.c5	WT	ENST00000228682.7	596.784	-1.87775	0.13149	-14.2806	2.89293e-46	3.05866e-44	GLI1
KLF5.c5	WT	ENST00000228705.7	402.386	-0.829994	0.0702248	-11.8191	3.11018e-32	2.27611e-30	PPM1H
KLF5.c5	WT	ENST00000228740.7	1165.8	-0.164286	0.0530369	-3.09757	0.00195113	0.0138106	LTA4H
KLF5.c5	WT	ENST00000228741.8	6614.34	0.450561	0.0204162	22.0688	6.31042e-108	1.72823e-105	ELK3
KLF5.c5	WT	ENST00000228799.7	315.071	-0.0937946	0.0996378	-0.941356	0.346523	0.645245	ITFG2
KLF5.c5	WT	ENST00000228811.8	19.7381	-0.498459	0.299096	-1.66655	0.0956037	0.293226	PRR4
KLF5.c5	WT	ENST00000228820.9	504.227	-0.956423	0.178185	-5.36759	7.97936e-08	1.35611e-06	PARP11
KLF5.c5	WT	ENST00000228825.12	1498.13	-0.0149762	0.0452724	-0.330803	0.740793	0.911097	ARPC3
KLF5.c5	WT	ENST00000228827.8	804.739	0.237704	0.0532072	4.46752	7.91302e-06	0.000100704	GPN3
KLF5.c5	WT	ENST00000228837.3	0.531552	1.16623	2.87846	0.405159	0.685361		FGF6
KLF5.c5	WT	ENST00000228841.15	153.07	-1.90399	0.264623	-7.19511	6.24114e-13	1.74815e-11	MYL2
KLF5.c5	WT	ENST00000228843.13	230.911	-0.807059	0.300161	-2.68875	0.00717194	0.0408305	RAD51AP1
KLF5.c5	WT	ENST00000228850.6	16.7046	-0.517216	2.29871	-0.225003	0.821977	0.9469	AKAP3
KLF5.c5	WT	ENST00000228862.3	301.096	0.015641	0.123218	0.126937	0.89899	0.974939	DUSP16
KLF5.c5	WT	ENST00000228865.3	1752.77	0.0267044	0.0390313	0.68418	0.493861	0.768163	CREBL2
KLF5.c5	WT	ENST00000228872.9	1249.66	-0.729121	0.0447278	-16.3013	9.66027e-60	1.34505e-57	CDKN1B
KLF5.c5	WT	ENST00000228887.6	107.982	0.372362	0.141576	2.63013	0.00853519	0.0471411	GPRC5D
KLF5.c5	WT	ENST00000228916.7	9.08828	5.24609	1.46776	3.57422	0.000351275	0.00311286	SCNN1A
KLF5.c5	WT	ENST00000228918.9	2269.5	0.729693	0.0296272	24.6292	6.15182e-134	2.26973e-131	LTBR
KLF5.c5	WT	ENST00000228922.12	242.309	0.0425167	0.139532	0.30471	0.760587	0.920677	OGFOD2
KLF5.c5	WT	ENST00000228928.12	808.203	0.437727	0.360367	1.21467	0.224492	0.50625	OAS3
KLF5.c5	WT	ENST00000228936.6	55.2129	0.200458	0.217142	0.923164	0.355922	0.653952	ART4
KLF5.c5	WT	ENST00000228938.5	11.5158	1.78376	0.486213	3.66869	0.000243799	0.00225249	MGP
KLF5.c5	WT	ENST00000228945.9	127.958	1.99042	0.164326	12.1126	9.06031e-34	6.97543e-32	ARHGDIB
KLF5.c5	WT	ENST00000228955.11	565.112	0.060409	0.113209	0.533608	0.593613	0.834659	GTF2H3
KLF5.c5	WT	ENST00000229002.6	0.0953274	0	5.39768	0	1		RERGL
KLF5.c5	WT	ENST00000229003.7	3.08887	-1.43725	3.25181	-0.441983	0.658501	0.871289	ENDOU
KLF5.c5	WT	ENST00000229022.9	116.539	0.167913	0.858767	0.195528	0.844979	0.955276	VDR
KLF5.c5	WT	ENST00000229030.5	12.7272	-1.52233	0.459069	-3.31613	0.000912731	0.00718085	FZD10
KLF5.c5	WT	ENST00000229134.5	0.135506	0	5.39768	0	1		IL26
KLF5.c5	WT	ENST00000229135.4	0.206187	-0.937682	4.75034	-0.197392	0.84352		IFNG
KLF5.c5	WT	ENST00000229179.9	275.344	0.308757	0.162009	1.9058	0.0566755	0.203156	NUP107
KLF5.c5	WT	ENST00000229195.8	1570.12	-0.0156322	0.0747697	-0.209071	0.834393	0.951217	CNOT2
KLF5.c5	WT	ENST00000229201.4	2342.23	-0.345259	0.0523111	-6.60011	4.1086e-11	9.94453e-10	TIMELESS
KLF5.c5	WT	ENST00000229214.9	1030.02	0.245213	0.0536215	4.57303	4.80716e-06	6.34509e-05	KRR1
KLF5.c5	WT	ENST00000229238.5	376.512	-0.112703	0.0813909	-1.38471	0.166141	0.420698	MRPL51
KLF5.c5	WT	ENST00000229239.10	207743	-0.10331	0.0309536	-3.33757	0.00084514	0.00672051	GAPDH
KLF5.c5	WT	ENST00000229243.7	36.6175	-0.803993	0.674151	-1.1926	0.233026	0.517684	ACRBP
KLF5.c5	WT	ENST00000229251.7	778.289	0.374859	0.295938	1.26668	0.20527	0.47941	COPS7A
KLF5.c5	WT	ENST00000229264.8	0.296644	0	5.39768	0	1		GNB3
KLF5.c5	WT	ENST00000229265.10	20.5568	0.00145996	0.524901	0.0027814	0.997781	1	CDCA3
KLF5.c5	WT	ENST00000229266.8	357.201	-0.349437	0.104046	-3.35848	0.000783737	0.0062975	CHPT1
KLF5.c5	WT	ENST00000229268.13	2698.12	-0.190706	0.0843895	-2.25984	0.0238314	0.10614	USP5
KLF5.c5	WT	ENST00000229270.8	18.8749	0.434344	0.494979	0.877501	0.380215	0.67571	TPI1
KLF5.c5	WT	ENST00000229277.6	2397.75	0.0235493	0.0540694	0.435538	0.663172	0.873751	ENO2
KLF5.c5	WT	ENST00000229281.6	823.279	-0.34748	0.0821828	-4.22813	2.35637e-05	0.000274873	C12orf57
KLF5.c5	WT	ENST00000229304.5	0						APOBEC1
KLF5.c5	WT	ENST00000229307.9	177.194	0.320423	0.106949	2.99603	0.00273524	0.0183555	NANOG
KLF5.c5	WT	ENST00000229314.10	2017.45	0.0258537	0.0468791	0.551497	0.581293	0.827461	GOLT1B
KLF5.c5	WT	ENST00000229328.10	415.869	-0.145307	0.145125	-1.00126	0.316703	0.614501	PRKAB1
KLF5.c5	WT	ENST00000229329.7	1006.95	0.205636	0.0463945	4.43234	9.32165e-06	0.000117144	CMAS
KLF5.c5	WT	ENST00000229330.9	376.644	-0.190815	0.0821926	-2.32157	0.0202563	0.0936392	HCFC2
KLF5.c5	WT	ENST00000229332.12	6.27743	0.035418	0.916821	0.0386313	0.969184	0.996874	CLEC4A
KLF5.c5	WT	ENST00000229335.11	0						AICDA
KLF5.c5	WT	ENST00000229340.10	4345.78	0.279364	0.029744	9.39227	5.87187e-21	2.71006e-19	RAB35
KLF5.c5	WT	ENST00000229379.3	6050.61	-0.10821	0.0254605	-4.25009	2.13681e-05	0.000251263	COX6A1
KLF5.c5	WT	ENST00000229384.5	27.4667	-0.998638	0.823206	-1.21311	0.225089	0.507036	GATC
KLF5.c5	WT	ENST00000229387.6	1.02358	-0.953642	1.80341	-0.5288	0.596945		RFX4
KLF5.c5	WT	ENST00000229390.8	4911.93	-0.0147251	0.0360443	-0.408527	0.682887	0.883567	SRSF9
KLF5.c5	WT	ENST00000229395.8	544.918	0.0819829	0.115935	0.707145	0.479476	0.757713	FGFR1OP2
KLF5.c5	WT	ENST00000229402.4	3.22776	-0.46547	1.07641	-0.43243	0.665429	0.874926	KLRB1
KLF5.c5	WT	ENST00000229405.8	87.5811	-0.226538	0.172367	-1.31428	0.188753	0.455098	ZNF76
KLF5.c5	WT	ENST00000229447.9	0						IYD
KLF5.c5	WT	ENST00000229471.8	9.9134	-0.728775	4.53968	-0.160534	0.87246	0.965697	FYN
KLF5.c5	WT	ENST00000229554.10	27.8755	0.478212	0.957866	0.499248	0.617605	0.848768	RSPH4A
KLF5.c5	WT	ENST00000229563.6	804.592	0.139509	0.0752375	1.85425	0.0637032	0.221402	TMEM14C
KLF5.c5	WT	ENST00000229570.9	102.564	0.150601	0.207175	0.726925	0.467272	0.748233	SMIM8
KLF5.c5	WT	ENST00000229583.9	85.6395	0.011109	0.225235	0.049322	0.960663	0.993991	ADTRP
KLF5.c5	WT	ENST00000229595.6	1726.96	-0.27427	0.0421706	-6.5038	7.83148e-11	1.84316e-09	ASF1A
KLF5.c5	WT	ENST00000229633.7	506.032	0.00662027	0.071898	0.0920787	0.926635	0.983551	HINT3
KLF5.c5	WT	ENST00000229634.13	209.087	-0.107514	0.194136	-0.553807	0.579711	0.826521	NCOA7
KLF5.c5	WT	ENST00000229708.4	25.8248	-0.0236307	0.240216	-0.0983726	0.921636	0.981832	ULBP1
KLF5.c5	WT	ENST00000229725.4	262.89	0.205593	0.101677	2.02201	0.0431754	0.166428	NEU1
KLF5.c5	WT	ENST00000229729.11	10.9568	-1.11332	2.17108	-0.512795	0.608095	0.843614	SLC44A4
KLF5.c5	WT	ENST00000229758.8	3186.8	-0.319075	0.0375243	-8.50316	1.84496e-17	7.01089e-16	FBXO5
KLF5.c5	WT	ENST00000229768.9	0						OPRM1
KLF5.c5	WT	ENST00000229769.3	521.825	0.317138	0.139926	2.26647	0.0234228	0.104752	FANCE
KLF5.c5	WT	ENST00000229771.11	0						TULP1
KLF5.c5	WT	ENST00000229794.9	913.574	0.365178	0.181528	2.01169	0.044253	0.169463	MAPK14
KLF5.c5	WT	ENST00000229795.8	1164.09	-0.501519	0.0987325	-5.07957	3.78284e-07	5.89555e-06	MAPK14
KLF5.c5	WT	ENST00000229812.8	2739.9	-0.384274	0.0245361	-15.6616	2.76976e-55	3.57615e-53	STK38
KLF5.c5	WT	ENST00000229829.7	21.7281	-1.63562	2.26357	-0.722584	0.469936	0.750313	HLA-DOA
KLF5.c5	WT	ENST00000229854.12	60.8202	0.876228	0.859406	1.01957	0.30793	0.605751	MCM3
KLF5.c5	WT	ENST00000229866.10	705.905	0.110652	0.0710735	1.55687	0.119501	0.340125	RNF8
KLF5.c5	WT	ENST00000229903.5	20.9822	-0.23348	0.413065	-0.565237	0.571912	0.821696	SAYSD1
KLF5.c5	WT	ENST00000229913.9	1.32839	-2.69531	2.93996	-0.916784	0.359256		KIF6
KLF5.c5	WT	ENST00000229922.7	1632.78	-0.291003	0.0335636	-8.67019	4.3139e-18	1.70658e-16	CAP2
KLF5.c5	WT	ENST00000229955.4	622.404	0.252011	0.0530787	4.74787	2.05573e-06	2.8872e-05	GPR63
KLF5.c5	WT	ENST00000229971.2	243.07	-0.0363752	0.154792	-0.234994	0.814214	0.9438	FBXL4
KLF5.c5	WT	ENST00000230036.2	191.04	-0.0678686	0.0975655	-0.695621	0.486666	0.762542	GPLD1
KLF5.c5	WT	ENST00000230048.5	375.138	-0.259632	0.0793454	-3.27217	0.00106725	0.00820493	ACOT13
KLF5.c5	WT	ENST00000230050.4	8825.72	0.316123	0.0604672	5.22801	1.71343e-07	2.79218e-06	RPS12
KLF5.c5	WT	ENST00000230053.11	31.6178	1.28017	0.620288	2.06383	0.0390335	0.154456	B3GAT2
KLF5.c5	WT	ENST00000230056.8	937.778	-0.133643	0.0652877	-2.04698	0.0406602	0.159125	GMNN
KLF5.c5	WT	ENST00000230085.13	461.237	0.136387	0.118043	1.1554	0.247926	0.53682	SNX3
KLF5.c5	WT	ENST00000230122.4	474.131	-0.00331039	0.383284	-0.00863689	0.993109	1	ZBTB24
KLF5.c5	WT	ENST00000230124.8	0						FIG4
KLF5.c5	WT	ENST00000230173.10	1272.29	-0.0388303	0.0913598	-0.425026	0.670818	0.87741	ADGRG6
KLF5.c5	WT	ENST00000230221.5	0						OR14J1
KLF5.c5	WT	ENST00000230223.5	0						OR5V1
KLF5.c5	WT	ENST00000230236.4	23.1388	-0.847493	0.606266	-1.39789	0.162146	0.41414	HSD17B8
KLF5.c5	WT	ENST00000230256.8	1.14173	-5.11143	5.30941	-0.962712	0.335692		UNC93A
KLF5.c5	WT	ENST00000230301.9	25.0228	-0.784797	0.241656	-3.24758	0.00116391	0.008855	C6orf118
KLF5.c5	WT	ENST00000230321.11	331.331	-0.124962	0.144755	-0.863268	0.38799	0.682473	MDFI
KLF5.c5	WT	ENST00000230323.8	0						TFEB
KLF5.c5	WT	ENST00000230340.9	1546.34	0.846999	0.0938676	9.02334	1.82447e-19	7.8143e-18	BYSL
KLF5.c5	WT	ENST00000230354.10	345.052	0.170845	0.234384	0.728913	0.466055	0.747252	TBP
KLF5.c5	WT	ENST00000230361.4	103.275	-0.0826601	0.130331	-0.63423	0.525931	0.790712	GUCA1B
KLF5.c5	WT	ENST00000230381.7	9.52901	0.0209915	0.40043	0.0524223	0.958192	0.993046	PRPH2
KLF5.c5	WT	ENST00000230402.10	1263.58	-0.317698	0.257154	-1.23544	0.216666	0.495688	PPP2R5D
KLF5.c5	WT	ENST00000230413.9	36.8333	0.871262	0.591515	1.47293	0.140769	0.37839	MRPL2
KLF5.c5	WT	ENST00000230418.8	1106.19	-0.888707	0.450289	-1.97364	0.0484229	0.181021	PTK7
KLF5.c5	WT	ENST00000230419.9	3799.44	-0.789642	0.106528	-7.41252	1.23922e-13	3.66859e-12	PTK7
KLF5.c5	WT	ENST00000230431.11	195.16	-0.262672	0.108532	-2.42023	0.0155107	0.076071	DNPH1
KLF5.c5	WT	ENST00000230449.9	1526.3	-0.126212	0.0314563	-4.0123	6.01293e-05	0.000642901	EXOC2
KLF5.c5	WT	ENST00000230461.11	7196.98	-0.222713	0.0394414	-5.64669	1.63568e-08	3.03274e-07	TMEM30A
KLF5.c5	WT	ENST00000230480.10	86.0356	0.302965	0.1787	1.69538	0.0900027	0.281286	VEGFA
KLF5.c5	WT	ENST00000230495.2	1.67137	0.604904	1.17455	0.515007	0.606548		H3P16
KLF5.c5	WT	ENST00000230510.7	150.227	-0.626373	0.129252	-4.84612	1.25898e-06	1.8253e-05	TTK
KLF5.c5	WT	ENST00000230529.9	0.158879	0	5.39768	0	1		CCN6
KLF5.c5	WT	ENST00000230538.12	34.5232	-0.345297	0.278486	-1.23991	0.21501	0.493288	LAMA4
KLF5.c5	WT	ENST00000230565.3	66.443	-0.951878	0.189163	-5.03206	4.85249e-07	7.45421e-06	ENPP5
KLF5.c5	WT	ENST00000230568.5	0.0994072	-0.937653	5.39768	-0.173714	0.86209		LY86
KLF5.c5	WT	ENST00000230582.8	0.560884	0	5.39768	0	1		PRSS16
KLF5.c5	WT	ENST00000230588.9	1.18806	3.11161	2.84254	1.09466	0.273666		MEP1A
KLF5.c5	WT	ENST00000230640.10	6285.1	-0.0460173	0.033949	-1.35549	0.175263	0.434816	MTREX
KLF5.c5	WT	ENST00000230658.12	2.5161	0.51678	0.897912	0.575535	0.564929	0.817133	ISL1
KLF5.c5	WT	ENST00000230671.7	0.46202	-0.216362	3.56367	-0.0607133	0.951588		SLC6A7
KLF5.c5	WT	ENST00000230771.9	591.745	0.0461514	0.107624	0.428819	0.668055	0.876054	HARS2
KLF5.c5	WT	ENST00000230792.7	166.792	-0.0908218	0.135484	-0.670352	0.502634	0.774004	NUDT12
KLF5.c5	WT	ENST00000230859.8	2378.18	-0.174378	0.0565645	-3.08282	0.00205049	0.0143943	TENT4A
KLF5.c5	WT	ENST00000230882.9	191.839	0.0625661	0.260759	0.239938	0.810378	0.94236	GHR
KLF5.c5	WT	ENST00000230895.11	6414.66	-0.30562	0.0217024	-14.0823	4.87764e-45	4.99976e-43	DAP
KLF5.c5	WT	ENST00000230901.9	2198.16	-0.652907	0.050894	-12.8288	1.13133e-37	9.77526e-36	BRD8
KLF5.c5	WT	ENST00000230914.4	570.419	0.276671	0.0585177	4.728	2.26748e-06	3.16528e-05	MRPS30
KLF5.c5	WT	ENST00000230990.7	1126.11	1.0676	0.0521435	20.4743	3.64614e-93	8.47382e-91	HBEGF
KLF5.c5	WT	ENST00000231004.5	1398.8	-1.21157	0.0516509	-23.4569	1.12457e-121	3.63182e-119	LOX
KLF5.c5	WT	ENST00000231009.3	0.165137	0	5.39768	0	1		GZMK
KLF5.c5	WT	ENST00000231021.9	0						CDH9
KLF5.c5	WT	ENST00000231061.9	5494.2	-0.799372	0.0242689	-32.9381	6.27256e-238	4.67013e-235	SPARC
KLF5.c5	WT	ENST00000231121.3	0.234842	-0.216359	5.39768	-0.0400837	0.968026		HAND1
KLF5.c5	WT	ENST00000231130.3	76.534	-0.336585	0.184034	-1.82893	0.0674103	0.230225	PCDHB3
KLF5.c5	WT	ENST00000231134.8	1303.2	-1.15896	0.0376528	-30.7801	4.84242e-208	3.11965e-205	PCDHB5
KLF5.c5	WT	ENST00000231136.4	210.895	-0.735715	0.112646	-6.53124	6.52286e-11	1.54659e-09	PCDHB6
KLF5.c5	WT	ENST00000231137.6	89.5627	-0.526943	0.18464	-2.85389	0.00431876	0.0268517	PCDHB7
KLF5.c5	WT	ENST00000231173.6	61.5352	-0.75276	0.15123	-4.97757	6.43873e-07	9.71098e-06	PCDHB15
KLF5.c5	WT	ENST00000231188.9	0						GRM6
KLF5.c5	WT	ENST00000231198.12	507.267	-0.074899	0.069839	-1.07245	0.283517	0.578722	THG1L
KLF5.c5	WT	ENST00000231228.3	1.29532	-5.68013	5.30649	-1.07041	0.284434		IL12B
KLF5.c5	WT	ENST00000231229.8	4.12092	-2.67946	1.60345	-1.67106	0.0947091	0.291381	BTNL8
KLF5.c5	WT	ENST00000231238.10	1078.43	0.0384611	0.0731757	0.5256	0.599166	0.83801	TTC1
KLF5.c5	WT	ENST00000231338.7	0.347184	-3.78196	5.32295	-0.7105	0.477394		C1QTNF3
KLF5.c5	WT	ENST00000231357.7	11.0667	2.10187	2.19556	0.957326	0.338403	0.636789	IRX4
KLF5.c5	WT	ENST00000231368.10	2468.73	-0.321123	0.0314566	-10.2085	1.81716e-24	9.81923e-23	LNPEP
KLF5.c5	WT	ENST00000231383.8	1.67052	2.1746	1.30166	1.67063	0.0947944		RAD1P1
KLF5.c5	WT	ENST00000231420.11	0						AGXT2
KLF5.c5	WT	ENST00000231423.7	0						PRLR
KLF5.c5	WT	ENST00000231449.7	1.04333	-0.268959	1.55572	-0.172884	0.862743		IL4
KLF5.c5	WT	ENST00000231454.6	0.613843	0.580396	2.29306	0.25311	0.800183		IL5
KLF5.c5	WT	ENST00000231461.10	106.595	-0.0173617	0.124395	-0.13957	0.889	0.971797	ST8SIA4
KLF5.c5	WT	ENST00000231484.4	77.2704	-0.159393	0.16136	-0.987813	0.323244	0.621568	PCDH12
KLF5.c5	WT	ENST00000231498.8	5071.95	-0.159188	0.0290817	-5.47384	4.40375e-08	7.72502e-07	NUP155
KLF5.c5	WT	ENST00000231504.5	225.149	0.156073	0.107886	1.44665	0.147995	0.390603	PPP2CA
KLF5.c5	WT	ENST00000231509.7	154.756	1.041	0.478608	2.17506	0.0296258	0.125604	NR3C1
KLF5.c5	WT	ENST00000231512.5	3273.01	-0.265858	0.0360588	-7.37292	1.66935e-13	4.89765e-12	C5orf15
KLF5.c5	WT	ENST00000231524.14	481.231	-0.113876	0.0802078	-1.41977	0.155675	0.403296	TRIM23
KLF5.c5	WT	ENST00000231526.8	22.4782	-0.0998117	1.82987	-0.0545459	0.9565	0.992638	TRAPPC13
KLF5.c5	WT	ENST00000231572.8	4438.81	0.0799071	0.039445	2.02579	0.0427865	0.165313	RARS1
KLF5.c5	WT	ENST00000231656.13	0.477933	0.509622	2.39315	0.21295	0.831366		CDX1
KLF5.c5	WT	ENST00000231668.13	165.932	0.35979	0.232813	1.5454	0.122249	0.345085	BNIP1
KLF5.c5	WT	ENST00000231706.6	125.333	-0.0754404	0.12724	-0.592897	0.55325	0.809429	SLC7A14
KLF5.c5	WT	ENST00000231721.7	127.596	-0.566182	0.132761	-4.26466	2.00206e-05	0.000236738	SEMA3G
KLF5.c5	WT	ENST00000231749.8	12.0312	-0.912193	1.26551	-0.720811	0.471026	0.751153	ZMYND10
KLF5.c5	WT	ENST00000231751.9	2.46689	0.591697	4.80697	0.123091	0.902035	0.975776	LTF
KLF5.c5	WT	ENST00000231790.8	1472.28	-0.355194	0.13205	-2.68985	0.00714831	0.0407277	MLH1
KLF5.c5	WT	ENST00000231887.8	254.115	-0.519313	0.0925735	-5.60974	2.02635e-08	3.70897e-07	EHHADH
KLF5.c5	WT	ENST00000231948.9	120.298	-1.56287	0.659853	-2.36851	0.0178601	0.0848847	CRBN
KLF5.c5	WT	ENST00000232003.5	0.888035	1.15081	1.64774	0.698415	0.484918		HRG
KLF5.c5	WT	ENST00000232014.8	109.425	1.14686	0.457426	2.5072	0.0121692	0.0627523	BCL6
KLF5.c5	WT	ENST00000232125.9	491.366	0.352721	0.0573941	6.1456	7.96601e-10	1.70477e-08	FAM162A
KLF5.c5	WT	ENST00000232217.6	0.996386	-2.48524	1.85771	-1.3378	0.180962		RBP2
KLF5.c5	WT	ENST00000232219.6	2.35816	3.89631	5.31592	0.732951	0.463588	0.745312
KLF5.c5	WT	ENST00000232375.8	452.833	-0.414384	0.0776384	-5.33736	9.43114e-08	1.58636e-06	PFKFB4
KLF5.c5	WT	ENST00000232424.4	1343.12	-1.29968	0.0528846	-24.5758	2.29397e-133	8.31561e-131	HES1
KLF5.c5	WT	ENST00000232458.9	152.519	-0.980118	0.757044	-1.29466	0.195436	0.464946	ECT2
KLF5.c5	WT	ENST00000232461.8	26.2855	0.554594	0.277437	1.99899	0.0456092	0.173205	GNAT1
KLF5.c5	WT	ENST00000232496.5	1011.18	0.0975564	0.0426784	2.28585	0.0222632	0.100645	TUSC2
KLF5.c5	WT	ENST00000232501.8	357.297	-0.100193	0.0893824	-1.12095	0.262309	0.554472	NPRL2
KLF5.c5	WT	ENST00000232508.9	137.723	0.156244	0.355573	0.439415	0.660361	0.872152	CYB561D2
KLF5.c5	WT	ENST00000232519.9	0.449607	-2.94989	2.67035	-1.10469	0.269296		CEP15
KLF5.c5	WT	ENST00000232564.8	4294.18	0.109905	0.0369367	2.9755	0.00292507	0.0194126	GNB4
KLF5.c5	WT	ENST00000232603.10	0.583354	1.19446	4.57572	0.261043	0.794059		MORC1
KLF5.c5	WT	ENST00000232607.7	839.732	0.10554	0.0572473	1.84357	0.0652455	0.225052	UMPS
KLF5.c5	WT	ENST00000232744.13	175.047	0.0134297	0.222759	0.0602879	0.951926	0.991279	ABTB1
KLF5.c5	WT	ENST00000232766.6	1542.73	0.258437	0.0318549	8.11295	4.94074e-16	1.72077e-14	KLHL18
KLF5.c5	WT	ENST00000232854.9	674.848	-0.456054	0.341942	-1.33372	0.182296	0.445352	HEMK1
KLF5.c5	WT	ENST00000232888.7	1589.98	0.613709	0.0334008	18.3741	2.11745e-75	3.7991e-73	RRP9
KLF5.c5	WT	ENST00000232892.12	49.9392	2.31151	0.289615	7.98132	1.44782e-15	4.87588e-14	AADAC
KLF5.c5	WT	ENST00000232905.4	669.483	-0.278246	0.0596554	-4.66422	3.09797e-06	4.23288e-05	EIF1B
KLF5.c5	WT	ENST00000232974.11	251.686	-0.0239241	0.36233	-0.0660284	0.947355	0.989959	ZBTB47
KLF5.c5	WT	ENST00000232975.8	83.9013	-5.34846	0.248483	-21.5245	9.18591e-103	2.39444e-100	TNNC1
KLF5.c5	WT	ENST00000232978.13	1892.45	0.114471	0.112032	1.02177	0.306888	0.604544	NKTR
KLF5.c5	WT	ENST00000233025.11	2401.52	-0.0600958	0.0441193	-1.36212	0.173159	0.431552	SPCS1
KLF5.c5	WT	ENST00000233027.10	937.923	-0.00407602	0.0546528	-0.0745802	0.940549	0.988112	NEK4
KLF5.c5	WT	ENST00000233047.9	218.079	-0.437252	0.19318	-2.26344	0.0236086	0.105397	LDAF1
KLF5.c5	WT	ENST00000233055.9	2952.7	0.273782	0.0273307	10.0174	1.27839e-23	6.63127e-22	WDFY1
KLF5.c5	WT	ENST00000233057.9	3946.76	-0.0601023	0.0716206	-0.839176	0.401371	0.693803	EIF2AK2
KLF5.c5	WT	ENST00000233072.10	37.2677	1.2178	1.69604	0.718021	0.472744	0.752367	CPS1
KLF5.c5	WT	ENST00000233078.9	1449.86	0.122923	0.110675	1.11067	0.266712	0.5597	DAZAP1
KLF5.c5	WT	ENST00000233084.8	6058.68	0.251252	0.121906	2.06103	0.0393006	0.155196	DDX1
KLF5.c5	WT	ENST00000233092.10	125.981	-0.839304	0.129886	-6.46184	1.03441e-10	2.40626e-09	FKBP7
KLF5.c5	WT	ENST00000233099.6	3010.5	0.0282209	0.0300678	0.938575	0.347949	0.646458	HEATR5B
KLF5.c5	WT	ENST00000233114.13	2696.13	-0.0832383	0.0283731	-2.93371	0.00334938	0.0217525	MDH1
KLF5.c5	WT	ENST00000233121.7	836.642	0.400409	0.0740324	5.40856	6.35318e-08	1.09152e-06	MAPRE3
KLF5.c5	WT	ENST00000233143.6	26626.2	-0.407669	0.0279625	-14.5791	3.81297e-48	4.18072e-46	TMSB10
KLF5.c5	WT	ENST00000233146.7	3965.65	-0.073185	0.0840202	-0.871041	0.383732	0.678975	MSH2
KLF5.c5	WT	ENST00000233154.9	424.085	-0.324711	0.592405	-0.548123	0.583608	0.828517	NCK2
KLF5.c5	WT	ENST00000233156.9	3862.72	0.410447	0.0503303	8.15506	3.49019e-16	1.22657e-14	TFPI
KLF5.c5	WT	ENST00000233190.11	1452.59	0.0049001	0.0339716	0.144241	0.88531	0.970261	NDUFS1
KLF5.c5	WT	ENST00000233202.11	9.9885	0.171069	0.411914	0.415304	0.677919	0.881082	SLC11A1
KLF5.c5	WT	ENST00000233242.5	1.04267	-0.283794	1.31873	-0.215202	0.82961		APOB
KLF5.c5	WT	ENST00000233330.6	574.502	-0.445532	0.115951	-3.84242	0.000121827	0.00121317	RTKN
KLF5.c5	WT	ENST00000233331.12	1030.69	-0.131485	0.0408354	-3.21989	0.0012824	0.00964437	INO80B
KLF5.c5	WT	ENST00000233336.7	3929.82	-0.0351764	0.030285	-1.16151	0.245434	0.533487	TTL
KLF5.c5	WT	ENST00000233379.9	644.559	0.31558	0.0592786	5.32369	1.01685e-07	1.70417e-06	FAHD2A
KLF5.c5	WT	ENST00000233468.5	2750.67	-0.0612436	0.0442309	-1.38463	0.166165	0.420739	SF3B6
KLF5.c5	WT	ENST00000233505.12	92.037	-0.725687	0.275761	-2.63158	0.00849893	0.0469783	CENPA
KLF5.c5	WT	ENST00000233535.9	238.291	0.138626	0.103566	1.33853	0.180724	0.442887	SLC30A3
KLF5.c5	WT	ENST00000233545.6	40.065	1.99565	2.67864	0.745025	0.456257	0.739475	MPV17
KLF5.c5	WT	ENST00000233557.7	445.508	-0.26654	0.134969	-1.97482	0.0482888	0.180721	NRBP1
KLF5.c5	WT	ENST00000233573.6	62.8413	0.83532	0.467954	1.78505	0.0742535	0.246356	ITGA4
KLF5.c5	WT	ENST00000233575.7	1616.81	-0.0764568	0.0795051	-0.961659	0.336221	0.634616	SNX17
KLF5.c5	WT	ENST00000233596.8	198.037	-0.0606532	0.0958406	-0.632855	0.526828	0.791362	REEP6
KLF5.c5	WT	ENST00000233607.6	245.692	-0.429525	1.05053	-0.408867	0.682637	0.88342	APC2
KLF5.c5	WT	ENST00000233609.8	281.628	0.188359	0.129967	1.44928	0.147258	0.389343	RPS15
KLF5.c5	WT	ENST00000233612.8	228.25	-0.364516	0.103675	-3.51595	0.000438184	0.00378772	GCA
KLF5.c5	WT	ENST00000233615.7	895.419	-0.682607	0.0937749	-7.27921	3.35788e-13	9.61559e-12	WBP1
KLF5.c5	WT	ENST00000233623.11	1614.55	-0.197883	0.0667211	-2.96582	0.00301873	0.0199341	TTC31
KLF5.c5	WT	ENST00000233627.14	1159.82	-0.0341952	0.045588	-0.750093	0.453199	0.736862	NDUFS7
KLF5.c5	WT	ENST00000233630.11	159.398	0.298525	0.267794	1.11476	0.264954	0.557563	PCGF1
KLF5.c5	WT	ENST00000233638.8	342.212	-0.364746	0.0823556	-4.42891	9.47112e-06	0.000118915	TLX2
KLF5.c5	WT	ENST00000233668.10	7.45523	0.304687	5.21277	0.0584501	0.95339	0.991745	DOK1
KLF5.c5	WT	ENST00000233699.8	47.6053	-0.120555	0.272079	-0.443088	0.657702	0.870822	POLE4
KLF5.c5	WT	ENST00000233710.4	5.37219	-1.17782	0.668157	-1.76279	0.077936	0.254674	ACADL
KLF5.c5	WT	ENST00000233712.5	16.2441	1.91604	0.842459	2.27434	0.0229453	0.103129	EVA1A
KLF5.c5	WT	ENST00000233714.8	602.574	-0.474143	0.137314	-3.45299	0.000554418	0.00465743	LANCL1
KLF5.c5	WT	ENST00000233735.2	0.213582	-2.34262	5.36127	-0.436952	0.662146		REG1A
KLF5.c5	WT	ENST00000233741.9	0						FANCL
KLF5.c5	WT	ENST00000233809.9	0						IGFBP2
KLF5.c5	WT	ENST00000233813.5	10889.2	-1.49392	0.0384448	-38.8588	0	0	IGFBP5
KLF5.c5	WT	ENST00000233826.4	78.9208	0.670763	0.201362	3.33114	0.000864921	0.00685109	KCNJ13
KLF5.c5	WT	ENST00000233836.5	4.40457	0.132576	0.779089	0.170168	0.864878	0.963026	CCT4P2
KLF5.c5	WT	ENST00000233838.9	1847.89	-0.608605	0.0392455	-15.5076	3.08049e-54	3.86497e-52	GGCX
KLF5.c5	WT	ENST00000233840.3	1.05764	-0.282336	1.59564	-0.176942	0.859554		NEU2
KLF5.c5	WT	ENST00000233892.8	2.15787	3.96563	3.02013	1.31307	0.18916	0.455692	MOB4
KLF5.c5	WT	ENST00000233893.10	2922.29	0.376759	0.0564165	6.67818	2.41935e-11	5.96144e-10	HSPE1
KLF5.c5	WT	ENST00000233944.7	0.457683	1.67506	2.57975	0.649313	0.516136
KLF5.c5	WT	ENST00000233948.4	166.723	-1.36584	0.109953	-12.422	1.9863e-35	1.6037e-33	WNT6
KLF5.c5	WT	ENST00000233954.6	0.0238558	0	5.39768	0	1		IL1RL1
KLF5.c5	WT	ENST00000233957.7	85.7979	1.53182	0.196341	7.80185	6.10058e-15	1.98153e-13	IL18R1
KLF5.c5	WT	ENST00000233969.3	119.756	0.613779	0.150867	4.06834	4.73485e-05	0.000517554	SLC9A2
KLF5.c5	WT	ENST00000233997.4	0						AZU1
KLF5.c5	WT	ENST00000234038.11	839.616	-0.136515	0.103641	-1.31719	0.187774	0.453724	PPP1R7
KLF5.c5	WT	ENST00000234040.9	363.767	-0.248676	0.191255	-1.30023	0.193522	0.462134	PASK
KLF5.c5	WT	ENST00000234071.8	4.61005	0.681891	1.07288	0.635574	0.525054	0.790063	PROC
KLF5.c5	WT	ENST00000234091.8	6.48864	0.321572	0.706609	0.455091	0.649044	0.8662	ID2
KLF5.c5	WT	ENST00000234111.9	8910.31	-0.00197318	0.0733502	-0.0269008	0.978539	0.999504	ODC1
KLF5.c5	WT	ENST00000234115.10	486.326	0.218867	0.127717	1.71369	0.0865859	0.274099	PLEKHB2
KLF5.c5	WT	ENST00000234142.9	79.1444	0.110759	1.21976	0.0908038	0.927648	0.983935	GREB1
KLF5.c5	WT	ENST00000234160.5	4465.89	-0.178479	0.0435385	-4.09933	4.14349e-05	0.00045872	GORASP2
KLF5.c5	WT	ENST00000234170.10	4557.09	0.491411	0.032298	15.2149	2.81632e-52	3.40635e-50	CEBPZ
KLF5.c5	WT	ENST00000234179.8	4213.51	-0.223593	0.0840107	-2.66148	0.00777981	0.0436161	PRKD3
KLF5.c5	WT	ENST00000234195.7	0.600946	1.36677	5.38823	0.253658	0.79976		RMDN2
KLF5.c5	WT	ENST00000234198.9	3.24011	0.405752	0.693487	0.58509	0.558487	0.812911	DLX2
KLF5.c5	WT	ENST00000234256.4	2607.62	-0.276264	0.0313575	-8.81015	1.24979e-18	5.10161e-17	SLC1A4
KLF5.c5	WT	ENST00000234296.7	1610.1	0.185527	0.0319281	5.81077	6.21859e-09	1.20756e-07	ORC2
KLF5.c5	WT	ENST00000234301.3	3153.79	0.136655	0.0468043	2.91971	0.00350357	0.0225735	COX7A2L
KLF5.c5	WT	ENST00000234310.8	6556.86	0.144496	0.026041	5.54881	2.87625e-08	5.16202e-07	PPP3R1
KLF5.c5	WT	ENST00000234313.8	3.67391	2.12792	0.93073	2.28629	0.0222374	0.100561	PLEK
KLF5.c5	WT	ENST00000234347.10	1.70803	-1.23853	1.75407	-0.706089	0.480133		PRTN3
KLF5.c5	WT	ENST00000234371.10	0.129493	0.504924	5.39768	0.0935447	0.925471		KISS1R
KLF5.c5	WT	ENST00000234389.3	91.9995	0.245845	0.172275	1.42705	0.153567	0.40016	GRIN3B
KLF5.c5	WT	ENST00000234392.3	25.8394	-0.177527	0.22106	-0.803071	0.421934	0.711291	VAX2
KLF5.c5	WT	ENST00000234396.10	6.39835	-0.185513	0.814405	-0.227789	0.81981	0.946187	ATP6V1B1
KLF5.c5	WT	ENST00000234420.11	6821.07	0.00320686	0.0830128	0.0386308	0.969185	0.996874	MSH6
KLF5.c5	WT	ENST00000234453.10	1837.02	0.257045	0.0319337	8.04932	8.32521e-16	2.85869e-14	PLEKHA3
KLF5.c5	WT	ENST00000234454.6	1299.33	0.218591	0.0503641	4.34021	1.42344e-05	0.000173211	SPR
KLF5.c5	WT	ENST00000234549.11	4.99627	-0.608628	2.4997	-0.24348	0.807634	0.941119	FAM76A
KLF5.c5	WT	ENST00000234590.10	82701.9	0.110621	0.0277345	3.98856	6.64758e-05	0.000704818	ENO1
KLF5.c5	WT	ENST00000234610.5	1.94377	1.64595	3.07744	0.534843	0.592759		MMP23A
KLF5.c5	WT	ENST00000234626.11	878.165	-0.228799	0.107008	-2.13816	0.032504	0.134783	CDC7
KLF5.c5	WT	ENST00000234668.6	584.056	-0.0515168	0.0552507	-0.932418	0.351121	0.649372	SYDE2
KLF5.c5	WT	ENST00000234677.7	5090.05	-0.190154	0.0323125	-5.88484	3.98442e-09	7.92024e-08	SARS1
KLF5.c5	WT	ENST00000234701.7	0.0299136	0.504958	5.39768	0.0935509	0.925466		CLCA1
KLF5.c5	WT	ENST00000234739.8	3882.96	-0.189383	0.0771595	-2.45443	0.0141106	0.0706709	BCL9
KLF5.c5	WT	ENST00000234798.5	13.688	0.206832	0.3321	0.622802	0.533414	0.79593	TPSG1
KLF5.c5	WT	ENST00000234816.7	25.5589	0.459356	0.355621	1.2917	0.196461	0.466277	ANGPTL1
KLF5.c5	WT	ENST00000234827.6	511.732	-0.458881	0.0602255	-7.61938	2.54896e-14	7.94908e-13	TCEANC2
KLF5.c5	WT	ENST00000234831.10	358.52	-0.476751	0.0827981	-5.758	8.51163e-09	1.63244e-07	TMEM59
KLF5.c5	WT	ENST00000234875.9	1331.25	0.316054	0.0500845	6.31042	2.78283e-10	6.23215e-09	RPL22
KLF5.c5	WT	ENST00000234961.7	297.566	0.272196	0.0857829	3.17308	0.00150832	0.0110997	OPRD1
KLF5.c5	WT	ENST00000235090.10	4877.83	0.445915	0.0248814	17.9216	8.00094e-72	1.34616e-69	WDR77
KLF5.c5	WT	ENST00000235150.5	577.998	-0.119126	0.113367	-1.0508	0.29335	0.589505	RNF19B
KLF5.c5	WT	ENST00000235180.4	182.433	-0.10153	0.212216	-0.478427	0.632346	0.857241	DLGAP3
KLF5.c5	WT	ENST00000235307.7	275.319	-0.153197	0.0829861	-1.84605	0.0648849	0.224181	C1orf21
KLF5.c5	WT	ENST00000235310.7	6.96481	-0.787806	0.582574	-1.35229	0.176284	0.436139	MAD2L2
KLF5.c5	WT	ENST00000235329.10	6580.44	0.0328387	0.0441092	0.744487	0.456582	0.739684	MFN2
KLF5.c5	WT	ENST00000235332.6	1143.89	-0.136263	0.0482528	-2.82395	0.00474359	0.0290337	MIIP
KLF5.c5	WT	ENST00000235345.6	1740.27	0.138568	0.0326887	4.23902	2.245e-05	0.000262791	SLC35D1
KLF5.c5	WT	ENST00000235347.4	0						PRAMEF10
KLF5.c5	WT	ENST00000235349.6	0.0610894	0	5.39768	0	1		PRAMEF4
KLF5.c5	WT	ENST00000235372.11	116.444	0.838529	0.396804	2.11321	0.0345829	0.141143	PRDM2
KLF5.c5	WT	ENST00000235382.7	131.705	0.639361	0.108407	5.89778	3.68431e-09	7.34853e-08	RGS2
KLF5.c5	WT	ENST00000235453.8	44.436	-0.540496	0.275673	-1.96064	0.0499206	0.185151	DENND1B
KLF5.c5	WT	ENST00000235521.5	607.702	0.267475	0.102496	2.60962	0.00906433	0.0495529	WARS2
KLF5.c5	WT	ENST00000235532.9	25.8828	-0.638086	0.486463	-1.31168	0.189627	0.45631	OSCP1
KLF5.c5	WT	ENST00000235628.2	192.817	-0.355319	0.0984535	-3.609	0.000307375	0.00276542	NT5C1A
KLF5.c5	WT	ENST00000235790.9	118.116	-1.08989	0.639307	-1.70479	0.0882329	0.277617	KDM5B
KLF5.c5	WT	ENST00000235835.8	716.519	-0.165283	0.0651179	-2.53822	0.0111419	0.0585846	AKR7A2
KLF5.c5	WT	ENST00000235878.5	45.2554	0.515678	0.318725	1.61794	0.105675	0.313806	GBP3
KLF5.c5	WT	ENST00000235932.8	70.4851	0.0317185	0.496616	0.0638693	0.949074	0.990501	RAB29
KLF5.c5	WT	ENST00000235933.10	3.37353	-0.3835	1.23376	-0.310838	0.755924	0.918737	CD160
KLF5.c5	WT	ENST00000235958.4	0.199574	0	5.39768	0	1		HMGCL
KLF5.c5	WT	ENST00000236017.5	8.52165	-0.450558	0.665989	-0.676525	0.498707	0.771299	APH1A
KLF5.c5	WT	ENST00000236040.8	193.576	-0.40085	0.164517	-2.43653	0.014829	0.073528	P3H1
KLF5.c5	WT	ENST00000236051.3	5239.53	0.372275	0.0382183	9.74077	2.02027e-22	9.95222e-21	EBNA1BP2
KLF5.c5	WT	ENST00000236067.8	335.11	0.56964	0.319161	1.78481	0.0742928	0.246448	ATP6V0B
KLF5.c5	WT	ENST00000236137.10	885.878	0.260139	0.0521278	4.99041	6.02511e-07	9.12589e-06	SLC19A2
KLF5.c5	WT	ENST00000236147.6	8.74339	-1.40552	2.37231	-0.592471	0.553535	0.8096	SELL
KLF5.c5	WT	ENST00000236166.4	0						FMO6P
KLF5.c5	WT	ENST00000236192.12	206.026	-0.298659	0.104411	-2.86042	0.00423085	0.0263737	VAMP4
KLF5.c5	WT	ENST00000236255.4	0.110716	1.36684	5.38823	0.253671	0.79975		GRHL3
KLF5.c5	WT	ENST00000236273.9	661.292	-0.233116	0.0753456	-3.09395	0.0019751	0.0139494	SYF2
KLF5.c5	WT	ENST00000236342.12	596.642	-0.262012	0.230223	-1.13808	0.255087	0.545618	DHDDS
KLF5.c5	WT	ENST00000236412.11	251.356	-0.0407095	0.190187	-0.214049	0.830509	0.950042	PPP1R8
KLF5.c5	WT	ENST00000236495.9	0.538334	0	5.39768	0	1		SLC5A9
KLF5.c5	WT	ENST00000236671.7	5168.24	-0.0497249	0.0615776	-0.807515	0.41937	0.709216	CTSD
KLF5.c5	WT	ENST00000236693.11	0.0887374	-0.937652	5.39768	-0.173714	0.86209		COLEC11
KLF5.c5	WT	ENST00000236698.9	37.5665	-0.496005	4.17822	-0.118712	0.905503	0.976837	STAG1
KLF5.c5	WT	ENST00000236709.4	2.14119	-0.451503	0.921887	-0.489759	0.624304	0.852635	A4GNT
KLF5.c5	WT	ENST00000236826.8	0.252268	0	5.39768	0	1		MMP8
KLF5.c5	WT	ENST00000236850.5	9.66684	-1.82594	0.580382	-3.14611	0.0016546	0.0120091	APOA1
KLF5.c5	WT	ENST00000236877.11	384.267	-0.408368	0.0876151	-4.66093	3.14777e-06	4.29715e-05	SLC8A2
KLF5.c5	WT	ENST00000236914.7	0.075363	1.36685	5.38823	0.253673	0.799748		NR5A2
KLF5.c5	WT	ENST00000236918.11	0.160151	0	5.39768	0	1		TNNT2
KLF5.c5	WT	ENST00000236925.8	2897.18	0.156058	0.0876391	1.78069	0.0749636	0.247948	CAMSAP2
KLF5.c5	WT	ENST00000236937.13	0						FCGR2B
KLF5.c5	WT	ENST00000236938.12	2.49231	-2.13958	4.55255	-0.469974	0.638374	0.860631	FCRLA
KLF5.c5	WT	ENST00000236957.9	353.297	0.0855586	0.0880486	0.971721	0.331189	0.62943	EEF1B2
KLF5.c5	WT	ENST00000236959.14	6343.81	0.185507	0.0305228	6.07765	1.21957e-09	2.56665e-08	ATIC
KLF5.c5	WT	ENST00000236979.2	0.0849889	0	5.39768	0	1		TNP1
KLF5.c5	WT	ENST00000236980.10	319.353	0.781544	0.129641	6.02854	1.65452e-09	3.42408e-08	FASTKD2
KLF5.c5	WT	ENST00000237014.8	0.0383242	0	5.39768	0	1		TTR
KLF5.c5	WT	ENST00000237019.11	119.125	1.05918	0.214325	4.94194	7.73508e-07	1.1561e-05	B4GALT6
KLF5.c5	WT	ENST00000237163.9	16.8537	-0.699023	2.36053	-0.29613	0.767131	0.923411	DOP1A
KLF5.c5	WT	ENST00000237172.12	0						FILIP1
KLF5.c5	WT	ENST00000237177.10	396.515	-0.239409	0.158837	-1.50726	0.131743	0.362581	CASP8AP2
KLF5.c5	WT	ENST00000237186.10	2.74725	6.02856	5.30395	1.13662			UBE3D
KLF5.c5	WT	ENST00000237201.2	0						SPACA1
KLF5.c5	WT	ENST00000237247.10	0.356199	-0.937693	5.39768	-0.173722	0.862084		SGIP1
KLF5.c5	WT	ENST00000237264.9	44.5448	-0.987769	0.351629	-2.80912	0.00496765	0.0301588	TBPL1
KLF5.c5	WT	ENST00000237275.9	6.85143	0.695412	0.65806	1.05676	0.290621	0.586549	ZC2HC1B
KLF5.c5	WT	ENST00000237281.5	2236.38	0.0184782	0.0400366	0.461532	0.644417	0.863861	FBXO30
KLF5.c5	WT	ENST00000237283.9	179.087	0.752609	0.131909	5.70552	1.1599e-08	2.19445e-07	ADAT2
KLF5.c5	WT	ENST00000237289.8	392.851	1.84438	0.316151	5.83387	5.41557e-09	1.06074e-07	TNFAIP3
KLF5.c5	WT	ENST00000237305.11	602.816	0.791371	0.0827724	9.56082	1.1683e-21	5.57419e-20
KLF5.c5	WT	ENST00000237316.3	13.1834	-0.283682	0.356053	-0.796741	0.425601	0.714148	TCF21
KLF5.c5	WT	ENST00000237353.15	28.5822	-0.437697	1.2205	-0.358622	0.719878	0.902137	PMFBP1
KLF5.c5	WT	ENST00000237380.12	2150.41	0.00452396	0.0294812	0.153452	0.878042	0.967581	MED28
KLF5.c5	WT	ENST00000237455.5	642.874	-0.394968	0.0957026	-4.12704	3.67466e-05	0.000412101	RNF103
KLF5.c5	WT	ENST00000237500.10	10314.7	-0.396234	0.0271817	-14.5772	3.92215e-48	4.29285e-46	MYL12B
KLF5.c5	WT	ENST00000237512.4	60.9984	-0.203181	0.186437	-1.08981	0.275796	0.569845	ARMC2
KLF5.c5	WT	ENST00000237527.8	0						GHRH
KLF5.c5	WT	ENST00000237530.11	15512.5	-0.074209	0.0305172	-2.43171	0.0150278	0.0743122	RPN2
KLF5.c5	WT	ENST00000237536.9	6822.11	-0.174452	0.0197278	-8.84293	9.32437e-19	3.83387e-17	SOGA1
KLF5.c5	WT	ENST00000237596.7	1727.26	-0.467493	0.0384027	-12.1734	4.30538e-34	3.34574e-32	PKD2
KLF5.c5	WT	ENST00000237612.8	145.818	0.541588	0.150941	3.58807	0.000333133	0.00297093	ABCG2
KLF5.c5	WT	ENST00000237623.11	63.6172	1.621	0.37275	4.34875	1.36915e-05	0.000167275	SPP1
KLF5.c5	WT	ENST00000237642.7	223.954	-0.598617	0.0823078	-7.2729	3.51839e-13	1.00544e-11	STBD1
KLF5.c5	WT	ENST00000237653.11	2.10557	-0.947286	1.34513	-0.704234	0.481287	0.759048	ADH6
KLF5.c5	WT	ENST00000237654.9	15093.5	-0.390175	0.0203629	-19.1611	7.82269e-82	1.55873e-79	CCNI
KLF5.c5	WT	ENST00000237696.10	22.0308	1.17106	0.336856	3.47646	0.000508085	0.00432046	RARRES1
KLF5.c5	WT	ENST00000237724.9	8.53719	0.374496	1.01617	0.368537	0.712473	0.898737	RAB3GAP2
KLF5.c5	WT	ENST00000237822.8	342.73	0.0323243	0.161987	0.199548	0.841834	0.95403	LDAH
KLF5.c5	WT	ENST00000237837.2	219.039	0.395389	0.133963	2.95149	0.00316249	0.0207173	FGF23
KLF5.c5	WT	ENST00000237841.5	11.0061	0.467728	0.385405	1.2136	0.2249	0.506785	OTUD4P1
KLF5.c5	WT	ENST00000237853.9	3928.63	0.208607	0.0367514	5.67615	1.3776e-08	2.58235e-07	ELL2
KLF5.c5	WT	ENST00000237858.11	883.347	1.54671	0.066598	23.2246	2.57052e-119	8.0914e-117	GLRX
KLF5.c5	WT	ENST00000237889.9	619.699	-0.0122615	0.0490893	-0.249779	0.802758	0.938887	NDUFB3
KLF5.c5	WT	ENST00000237937.7	0						ZFAND5
KLF5.c5	WT	ENST00000238018.8	0						GDA
KLF5.c5	WT	ENST00000238044.8	0.259566	0	5.39768	0	1		ECRG4
KLF5.c5	WT	ENST00000238081.8	26057	-0.339439	0.0226467	-14.9884	8.73746e-51	1.01817e-48	YWHAQ
KLF5.c5	WT	ENST00000238091.8	218.284	0.432379	0.139337	3.10312	0.00191493	0.0135923	ITGB1BP1
KLF5.c5	WT	ENST00000238112.8	2416.21	-0.176291	0.0254907	-6.91588	4.64958e-12	1.22171e-10	CPSF3
KLF5.c5	WT	ENST00000238138.2	2.04971	-0.038064	1.40404	-0.0271103	0.978372	0.999415	PIGZ
KLF5.c5	WT	ENST00000238146.9	904.694	0.544518	0.0683293	7.96902	1.59938e-15	5.36306e-14	DDX55
KLF5.c5	WT	ENST00000238156.8	21.604	-0.223466	1.24117	-0.180044	0.857118	0.960053	CCDC92
KLF5.c5	WT	ENST00000238181.11	12.7286	-0.0104208	0.549065	-0.0189792	0.984858	1	LGALS8
KLF5.c5	WT	ENST00000238256.8	0.692343	0	5.39768	0	1		FKBP15
KLF5.c5	WT	ENST00000238379.9	17.2763	0.698411	0.329122	2.12204	0.0338343	0.138822	HDHD3
KLF5.c5	WT	ENST00000238477.5	333.986	0.29104	0.128896	2.25794	0.0239495	0.106559	ALG2
KLF5.c5	WT	ENST00000238483.5	0						APC2
KLF5.c5	WT	ENST00000238497.10	2378.41	0.1561	0.0363401	4.29552	1.74285e-05	0.000208386	VPS4B
KLF5.c5	WT	ENST00000238508.8	19.6472	0.565604	0.345391	1.63758	0.10151	0.305271	SERPINB10
KLF5.c5	WT	ENST00000238558.5	0.285613	-3.1652	5.33492	-0.593299	0.552981		GSC
KLF5.c5	WT	ENST00000238561.10	4.91022	-1.33818	1.82082	-0.734934	0.46238	0.744382	ADCK1
KLF5.c5	WT	ENST00000238607.10	7.96657	0.679774	2.88363	0.235736	0.813638	0.943636	PGF
KLF5.c5	WT	ENST00000238609.4	106.131	-0.810323	0.190898	-4.2448	2.18791e-05	0.000256785	IFI27L2
KLF5.c5	WT	ENST00000238616.10	476.306	0.0548502	0.0934626	0.586869	0.557292	0.812095	NEK9
KLF5.c5	WT	ENST00000238618.8	6.07708	-0.678657	2.40077	-0.282684	0.777419	0.928056	ACYP1
KLF5.c5	WT	ENST00000238628.10	38.0028	-0.798745	0.687484	-1.16184	0.245301	0.533302	IFT43
KLF5.c5	WT	ENST00000238633.6	1.01599	-0.987535	3.56776	-0.276794	0.781938		NPC2
KLF5.c5	WT	ENST00000238647.5	3386.75	-0.419764	0.0388395	-10.8077	3.16662e-27	1.92532e-25	IRF2BPL
KLF5.c5	WT	ENST00000238651.10	796.523	0.0690198	0.186447	0.370184	0.711246	0.898109	ACOT2
KLF5.c5	WT	ENST00000238667.9	152.013	-1.18719	0.0992151	-11.9658	5.36652e-33	4.02447e-31	FLVCR2
KLF5.c5	WT	ENST00000238671.11	203.175	-0.57762	0.260612	-2.2164	0.0266641	0.115857	DLST
KLF5.c5	WT	ENST00000238682.8	463.548	-1.23529	0.155479	-7.94503	1.9414e-15	6.48195e-14	TGFB3
KLF5.c5	WT	ENST00000238686.8	0.0238558	0	5.39768	0	1		ZC2HC1C
KLF5.c5	WT	ENST00000238688.9	29.3693	0.22332	0.29735	0.751035	0.452631	0.736443	SLIRP
KLF5.c5	WT	ENST00000238714.8	861.14	-0.0922046	0.0489308	-1.88439	0.0595126	0.210665	PAPOLG
KLF5.c5	WT	ENST00000238721.9	821.057	-0.809075	0.0797178	-10.1492	3.33974e-24	1.7845e-22	TP53I3
KLF5.c5	WT	ENST00000238738.9	5533.12	0.09203	0.0307668	2.99122	0.00277869	0.0186038	RHOQ
KLF5.c5	WT	ENST00000238788.14	6298.14	-0.116604	0.0219004	-5.32428	1.01353e-07	1.69928e-06	TMEM214
KLF5.c5	WT	ENST00000238789.10	1105.12	-0.333901	0.0483628	-6.90408	5.053e-12	1.32296e-10	ATAD2B
KLF5.c5	WT	ENST00000238823.13	1117.45	0.666731	0.147132	4.5315	5.85656e-06	7.63058e-05	FAM98A
KLF5.c5	WT	ENST00000238831.9	2874.41	-0.104254	0.0239228	-4.35793	1.313e-05	0.000160889	YIPF4
KLF5.c5	WT	ENST00000238856.8	1539.3	-0.0810003	0.100223	-0.808199	0.418976	0.708862	AFTPH
KLF5.c5	WT	ENST00000238875.10	810.078	-0.222762	0.0605413	-3.67951	0.00023368	0.00216748	LGALSL
KLF5.c5	WT	ENST00000238892.4	1311.64	0.0579334	0.0506659	1.14344	0.252856	0.542984	CRIPT
KLF5.c5	WT	ENST00000238918.12	0.0367515	0	5.39768	0	1		ADGRB3
KLF5.c5	WT	ENST00000238936.8	404.378	-0.28765	0.0633049	-4.54388	5.5229e-06	7.22843e-05	MFSD13A
KLF5.c5	WT	ENST00000238961.9	2383.32	-0.0895847	0.0604471	-1.48204	0.138331	0.374247	SLF2
KLF5.c5	WT	ENST00000238983.9	0						LIPF
KLF5.c5	WT	ENST00000238994.6	371.264	0.0214005	0.0673237	0.317875	0.75058	0.915928	PPP1R3C
KLF5.c5	WT	ENST00000239007.11	1173.1	0.0937944	0.0903984	1.03757	0.299472	0.596139	MXI1
KLF5.c5	WT	ENST00000239032.4	48.4023	0.563967	0.220369	2.55919	0.0104917	0.055839	PRLHR
KLF5.c5	WT	ENST00000239117.3	5.00718	1.12273	0.711489	1.578	0.114565	0.330971	KCNIP2
KLF5.c5	WT	ENST00000239144.5	71.9631	0.0564255	0.131574	0.428849	0.668033	0.876054	HOXB8
KLF5.c5	WT	ENST00000239151.6	176.834	-0.17844	0.109109	-1.63543	0.10196	0.30616	HOXB5
KLF5.c5	WT	ENST00000239165.9	1022.78	-0.458514	0.046179	-9.92905	3.11208e-23	1.59107e-21	HOXB7
KLF5.c5	WT	ENST00000239174.7	0.233624	-0.98845	5.39357	-0.183265	0.85459		HOXB1
KLF5.c5	WT	ENST00000239223.4	1217.21	0.536548	0.0690362	7.77197	7.72719e-15	2.49099e-13	DUSP1
KLF5.c5	WT	ENST00000239231.7	5927.7	-0.0450198	0.0272587	-1.65158	0.0986209	0.299371	PANK3
KLF5.c5	WT	ENST00000239243.7	69.5827	-0.411786	0.162341	-2.53654	0.0111953	0.0588131	MSX2
KLF5.c5	WT	ENST00000239316.4	43.6028	1.79916	0.260166	6.91546	4.66345e-12	1.22458e-10	INSL4
KLF5.c5	WT	ENST00000239347.3	0						IFNA7
KLF5.c5	WT	ENST00000239367.7	532.472	-1.09531	0.0976584	-11.2157	3.41508e-29	2.23838e-27	LRP11
KLF5.c5	WT	ENST00000239374.8	33.4703	-0.110566	0.195682	-0.565029	0.572054	0.821751	CCDC170
KLF5.c5	WT	ENST00000239440.9	1436.19	-0.344469	0.0969527	-3.55296	0.000380926	0.00334959	ARAP3
KLF5.c5	WT	ENST00000239444.4	882.153	-0.940594	0.0419563	-22.4184	2.60265e-111	7.338e-109	PCDHB8
KLF5.c5	WT	ENST00000239446.6	232.803	-0.859866	0.116822	-7.36046	1.83284e-13	5.3533e-12	PCDHB10
KLF5.c5	WT	ENST00000239449.7	223.713	-0.677991	0.107857	-6.28599	3.25767e-10	7.23949e-09	PCDHB14
KLF5.c5	WT	ENST00000239450.4	346.471	-0.831704	0.0907063	-9.1692	4.76552e-20	2.09449e-18	PCDHB12
KLF5.c5	WT	ENST00000239451.7	0.598995	1.23672	2.33285	0.530133	0.59602		SLC25A2
KLF5.c5	WT	ENST00000239461.11	245.351	0.69321	0.0869548	7.97208	1.56029e-15	5.23623e-14	PRRX1
KLF5.c5	WT	ENST00000239462.9	8.13255	-1.17472	0.440716	-2.66548	0.00768777	0.0431994	TNN
KLF5.c5	WT	ENST00000239587.10	8.59017	0.248201	0.641684	0.386796	0.698907	0.891772	TTLL2
KLF5.c5	WT	ENST00000239614.8	32.4577	-0.198095	1.92592	-0.102857	0.918076	0.980764	MSANTD2
KLF5.c5	WT	ENST00000239666.9	1372.68	-0.0450444	0.0394535	-1.14171	0.253575	0.543774	PDZD11
KLF5.c5	WT	ENST00000239690.9	413.749	0.593771	0.149436	3.97342	7.08481e-05	0.000745897	NUDCD1
KLF5.c5	WT	ENST00000239830.9	455.669	-0.536681	0.195533	-2.74471	0.00605649	0.0355529	CCDC77
KLF5.c5	WT	ENST00000239852.10	110.435	-0.0189068	0.112627	-0.167872	0.866684	0.963428	MTRF1
KLF5.c5	WT	ENST00000239859.8	30.4674	0.716399	0.204921	3.49597	0.000472334	0.0040469	CCDC169
KLF5.c5	WT	ENST00000239860.10	0						CCDC169
KLF5.c5	WT	ENST00000239878.9	1555.95	0.241188	0.0557591	4.32554	1.52161e-05	0.000184129	UFM1
KLF5.c5	WT	ENST00000239882.7	659.579	-0.331412	0.0902657	-3.67152	0.000241111	0.00223025	ELF1
KLF5.c5	WT	ENST00000239891.4	69.1146	1.38992	0.9519	1.46015	0.144248	0.384308	ALG5
KLF5.c5	WT	ENST00000239893.9	41.1801	0.759489	0.477526	1.59047	0.11173	0.325516	EXOSC8
KLF5.c5	WT	ENST00000239906.10	2758.43	-0.121272	0.0363133	-3.33962	0.000838946	0.00667853	FAM53C
KLF5.c5	WT	ENST00000239926.9	9.52082	0.0400497	0.481728	0.0831375	0.933742	0.98611	MYOT
KLF5.c5	WT	ENST00000239938.5	3666.45	-0.821091	0.0728733	-11.2674	1.90141e-29	1.26156e-27	EGR1
KLF5.c5	WT	ENST00000239940.12	6314.34	0.287866	0.0410258	7.01671	2.27149e-12	6.12382e-11	PFN2
KLF5.c5	WT	ENST00000239944.7	4053.42	0.34052	0.0344895	9.87314	5.44357e-23	2.7469e-21	SERP1
KLF5.c5	WT	ENST00000240050.9	114.674	-0.153542	0.537235	-0.2858	0.775031	0.926819	MTERF2
KLF5.c5	WT	ENST00000240055.8	183.073	0.239195	0.585806	0.408317	0.683041	0.883682	NFYB
KLF5.c5	WT	ENST00000240079.11	40.3872	0.22443	0.483741	0.463946	0.642686	0.862882	WASHC3
KLF5.c5	WT	ENST00000240093.8	1714.63	0.290764	0.0620336	4.6872	2.7697e-06	3.812e-05	FZD3
KLF5.c5	WT	ENST00000240095.10	9.67805	-0.114038	1.3945	-0.081777	0.934824	0.986428	SLC39A14
KLF5.c5	WT	ENST00000240100.7	12.2304	-0.194313	0.386571	-0.502659	0.615204	0.847479	DUSP4
KLF5.c5	WT	ENST00000240101.2	0.409658	2.80786	5.3204	0.527753	0.597671		DUSP4
KLF5.c5	WT	ENST00000240123.12	29.1917	-2.46374	0.56427	-4.36624	1.26405e-05	0.000155504	SORBS3
KLF5.c5	WT	ENST00000240132.7	0.284502	-1.01749	5.39221	-0.188697	0.85033		CHRNA2
KLF5.c5	WT	ENST00000240139.10	57.6872	0.18484	1.35429	0.136484	0.891438	0.97256	PPP3CC
KLF5.c5	WT	ENST00000240159.8	68.7872	-0.0842265	0.191304	-0.440276	0.659738	0.871949	RNF170
KLF5.c5	WT	ENST00000240185.8	2094.22	-0.244482	0.0625547	-3.90829	9.29532e-05	0.000950923	TARDBP
KLF5.c5	WT	ENST00000240189.2	0.692235	0	5.39768	0	1		PRAMEF2
KLF5.c5	WT	ENST00000240285.10	1163.15	0.28409	0.0464421	6.11707	9.53111e-10	2.02645e-08	RDH10
KLF5.c5	WT	ENST00000240304.5	88.7367	6.802	2.06551	3.29313	0.000990793	0.00770048	LUC7L3
KLF5.c5	WT	ENST00000240306.5	0.168639	-0.937676	5.39768	-0.173718	0.862087		DLX4
KLF5.c5	WT	ENST00000240316.5	2169.57	-5.93661e-05	0.0348961	-0.00170122	0.998643	1	COIL
KLF5.c5	WT	ENST00000240328.4	1.21442	0	5.39768	0	1		TBX2
KLF5.c5	WT	ENST00000240333.12	483.68	-0.114536	0.159187	-0.719508	0.471828	0.751747	SLC35B1
KLF5.c5	WT	ENST00000240335.1	3.72514	-0.227116	1.76018	-0.12903	0.897334	0.974386	TBX4
KLF5.c5	WT	ENST00000240361.12	7.79057	-5.78189	3.39425	-1.70344	0.0884865	0.278141	TEX14
KLF5.c5	WT	ENST00000240364.7	192.186	-0.104574	0.097879	-1.0684	0.285339	0.580716	FAM117A
KLF5.c5	WT	ENST00000240423.9	1511.85	0.0753515	0.0482181	1.56272	0.118118	0.337557	NCAPH
KLF5.c5	WT	ENST00000240487.5	18.3606	-1.01141	1.814	-0.55756	0.577145	0.824857	TMEM131L
KLF5.c5	WT	ENST00000240488.8	209.146	-0.187962	0.100311	-1.87379	0.0609597	0.214505	MND1
KLF5.c5	WT	ENST00000240499.8	814.089	0.0104013	0.0571243	0.182082	0.855518	0.95961	ZNF141
KLF5.c5	WT	ENST00000240587.5	2569.92	-0.607815	0.0242574	-25.0569	1.46959e-138	5.58792e-136	TSHZ3
KLF5.c5	WT	ENST00000240615.3	0.411732	0	4.61034	0	1		TAS2R8
KLF5.c5	WT	ENST00000240617.10	5.20189	0.715082	0.716917	0.99744	0.318551	0.616523	PLBD1
KLF5.c5	WT	ENST00000240618.11	2.8464	-0.520359	0.710935	-0.731936	0.464207	0.745761	KLRK1
KLF5.c5	WT	ENST00000240619.3	1.77844	-4.8974	4.69963	-1.04208	0.297373		TAS2R10
KLF5.c5	WT	ENST00000240636.10	0						PRB1
KLF5.c5	WT	ENST00000240651.14	715.398	0.0909852	0.0905202	1.00514	0.314831	0.612562	PYROXD1
KLF5.c5	WT	ENST00000240652.8	35.2427	-0.277789	0.503537	-0.551675	0.581171	0.827344	IAPP
KLF5.c5	WT	ENST00000240662.3	124.785	0.0754217	1.70066	0.0443484	0.964627	0.995367	KCNJ8
KLF5.c5	WT	ENST00000240687.2	0.0332624	0	5.39768	0	1		TAS2R7
KLF5.c5	WT	ENST00000240691.4	0.513032	0	5.39768	0	1		TAS2R9
KLF5.c5	WT	ENST00000240719.7	179.438	-0.17371	0.645887	-0.268948	0.787969	0.93267	ZNF549
KLF5.c5	WT	ENST00000240727.10	0.221103	0	5.39768	0	1		ZSCAN18
KLF5.c5	WT	ENST00000240731.5	34.8162	-0.722399	0.28724	-2.51497	0.0119044	0.0616861	ZNF211
KLF5.c5	WT	ENST00000240851.9	5022.67	-0.212276	0.0352331	-6.0249	1.69214e-09	3.49902e-08	TFG
KLF5.c5	WT	ENST00000240874.7	0.112366	0.50493	5.39768	0.0935458	0.92547		KALRN
KLF5.c5	WT	ENST00000240922.8	7400.85	0.42087	0.031292	13.4498	3.08763e-41	2.92389e-39	NAA50
KLF5.c5	WT	ENST00000241001.13	0						PAX6
KLF5.c5	WT	ENST00000241014.6	3757.8	-0.175703	0.0327034	-5.37261	7.76035e-08	1.32105e-06	MAPK8IP1
KLF5.c5	WT	ENST00000241041.7	6.40805	0.921815	1.22261	0.753973	0.450866	0.735072	PEX16
KLF5.c5	WT	ENST00000241051.8	215.079	-0.409343	0.105108	-3.89452	9.8395e-05	0.00100067	DEPDC7
KLF5.c5	WT	ENST00000241052.5	1420.85	-0.322744	0.0414431	-7.78765	6.8269e-15	2.20994e-13	CAT
KLF5.c5	WT	ENST00000241069.11	33.3516	1.05614	0.930541	1.13498	0.256385	0.547377	ACHE
KLF5.c5	WT	ENST00000241071.11	3.43796	0.726188	2.053	0.35372	0.723548	0.903814	FBXO24
KLF5.c5	WT	ENST00000241124.11	0						GJB6
KLF5.c5	WT	ENST00000241125.4	0.0383242	0	5.39768	0	1		GJA3
KLF5.c5	WT	ENST00000241256.3	4.61316	0.805623	0.650303	1.23884	0.215404	0.493862	GHSR
KLF5.c5	WT	ENST00000241261.7	7.91575	-2.02328	1.47106	-1.37539	0.16901	0.425291	TNFSF10
KLF5.c5	WT	ENST00000241274.3	50.7606	-1.88351	0.270412	-6.96533	3.27631e-12	8.73803e-11	SLITRK3
KLF5.c5	WT	ENST00000241305.4	6.2663	1.20251	0.551615	2.17997	0.0292594	0.124471	CPXM2
KLF5.c5	WT	ENST00000241337.9	19.0871	-0.215595	0.524433	-0.411101	0.680998	0.882526	GSTM2
KLF5.c5	WT	ENST00000241356.5	0.0281569	0	5.39768	0	1		ADORA3
KLF5.c5	WT	ENST00000241391.9	0.722456	-1.70983	5.39357	-0.317013	0.751234		GTDC1
KLF5.c5	WT	ENST00000241393.4	0						CXCR4
KLF5.c5	WT	ENST00000241416.12	313.15	-0.10326	0.0854676	-1.20818	0.226979	0.509729	ACVR2A
KLF5.c5	WT	ENST00000241436.8	303.063	-0.0455619	0.142247	-0.320301	0.74874	0.915126
KLF5.c5	WT	ENST00000241453.12	0.0718384	-0.937643	5.39768	-0.173712	0.862092		FLT3
KLF5.c5	WT	ENST00000241463.5	13.629	0.874551	0.316715	2.76132	0.0057569	0.0340612	RASL11A
KLF5.c5	WT	ENST00000241502.9	2683.25	-0.234755	0.0401683	-5.84428	5.08752e-09	1.00011e-07	FYTTD1
KLF5.c5	WT	ENST00000241527.10	179.368	0.1753	0.829892	0.211232	0.832706	0.950885	MTERF4
KLF5.c5	WT	ENST00000241600.10	1889.84	0.868505	0.0712837	12.1838	3.7931e-34	2.95503e-32	MRPS2
KLF5.c5	WT	ENST00000241651.5	2.25508	0.0279821	1.0548	0.0265285	0.978836	0.999602	MYOG
KLF5.c5	WT	ENST00000241704.8	246.577	-0.348992	1.05914	-0.329506	0.741773	0.911516	COPA
KLF5.c5	WT	ENST00000241802.9	0						HLA-DQA2
KLF5.c5	WT	ENST00000241808.9	1.74468	-0.542057	0.870557	-0.622655	0.533511		PRM2
KLF5.c5	WT	ENST00000241891.10	0.907997	-1.91554	4.63707	-0.413093	0.679538		OPN4
KLF5.c5	WT	ENST00000242057.9	69.5778	0.31121	0.43057	0.722786	0.469811	0.750209	AHR
KLF5.c5	WT	ENST00000242059.10	14716.8	0.250873	0.0168353	14.9016	3.21773e-50	3.70447e-48	SCRN1
KLF5.c5	WT	ENST00000242066.9	0
KLF5.c5	WT	ENST00000242067.11	2.75276	-5.40508	5.30776	-1.01833	0.308519	0.606362	BBS9
KLF5.c5	WT	ENST00000242104.6	0						OCM
KLF5.c5	WT	ENST00000242108.9	479.061	0.0147077	0.083418	0.176313	0.860048	0.961254	EEPD1
KLF5.c5	WT	ENST00000242140.10	161.634	0.448406	0.114549	3.91454	9.05769e-05	0.000928906	WIPF3
KLF5.c5	WT	ENST00000242152.7	0.150437	0.504921	5.39768	0.0935441	0.925471		NPY
KLF5.c5	WT	ENST00000242159.5	245.96	-1.28249	0.109343	-11.7291	9.03976e-32	6.50449e-30	HOXA7
KLF5.c5	WT	ENST00000242208.5	5551.05	-0.253526	0.0227441	-11.1469	7.41641e-29	4.80529e-27	INHBA
KLF5.c5	WT	ENST00000242209.9	1851.16	-1.49759	0.1048	-14.29	2.52523e-46	2.67444e-44	FKBP9
KLF5.c5	WT	ENST00000242248.10	409.78	-0.0849935	0.11093	-0.766192	0.443562	0.729369	POLM
KLF5.c5	WT	ENST00000242249.8	1.2945	0.514526	1.54059	0.33398	0.738395		RAMP3
KLF5.c5	WT	ENST00000242257.14	534.763	0.190197	0.251758	0.755476	0.449964	0.73432	MRM2
KLF5.c5	WT	ENST00000242261.6	0.366845	-0.216358	4.42005	-0.0489491	0.96096		TWIST1
KLF5.c5	WT	ENST00000242275.7	1303.42	0.0116618	0.0373042	0.312614	0.754574	0.918036	SLC25A51
KLF5.c5	WT	ENST00000242285.11	1.6139	3.20178	5.32548	0.601219	0.547694		CLTA
KLF5.c5	WT	ENST00000242310.4	38.7633	0.0918004	0.198974	0.461369	0.644534	0.863971	TAF1L
KLF5.c5	WT	ENST00000242315.4	34.5869	0.131467	0.293164	0.448443	0.653833	0.868683	PHF24
KLF5.c5	WT	ENST00000242317.9	13.9482	-0.116271	0.894825	-0.129937	0.896616	0.974063	DNAI1
KLF5.c5	WT	ENST00000242323.8	39.7507	-1.65531	0.627138	-2.63946	0.00830379	0.0460574	DCAF10
KLF5.c5	WT	ENST00000242351.10	5001.42	-0.446927	0.0290725	-15.3728	2.49055e-53	3.05693e-51	ZC3HAV1
KLF5.c5	WT	ENST00000242375.8	33.9779	0.18995	0.303957	0.624924	0.532021	0.794914	AKR1D1
KLF5.c5	WT	ENST00000242462.5	1.5292	0.165684	1.46664	0.112968	0.910056		NEUROG3
KLF5.c5	WT	ENST00000242465.4	295.755	4.31103	0.146069	29.5136	1.92373e-191	1.12296e-188	SRGN
KLF5.c5	WT	ENST00000242480.4	23.8293	-1.91822	0.957831	-2.00267	0.0452127	0.172014	EGR2
KLF5.c5	WT	ENST00000242505.11	688.42	-0.514755	0.0706669	-7.28425	3.23464e-13	9.27765e-12	FAM149B1
KLF5.c5	WT	ENST00000242576.7	1866.33	0.0889613	0.0780594	1.13966	0.254427	0.544843	UNG
KLF5.c5	WT	ENST00000242577.11	7325.57	-0.0798391	0.0361073	-2.21116	0.0270248	0.117051	DYNLL1
KLF5.c5	WT	ENST00000242591.10	82.0893	-0.994357	0.988898	-1.00552	0.314647	0.612376	IFT81
KLF5.c5	WT	ENST00000242592.9	287.827	0.232993	0.0980551	2.37614	0.0174948	0.0835189	ACADS
KLF5.c5	WT	ENST00000242607.13	1.0156	3.06936	4.93231	0.622298	0.533746		HVCN1
KLF5.c5	WT	ENST00000242719.4	6571.42	0.0136684	0.0423614	0.322661	0.746952	0.914263	RNF11
KLF5.c5	WT	ENST00000242728.5	1388.63	-1.37817	0.0423368	-32.5524	1.93329e-232	1.40573e-229	BHLHE41
KLF5.c5	WT	ENST00000242729.7	65.3964	-0.8324	0.853318	-0.975486	0.329319	0.627572	SSPN
KLF5.c5	WT	ENST00000242737.5	1.42919	-0.303766	3.02863	-0.100298	0.920108		ITPR2
KLF5.c5	WT	ENST00000242770.9	407.513	-0.299283	0.149285	-2.00478	0.044987	0.171418	STX10
KLF5.c5	WT	ENST00000242776.9	1484.01	0.0795362	0.163029	0.487867	0.625644	0.85348	DDX39A
KLF5.c5	WT	ENST00000242783.11	791.445	-0.150397	0.163678	-0.91886	0.358169	0.655803	PKN1
KLF5.c5	WT	ENST00000242784.5	2071.9	0.143018	0.0649571	2.20173	0.0276843	0.11928	TRIR
KLF5.c5	WT	ENST00000242786.6	2516.33	0.056484	0.0616991	0.915475	0.359942	0.657572	ADGRE5
KLF5.c5	WT	ENST00000242804.9	190.163	0.0973866	0.105782	0.920635	0.357241	0.65504	ZNF442
KLF5.c5	WT	ENST00000242810.11	191.404	-1.32424	1.07776	-1.22869	0.219187	0.499089	KLHL24
KLF5.c5	WT	ENST00000242819.7	0.625475	-0.216349	2.26793	-0.0953951	0.924001		CCDC70
KLF5.c5	WT	ENST00000242827.11	596.741	-0.336978	0.0647175	-5.20691	1.92011e-07	3.10941e-06	EBPL
KLF5.c5	WT	ENST00000242839.10	33.1867	0.425027	1.65757	0.256416	0.79763	0.936646	ATP7B
KLF5.c5	WT	ENST00000242848.8	1060.82	-0.22892	0.167466	-1.36696	0.171639	0.42919	ZC3H13
KLF5.c5	WT	ENST00000242872.7	11.1117	-27.8072	5.30275	-5.24392			CENPK
KLF5.c5	WT	ENST00000242994.4	0.255922	1.24363	5.39183	0.230651	0.817586		NEUROD4
KLF5.c5	WT	ENST00000243040.10	1.8001	1.12987	1.45877	0.774536	0.438614		PFDN5
KLF5.c5	WT	ENST00000243045.10	925.579	-0.1196	0.0601041	-1.98989	0.0466033	0.176071	ORMDL2
KLF5.c5	WT	ENST00000243050.5	36.866	-24.0989	3.20471	-7.51983	5.48462e-14	1.66571e-12	NR4A1
KLF5.c5	WT	ENST00000243052.8	44.1923	1.55532	0.61506	2.52872	0.0114478	0.0598351	PDE1B
KLF5.c5	WT	ENST00000243056.5	1024.59	-0.093816	0.0553789	-1.69407	0.0902514	0.281848	HOXC13
KLF5.c5	WT	ENST00000243077.8	27906.8	-1.14249	0.0550849	-20.7405	1.49504e-95	3.57479e-93	LRP1
KLF5.c5	WT	ENST00000243082.4	462.412	-0.362136	0.05914	-6.12337	9.16148e-10	1.9512e-08	HOXC11
KLF5.c5	WT	ENST00000243103.4	3.20707	-1.7821	0.710987	-2.50652	0.0121927	0.0628526	HOXC12
KLF5.c5	WT	ENST00000243108.5	537.287	-0.233216	0.064689	-3.60519	0.000311927	0.00280252	HOXC6
KLF5.c5	WT	ENST00000243112.9	67.4773	-0.0938873	0.242861	-0.386588	0.699061	0.891844	SMUG1
KLF5.c5	WT	ENST00000243152.5	0.411937	-0.820696	3.53427	-0.232211	0.816374		TYRL
KLF5.c5	WT	ENST00000243167.9	82.7122	-0.816268	0.181195	-4.50491	6.64011e-06	8.56756e-05	FAAH
KLF5.c5	WT	ENST00000243189.12	162.71	0.192845	0.289	0.667282	0.504592	0.775312	RSRP1
KLF5.c5	WT	ENST00000243213.2	92.8764	4.45599	0.278412	16.005	1.17853e-57	1.59104e-55	IL13RA2
KLF5.c5	WT	ENST00000243219.7	0.242181	-1.6208	5.39655	-0.30034	0.763918		LAMA4
KLF5.c5	WT	ENST00000243222.8	12.8918	0.229531	1.63102	0.140729	0.888084	0.971355	COL10A1
KLF5.c5	WT	ENST00000243253.8	17786.8	-0.021701	0.0292326	-0.742357	0.457871	0.74058	SEC61A1
KLF5.c5	WT	ENST00000243286.7	56.2954	-0.807356	0.548702	-1.47139	0.141185	0.379034	TCEAL3
KLF5.c5	WT	ENST00000243298.3	69.9808	0.0179335	0.142149	0.126159	0.899606	0.975046	RAB9B
KLF5.c5	WT	ENST00000243300.14	15.8264	4.32974	0.543159	7.9714	1.56889e-15	5.26367e-14	NRK
KLF5.c5	WT	ENST00000243314.5	0.0788786	0	5.39768	0	1		MAGEA9
KLF5.c5	WT	ENST00000243325.6	16.2711	-0.529208	0.400627	-1.32095	0.186518	0.451804	RAB9A
KLF5.c5	WT	ENST00000243326.9	3201.46	0.194566	0.0317917	6.12003	9.35604e-10	1.99025e-08	RIF1
KLF5.c5	WT	ENST00000243344.8	358.344	-0.479974	0.165237	-2.90476	0.00367539	0.0234864	TTC21B
KLF5.c5	WT	ENST00000243346.10	631.993	-0.199004	0.0538682	-3.69428	0.000220514	0.00205887	NMI
KLF5.c5	WT	ENST00000243347.5	104.394	-2.98207	0.153187	-19.4669	2.09549e-84	4.29946e-82	TNFAIP6
KLF5.c5	WT	ENST00000243349.13	36.2869	0.130838	0.236206	0.553917	0.579636	0.826471	ACVR1C
KLF5.c5	WT	ENST00000243389.8	1169.84	-0.0374827	0.0438815	-0.854181	0.393005	0.686924	SLC36A1
KLF5.c5	WT	ENST00000243440.2	195.618	1.03332	0.151043	6.84123	7.85137e-12	2.02073e-10	BATF3
KLF5.c5	WT	ENST00000243457.4	47.101	0.917739	0.18738	4.89774	9.69442e-07	1.42732e-05	KCNJ2
KLF5.c5	WT	ENST00000243498.10	1133.19	0.823697	0.114969	7.16451	7.80674e-13	2.17297e-11	EXOSC9
KLF5.c5	WT	ENST00000243501.10	980.921	0.063942	0.0624018	1.02468	0.305513	0.602847	PLA2G12A
KLF5.c5	WT	ENST00000243562.13	36.1617	-0.668167	0.61501	-1.08643	0.277287	0.571745	LTBP4
KLF5.c5	WT	ENST00000243563.8	5072.46	-0.369773	0.02302	-16.0631	4.62462e-58	6.29116e-56	SNRPA
KLF5.c5	WT	ENST00000243578.8	196.003	-0.177595	0.104623	-1.69747	0.0896081	0.280482	B9D2
KLF5.c5	WT	ENST00000243583.10	15.9677	-0.488316	1.82836	-0.267079	0.789408	0.933196	COQ8B
KLF5.c5	WT	ENST00000243611.9	0						C4BPB
KLF5.c5	WT	ENST00000243639.8	690.746	-0.326675	0.0577508	-5.65664	1.54361e-08	2.87231e-07	ZNF468
KLF5.c5	WT	ENST00000243643.9	46.5123	-1.5454	0.836745	-1.84691	0.0647597	0.223897	ZNF415
KLF5.c5	WT	ENST00000243644.9	183.345	-0.667772	0.0856966	-7.79228	6.58094e-15	2.13532e-13	ZNF350
KLF5.c5	WT	ENST00000243662.11	164.74	-0.290352	0.131552	-2.20712	0.0273056	0.118017	RAB38
KLF5.c5	WT	ENST00000243673.7	115.155	-0.289621	0.123178	-2.35124	0.018711	0.0880056	GPR83
KLF5.c5	WT	ENST00000243706.8	140.705	-0.100233	1.96745	-0.0509459	0.959369	0.993404	HAUS3
KLF5.c5	WT	ENST00000243776.11	4195.04	0.156179	0.0871198	1.79269	0.0730222	0.243446	CHPF
KLF5.c5	WT	ENST00000243786.3	5.44302	1.63512	0.758626	2.15537	0.0311329	0.13052	INHA
KLF5.c5	WT	ENST00000243806.2	15.1999	-0.125209	0.397504	-0.314988	0.752771	0.917162	FAM124B
KLF5.c5	WT	ENST00000243810.10	17.6478	-2.31379	3.4025	-0.680026	0.496488	0.769992	SP140L
KLF5.c5	WT	ENST00000243878.9	477.926	0.0568204	0.0648977	0.875538	0.381281	0.676778	ENKD1
KLF5.c5	WT	ENST00000243893.10	3.29799	1.51445	0.820138	1.84658	0.0648085	0.223998	UBE2C
KLF5.c5	WT	ENST00000243896.6	1455.27	0.429907	0.0864827	4.97102	6.66014e-07	1.00242e-05	SLC35C2
KLF5.c5	WT	ENST00000243903.6	798.06	0.347537	0.0531195	6.54256	6.04761e-11	1.43857e-09	ACTR5
KLF5.c5	WT	ENST00000243911.2	0.164316	1.21756	5.39261	0.225783	0.82137		MC3R
KLF5.c5	WT	ENST00000243913.8	62.9338	0.584189	0.187583	3.1143	0.00184384	0.0131734	GCNT7
KLF5.c5	WT	ENST00000243914.8	0						CTCFL
KLF5.c5	WT	ENST00000243918.10	1676.1	0.559686	0.041124	13.6097	3.50697e-42	3.37497e-40	SYS1
KLF5.c5	WT	ENST00000243924.4	119.38	-2.05238	0.170798	-12.0164	2.9151e-33	2.20204e-31	PI3
KLF5.c5	WT	ENST00000243938.9	0						WFDC3
KLF5.c5	WT	ENST00000243964.7	2.53033	0	5.39768	0			SLC12A5
KLF5.c5	WT	ENST00000243967.8	3.13215	0.542006	2.43782	0.222332	0.824056	0.947597	ARHGAP40
KLF5.c5	WT	ENST00000243997.8	2219.71	-0.254869	0.0592812	-4.29932	1.71326e-05	0.000205183	ATP5F1E
KLF5.c5	WT	ENST00000244007.7	4470.03	0.0913359	0.0355063	2.57238	0.0101001	0.0541661	PLCG1
KLF5.c5	WT	ENST00000244020.5	4290.03	0.246979	0.0454193	5.43775	5.39566e-08	9.35937e-07	SRSF6
KLF5.c5	WT	ENST00000244040.4	2518.57	0.124426	0.0275076	4.52334	6.08707e-06	7.90772e-05	RAB22A
KLF5.c5	WT	ENST00000244043.5	500.194	-1.813	0.0807302	-22.4575	1.0809e-111	3.05444e-109	PTGIS
KLF5.c5	WT	ENST00000244049.7	0.0248949	0	5.39768	0	1		CDH26
KLF5.c5	WT	ENST00000244050.3	962.693	-0.114737	0.0471817	-2.43181	0.0150237	0.0742982	SNAI1
KLF5.c5	WT	ENST00000244051.3	1173.27	0.151665	0.0372477	4.07179	4.66524e-05	0.000510753	MOCS3
KLF5.c5	WT	ENST00000244061.6	2092.74	0.460866	0.0482647	9.54873	1.31299e-21	6.25252e-20	RNF114
KLF5.c5	WT	ENST00000244096.7	5.54042	6.5845	4.65239	1.41529	0.156982	0.405415	MAGEA10
KLF5.c5	WT	ENST00000244137.12	1252.29	0.107523	0.0901904	1.19218	0.23319	0.517859	PEPD
KLF5.c5	WT	ENST00000244174.11	35.1593	0.078493	0.478495	0.164042	0.869698	0.96476	IL9R
KLF5.c5	WT	ENST00000244204.11	209.808	0.237	0.547619	0.432783	0.665173	0.874812	NAGK
KLF5.c5	WT	ENST00000244217.6	63.4819	0.055783	0.241595	0.230894	0.817397	0.945166	MCEE
KLF5.c5	WT	ENST00000244221.9	287.518	-0.613228	0.0793429	-7.72884	1.08534e-14	3.47623e-13	PAIP2B
KLF5.c5	WT	ENST00000244227.8	1620.77	0.0632858	0.0475024	1.33227	0.182773	0.446077	SNRNP27
KLF5.c5	WT	ENST00000244230.7	1429.09	0.439637	0.0400378	10.9806	4.73983e-28	2.97045e-26	MPHOSPH10
KLF5.c5	WT	ENST00000244241.5	4.08718	-0.942201	0.572755	-1.64503	0.099963	0.302198	IL17C
KLF5.c5	WT	ENST00000244289.9	511.516	-0.471686	0.0735989	-6.40888	1.46593e-10	3.35918e-09	LIPE
KLF5.c5	WT	ENST00000244293.11	24.3055	1.30845	0.8785	1.48942	0.136377	0.370988	PSG9
KLF5.c5	WT	ENST00000244295.13	1.80938	-0.840355	4.63388	-0.18135	0.856093		PSG4
KLF5.c5	WT	ENST00000244296.6	3.57994	4.56426	1.4896	3.06409	0.00218337	0.015172	PSG1
KLF5.c5	WT	ENST00000244302.8	0						HIF3A
KLF5.c5	WT	ENST00000244303.10	0						HIF3A
KLF5.c5	WT	ENST00000244314.6	0.661501	0.496823	2.85564	0.17398	0.861881		IRGC
KLF5.c5	WT	ENST00000244321.10	2.23563	1.2758	1.21025	1.05417	0.291807	0.587788	PINLYP
KLF5.c5	WT	ENST00000244333.4	31.1879	-0.589693	0.281505	-2.09479	0.0361898	0.145944	LYPD3
KLF5.c5	WT	ENST00000244336.10	34.4519	0.14444	0.256194	0.563792	0.572895	0.822257	CEACAM8
KLF5.c5	WT	ENST00000244360.8	3.95365	2.89904	4.66297	0.621715	0.534129	0.796448	RNF39
KLF5.c5	WT	ENST00000244364.10	2015.07	0.469085	0.215605	2.17567	0.02958	0.12547	DST
KLF5.c5	WT	ENST00000244426.10	11.5625	-0.402618	0.552689	-0.728471	0.466325	0.747493	FBXO9
KLF5.c5	WT	ENST00000244458.7	8.71135	0	5.39768	0	1	1	PACSIN1
KLF5.c5	WT	ENST00000244496.6	2073.58	0.111327	0.0295829	3.76321	0.000167747	0.00161109	RRP36
KLF5.c5	WT	ENST00000244513.10	2.64918	-1.83318	0.905748	-2.02394	0.0429766	0.165857	BTN1A1
KLF5.c5	WT	ENST00000244519.7	86.8234	-0.185802	0.145352	-1.27829	0.201148	0.473174	BTN3A3
KLF5.c5	WT	ENST00000244520.10	5367.97	-0.0844605	0.0365728	-2.30938	0.0209226	0.0959698	SNRPC
KLF5.c5	WT	ENST00000244527.10	0						SLC17A1
KLF5.c5	WT	ENST00000244533.7	277.498	-0.267129	0.162302	-1.64588	0.0997892	0.301893	ABCC10
KLF5.c5	WT	ENST00000244534.7	1.78331	-3.65286	1.23742	-2.952	0.00315719		H1-3
KLF5.c5	WT	ENST00000244537.6	0.431885	-2.15315	4.63413	-0.464628	0.642198		H4C6
KLF5.c5	WT	ENST00000244546.4	14.2637	0.00536994	0.94275	0.00569604	0.995455	1	PEX6
KLF5.c5	WT	ENST00000244565.8	35.592	0.20831	0.32024	0.650481	0.515382	0.783238	UNC5CL
KLF5.c5	WT	ENST00000244571.5	2652.54	0.0314701	0.0319332	0.985496	0.32438	0.622618	AARS2
KLF5.c5	WT	ENST00000244573.5	6432.29	-0.568795	0.0227104	-25.0455	1.95301e-138	7.40339e-136	H1-1
KLF5.c5	WT	ENST00000244576.9	192.293	0.275495	0.105515	2.61095	0.00902923	0.0493914	ZNF391
KLF5.c5	WT	ENST00000244623.1	0.166348	-0.937666	5.39768	-0.173717	0.862088		OR2B6
KLF5.c5	WT	ENST00000244645.7	0						TCP11
KLF5.c5	WT	ENST00000244669.3	35.4582	0.230626	0.19978	1.1544	0.248338	0.537357	APOBEC2
KLF5.c5	WT	ENST00000244670.12	294.184	0.0545166	0.150651	0.361873	0.717447	0.901081	KLHDC3
KLF5.c5	WT	ENST00000244709.9	4.31889	3.97303	1.15507	3.43965	0.000582477	0.00486194	TREM1
KLF5.c5	WT	ENST00000244711.4	500.756	-1.11465	0.165984	-6.71537	1.87593e-11	4.67148e-10	MEA1
KLF5.c5	WT	ENST00000244728.10	1.86988	5.26811	3.60248	1.46236	0.143643		COL21A1
KLF5.c5	WT	ENST00000244741.10	11165.3	0.337829	0.0217235	15.5513	1.55864e-54	1.9755e-52	CDKN1A
KLF5.c5	WT	ENST00000244745.4	4068.97	-1.48255	0.0340409	-43.5521	0	0	SOX4
KLF5.c5	WT	ENST00000244751.7	20.5338	1.87594	0.834452	2.24811	0.0245691	0.108729	CPNE5
KLF5.c5	WT	ENST00000244763.9	1305.46	-0.21898	0.0409706	-5.34481	9.05144e-08	1.52663e-06	SSR1
KLF5.c5	WT	ENST00000244766.7	12.5981	-1.06268	0.710078	-1.49657	0.134504	0.367896	NRN1
KLF5.c5	WT	ENST00000244769.8	98.9886	1.23943	2.00928	0.616852	0.537332	0.798708	ATXN1
KLF5.c5	WT	ENST00000244776.11	31.596	2.32146	2.69173	0.862442	0.388444	0.682908	DEK
KLF5.c5	WT	ENST00000244777.6	136.299	0.198719	0.205	0.969359	0.332366	0.63072	BLOC1S5
KLF5.c5	WT	ENST00000244799.4	0.0847345	0	5.39768	0	1		OPN5
KLF5.c5	WT	ENST00000244815.9	3889.18	0.204142	0.0414893	4.92036	8.63855e-07	1.28097e-05	LRRFIP1
KLF5.c5	WT	ENST00000244869.3	188.308	0.852828	0.11747	7.25994	3.87252e-13	1.10309e-11	EREG
KLF5.c5	WT	ENST00000244891.3	0.439872	1.73735	4.78624	0.362988	0.716614		TRIM51
KLF5.c5	WT	ENST00000244926.4	0.0299136	0.504958	5.39768	0.0935509	0.925466		SCGB1D2
KLF5.c5	WT	ENST00000244930.6	0.105739	0.504937	5.39768	0.093547	0.925469		SCGB2A1
KLF5.c5	WT	ENST00000245046.7	377.997	-0.0699698	0.136776	-0.511566	0.608955	0.84404	EMC3
KLF5.c5	WT	ENST00000245105.8	96.6286	0.311479	0.722877	0.430888	0.66655	0.875298	SH3TC1
KLF5.c5	WT	ENST00000245121.10	0						KATNAL2
KLF5.c5	WT	ENST00000245157.11	0						BBS2
KLF5.c5	WT	ENST00000245185.6	33648.5	0.463278	0.0189861	24.401	1.67057e-131	5.96877e-129	MT2A
KLF5.c5	WT	ENST00000245206.10	9904.03	0.0998051	0.0197659	5.04935	4.4331e-07	6.84464e-06	GOT2
KLF5.c5	WT	ENST00000245222.9	101.863	2.70004	1.00117	2.69688	0.00699915	0.0400688	SPHK2
KLF5.c5	WT	ENST00000245255.7	0						PIWIL1
KLF5.c5	WT	ENST00000245304.5	1587.63	-1.39539	0.0396583	-35.1854	3.34771e-271	2.9313e-268	RAP2A
KLF5.c5	WT	ENST00000245312.5	2.01419	-0.394852	1.01486	-0.38907	0.697224	0.890845	SLC10A2
KLF5.c5	WT	ENST00000245382.6	88.8968	-0.00272627	0.311859	-0.008742	0.993025	1	HROB
KLF5.c5	WT	ENST00000245407.8	414.797	-1.97978	0.147356	-13.4354	3.75221e-41	3.53706e-39	SLC22A5
KLF5.c5	WT	ENST00000245414.9	562.387	0.0807489	0.100678	0.802048	0.422525	0.711767	IRF1
KLF5.c5	WT	ENST00000245448.11	0.938099	-1.97746	5.34802	-0.369756	0.711564		DMAC2L
KLF5.c5	WT	ENST00000245451.9	1003.23	-1.73753	0.0848893	-20.4682	4.13752e-93	9.5622e-91	BMP4
KLF5.c5	WT	ENST00000245457.6	39.296	-0.684887	0.18474	-3.70729	0.000209487	0.0019664	PTGER2
KLF5.c5	WT	ENST00000245458.11	2725.82	0.186185	0.0692945	2.68687	0.00721242	0.0410384	RPS29
KLF5.c5	WT	ENST00000245479.3	12915.9	-0.0944517	0.0220463	-4.28425	1.83358e-05	0.000218458	SOX9
KLF5.c5	WT	ENST00000245503.10	173.938	0.267071	0.589208	0.453271	0.650353	0.866942	MYH2
KLF5.c5	WT	ENST00000245539.11	1083.91	0.0731723	0.0703462	1.04017	0.298259	0.594926	MRPS7
KLF5.c5	WT	ENST00000245543.6	690.305	-0.332001	0.0537452	-6.1773	6.52054e-10	1.40754e-08	ARMC7
KLF5.c5	WT	ENST00000245544.9	2437.71	0.0290352	0.100613	0.288582	0.772901	0.926044	NUP85
KLF5.c5	WT	ENST00000245551.9	30.1422	1.14394	1.53482	0.745322	0.456077	0.739338	MIF4GD
KLF5.c5	WT	ENST00000245552.7	59.1361	1.15607	0.729288	1.58521	0.11292	0.327909	NT5C
KLF5.c5	WT	ENST00000245564.8	664.648	-0.252221	0.110836	-2.27562	0.0228688	0.102821	MSTO1
KLF5.c5	WT	ENST00000245615.6	40.3258	-1.75705	2.23368	-0.786619	0.431505	0.719331	MBOAT7
KLF5.c5	WT	ENST00000245618.5	0						EPS8L1
KLF5.c5	WT	ENST00000245620.13	0						LILRB3
KLF5.c5	WT	ENST00000245621.6	0						LILRA6
KLF5.c5	WT	ENST00000245663.9	228.095	0.613195	1.19893	0.511451	0.609036	0.84406	ZBTB46
KLF5.c5	WT	ENST00000245680.7	2648.9	0.428954	0.037793	11.3501	7.4065e-30	4.98593e-28	SLC35F5
KLF5.c5	WT	ENST00000245787.9	446.189	-0.232218	0.0812151	-2.8593	0.0042458	0.0264537	INSIG2
KLF5.c5	WT	ENST00000245796.11	397.925	0.316065	0.123172	2.56605	0.0102864	0.0549651	PSD4
KLF5.c5	WT	ENST00000245810.2	0						PSPN
KLF5.c5	WT	ENST00000245811.6	7.72511	0.575734	0.509579	1.12982	0.258551	0.549859
KLF5.c5	WT	ENST00000245812.8	614.697	-0.171028	0.0685682	-2.49427	0.0126215	0.0646131	ALKBH7
KLF5.c5	WT	ENST00000245816.11	400.614	0.136997	0.0785869	1.74325	0.0812891	0.26226	CLPP
KLF5.c5	WT	ENST00000245817.5	1448	-0.284662	0.0392682	-7.24918	4.19305e-13	1.19166e-11	TNFSF9
KLF5.c5	WT	ENST00000245838.13	793.962	0.0910133	0.120072	0.757987	0.448459	0.733202	THOC2
KLF5.c5	WT	ENST00000245857.9	3600.19	0.494694	0.0728005	6.7952	1.08165e-11	2.74301e-10	RPL23
KLF5.c5	WT	ENST00000245865.10	191.313	-0.793723	0.324031	-2.44953	0.0143043	0.0714282	STRADA
KLF5.c5	WT	ENST00000245903.4	751.17	-0.769697	0.0731571	-10.5212	6.90213e-26	3.95662e-24	CD70
KLF5.c5	WT	ENST00000245907.11	84.5932	1.81773	1.09207	1.66448	0.0960168	0.294	C3
KLF5.c5	WT	ENST00000245908.11	1.53934	-1.08245	2.03205	-0.53269	0.594248		SH2D3A
KLF5.c5	WT	ENST00000245912.7	57.5143	0.230083	0.175014	1.31465	0.188627	0.454901	TNFSF14
KLF5.c5	WT	ENST00000245923.9	82.2169	-1.29927	0.365917	-3.55073	0.000384163	0.00337376	RTN2
KLF5.c5	WT	ENST00000245925.8	93.41	-1.02941	0.333272	-3.0888	0.00200967	0.0141485	EML2
KLF5.c5	WT	ENST00000245932.11	6213.07	-0.301847	0.0369155	-8.1767	2.91712e-16	1.02954e-14	VASP
KLF5.c5	WT	ENST00000245934.12	6915.55	-0.394426	0.022047	-17.8902	1.40517e-71	2.35465e-69	SYMPK
KLF5.c5	WT	ENST00000245957.10	0.218539	0	5.39768	0	1		CFAP61
KLF5.c5	WT	ENST00000245960.10	6873.69	-0.474782	0.030322	-15.658	2.92825e-55	3.77295e-53	CDC25B
KLF5.c5	WT	ENST00000245983.6	2.72449	1.04018	1.56416	0.665004	0.506048	0.776432	GNRH2
KLF5.c5	WT	ENST00000246006.5	31.0807	1.36516	0.308578	4.42402	9.68805e-06	0.000121332	CD93
KLF5.c5	WT	ENST00000246012.2	0.0291907	0	5.39768	0	1		CST8
KLF5.c5	WT	ENST00000246015.8	285.135	0.432124	0.15035	2.87412	0.00405158	0.0254553	PSMF1
KLF5.c5	WT	ENST00000246020.3	0.402851	1.62385	5.37487	0.30212	0.762561		CSTL1
KLF5.c5	WT	ENST00000246024.7	1997.51	0.0821075	0.0296876	2.76571	0.00567983	0.0336853	TMX4
KLF5.c5	WT	ENST00000246041.6	212.661	-0.0351758	0.330413	-0.10646	0.915217	0.980029	AP5S1
KLF5.c5	WT	ENST00000246043.8	5204.35	0.206009	0.0536829	3.83752	0.000124285	0.00123448	RRBP1
KLF5.c5	WT	ENST00000246069.12	265.142	0.323185	0.132109	2.44635	0.0144309	0.0719562	DSTN
KLF5.c5	WT	ENST00000246070.3	0.226344	2.24831	5.34884	0.420336	0.67424		LAMP5
KLF5.c5	WT	ENST00000246071.8	394.312	0.402492	0.0907046	4.43739	9.10544e-06	0.000114578	SNRPB2
KLF5.c5	WT	ENST00000246080.4	46.3143	0.452612	0.260006	1.74077	0.0817232	0.263189	TCF15
KLF5.c5	WT	ENST00000246081.3	0.144377	1.62391	5.37487	0.30213	0.762553		OTOR
KLF5.c5	WT	ENST00000246090.6	0.0552757	0	5.39768	0	1		BANF2
KLF5.c5	WT	ENST00000246100.3	15.5069	0.613796	2.47728	0.24777	0.804313	0.939639	FAM110A
KLF5.c5	WT	ENST00000246104.7	0.411138	0.461904	2.73626	0.168809	0.865947		SCRT2
KLF5.c5	WT	ENST00000246105.4	0						DEFB129
KLF5.c5	WT	ENST00000246108.3	0.921552	0.474738	1.89644	0.250332	0.802331		RAD21L1
KLF5.c5	WT	ENST00000246112.9	14.2266	-2.59243	1.69452	-1.52989	0.126045	0.352181	TLE6
KLF5.c5	WT	ENST00000246115.5	14.9029	-2.61191	0.476036	-5.48679	4.09306e-08	7.21462e-07	S1PR4
KLF5.c5	WT	ENST00000246117.9	3694.38	0.156977	0.0659903	2.37879	0.0173697	0.0830874	NCLN
KLF5.c5	WT	ENST00000246139.9	20.8488	0.448033	0.403788	1.10958	0.267182	0.560302	CITED1
KLF5.c5	WT	ENST00000246149.10	54.4866	-0.55505	0.750285	-0.739786	0.45943	0.741795	ANKHD1
KLF5.c5	WT	ENST00000246151.9	1855.57	0.428767	0.0599096	7.1569	8.25238e-13	2.29393e-11	PITHD1
KLF5.c5	WT	ENST00000246163.2	76.9683	0.0814316	0.150382	0.541497	0.588165	0.831603	MAX
KLF5.c5	WT	ENST00000246166.3	2334.91	-0.086147	0.040528	-2.12562	0.0335351	0.137913	FNTB
KLF5.c5	WT	ENST00000246174.6	197.138	-0.119742	0.164693	-0.727058	0.467191	0.748197	ARMCX5
KLF5.c5	WT	ENST00000246186.8	1674.84	0.114934	0.0359766	3.19468	0.00139987	0.0104102	MMP24
KLF5.c5	WT	ENST00000246190.11	212.619	0.0762171	0.298863	0.255023	0.798705	0.937072	NECAB3
KLF5.c5	WT	ENST00000246194.8	4457.8	0.104444	0.0394571	2.64703	0.00812031	0.0452152	RALY
KLF5.c5	WT	ENST00000246199.5	0.488544	0	5.39768	0	1		C20orf173
KLF5.c5	WT	ENST00000246222.3	6.16506	1.2726	0.695737	1.82914	0.067379	0.23015	BPIFB9P
KLF5.c5	WT	ENST00000246229.5	6136.27	0.333882	0.0244348	13.6642	1.66095e-42	1.61342e-40	PLAGL2
KLF5.c5	WT	ENST00000246314.10	174.468	-0.377787	0.443019	-0.852755	0.393795	0.687417	AGO3
KLF5.c5	WT	ENST00000246337.9	1907.79	0.217604	0.0612055	3.5553	0.000377543	0.00332219	UROD
[truncated: 203,132+ more rows]

## Sheet: DE in ARID1A.c2 vs WT
differential	reference	gene	baseMean	log2FoldChange	lfcSE	stat	pvalue	padj	external_gene_name
ARID1A.c2	WT	ENST00000000233.10	2298.36	-0.515101	0.0329419	-15.6366	4.09924e-55	3.94299e-53	ARF5
ARID1A.c2	WT	ENST00000000412.8	7260.53	-0.487426	0.0258341	-18.8676	2.10685e-79	2.95844e-77	M6PR
ARID1A.c2	WT	ENST00000000442.11	936.691	0.827075	0.132003	6.26557	3.71473e-10	7.45879e-09	ESRRA
ARID1A.c2	WT	ENST00000001008.6	12976.3	-0.341453	0.0309517	-11.0318	2.68506e-28	1.38029e-26	FKBP4
ARID1A.c2	WT	ENST00000001146.7	566.307	-0.168533	0.179672	-0.938006	0.348242	0.642338	CYP26B1
ARID1A.c2	WT	ENST00000002125.9	397.467	0.398214	0.126887	3.13834	0.00169905	0.0118813	NDUFAF7
ARID1A.c2	WT	ENST00000002165.11	3042.84	-0.0884536	0.0343635	-2.57405	0.0100514	0.0529765	FUCA2
ARID1A.c2	WT	ENST00000002501.11	41.5253	0.368932	0.933048	0.395405	0.692544	0.888018	DBNDD1
ARID1A.c2	WT	ENST00000002596.6	11.544	0.555361	0.491593	1.12972	0.258595	0.547271	HS3ST1
ARID1A.c2	WT	ENST00000002829.8	904.774	-0.667115	0.0953102	-6.99941	2.57035e-12	6.16005e-11	SEMA3F
ARID1A.c2	WT	ENST00000003084.11	0						CFTR
ARID1A.c2	WT	ENST00000003100.13	3337.51	0.0306095	0.0283684	1.079	0.280588	0.572326	CYP51A1
ARID1A.c2	WT	ENST00000003302.8	858.859	-0.806538	0.161586	-4.99139	5.99476e-07	8.52104e-06	USP28
ARID1A.c2	WT	ENST00000003583.12	2.624	-6.01827	3.30255	-1.82231	0.0684082	0.230316	STPG1
ARID1A.c2	WT	ENST00000003912.7	191.222	0.321493	0.385965	0.83296	0.404867	0.694953	NIPAL3
ARID1A.c2	WT	ENST00000004103.8	33.4396	-0.49159	0.314987	-1.56067	0.118602	0.336213	TMEM176A
ARID1A.c2	WT	ENST00000004531.14	184.959	1.09244	1.29898	0.841	0.400348	0.690891	SLC7A2
ARID1A.c2	WT	ENST00000004982.6	51.9841	-0.526745	0.172946	-3.04572	0.00232121	0.0155391	HSPB6
ARID1A.c2	WT	ENST00000005082.13	55.0891	0.204516	1.38871	0.14727	0.882919	0.968778	ZNF195
ARID1A.c2	WT	ENST00000005178.6	34.4113	0.484368	0.267822	1.80855	0.0705216	0.235536	PDK4
ARID1A.c2	WT	ENST00000005180.9	77.7133	1.96978	0.13727	14.3496	1.0714e-46	8.80593e-45	CCL26
ARID1A.c2	WT	ENST00000005226.12	20.2585	2.33366	0.38737	6.02438	1.69761e-09	3.20774e-08	USH1C
ARID1A.c2	WT	ENST00000005257.7	1647.57	-0.0732905	0.0406487	-1.80302	0.071385	0.237408	RALA
ARID1A.c2	WT	ENST00000005259.9	909.368	-0.0276638	0.0690277	-0.400764	0.688594	0.886027	BCAP29
ARID1A.c2	WT	ENST00000005260.9	2672.74	0.279339	0.0326008	8.56849	1.04855e-17	3.49815e-16	BAIAP2L1
ARID1A.c2	WT	ENST00000005284.4	0.255213	0.566184	3.69224	0.153344	0.878127		CACNG3
ARID1A.c2	WT	ENST00000005286.8	2351.15	0.208644	0.107494	1.94097	0.0522615	0.189753	TMEM132A
ARID1A.c2	WT	ENST00000005340.10	1290.3	-0.365758	0.0550142	-6.64843	2.96245e-11	6.54662e-10	DVL2
ARID1A.c2	WT	ENST00000005374.10	13.114	0.141232	0.564959	0.249986	0.802598	0.938118	GGCT
ARID1A.c2	WT	ENST00000005386.8	595.116	-0.0312784	0.0765305	-0.408705	0.682756	0.882998	RPAP3
ARID1A.c2	WT	ENST00000005558.8	328.099	0.164286	0.123099	1.33458	0.182014	0.443232	IFRD1
ARID1A.c2	WT	ENST00000005756.5	2.54138	0	5.39768	0	1	1	UPP2
ARID1A.c2	WT	ENST00000005995.8	0						PRSS21
ARID1A.c2	WT	ENST00000006015.4	781.971	0.0566563	0.0627643	0.902682	0.366694	0.659522	HOXA11
ARID1A.c2	WT	ENST00000006053.7	634.104	-3.07819	0.142638	-21.5804	2.74222e-103	5.08015e-101	CX3CL1
ARID1A.c2	WT	ENST00000006251.11	0						PRR5
ARID1A.c2	WT	ENST00000006275.8	12.6361	-0.260095	1.50397	-0.172939	0.8627	0.961603	TRAPPC6A
ARID1A.c2	WT	ENST00000006658.11	2465.27	-0.361045	0.104833	-3.44399	0.000573203	0.00460851	SPATA20
ARID1A.c2	WT	ENST00000006724.7	0						CEACAM7
ARID1A.c2	WT	ENST00000006750.8	0.268936	0	5.39768	0	1		CD79B
ARID1A.c2	WT	ENST00000006777.11	3437.91	-0.632311	0.0318739	-19.8379	1.40282e-87	2.16516e-85	RHBDD2
ARID1A.c2	WT	ENST00000007264.7	1070.88	0.0713833	0.134838	0.5294	0.596528	0.834272	RPUSD1
ARID1A.c2	WT	ENST00000007390.3	974.785	-0.0824186	0.0662784	-1.24352	0.213676	0.488934	TSR3
ARID1A.c2	WT	ENST00000007414.8	734.092	-0.577901	0.0910627	-6.34619	2.20711e-10	4.53145e-09	OSBPL7
ARID1A.c2	WT	ENST00000007510.9	1047.01	-0.592915	0.0951327	-6.2325	4.59046e-10	9.14239e-09	ARHGAP33
ARID1A.c2	WT	ENST00000007516.8	1168.5	0.193289	0.0648814	2.97912	0.00289082	0.0187598	NDUFAB1
ARID1A.c2	WT	ENST00000007699.10	4.97061	1.25264	0.732522	1.71004	0.0872589	0.273457	YBX2
ARID1A.c2	WT	ENST00000007708.7	579.644	-0.436353	0.265472	-1.64369	0.100241	0.300634	PDK2
ARID1A.c2	WT	ENST00000007722.11	81.1352	0.316534	0.692699	0.456958	0.647702	0.864618	ITGA3
ARID1A.c2	WT	ENST00000007735.4	0.0317758	0	5.39768	0	1		KRT33A
ARID1A.c2	WT	ENST00000007969.12	122.034	-1.11125	0.365927	-3.0368	0.00239107	0.0159432	LRRC23
ARID1A.c2	WT	ENST00000008180.13	49.2758	0.375529	0.330429	1.13649	0.255751	0.544091	IL32
ARID1A.c2	WT	ENST00000008391.4	0.367728	-1.90717	2.83047	-0.673798	0.50044		TFAP2D
ARID1A.c2	WT	ENST00000008440.9	151.744	-0.104466	0.18146	-0.575696	0.564821	0.814428	SPRTN
ARID1A.c2	WT	ENST00000008527.10	1416.24	0.264714	0.0457502	5.78609	7.20453e-09	1.27333e-07	CRY1
ARID1A.c2	WT	ENST00000008876.7	29.0607	0.0436564	1.68573	0.0258976	0.979339	0.999806	MAPK8IP2
ARID1A.c2	WT	ENST00000008938.5	25.7946	-0.0362094	0.216926	-0.16692	0.867433	0.963368	PGLYRP1
ARID1A.c2	WT	ENST00000009041.12	991.997	-0.225942	0.104123	-2.16995	0.0300108	0.125291	STARD3NL
ARID1A.c2	WT	ENST00000009105.5	3.79383	3.6179	2.26431	1.59779	0.110089	0.320208	CAMK1G
ARID1A.c2	WT	ENST00000009180.10	989.993	-0.53973	0.12239	-4.40991	1.03414e-05	0.000121178	CD9
ARID1A.c2	WT	ENST00000009530.13	0						CD74
ARID1A.c2	WT	ENST00000009589.8	16453.3	-0.196064	0.0305654	-6.41456	1.41228e-10	2.94649e-09	RPS20
ARID1A.c2	WT	ENST00000010132.6	22.1025	0.0801579	1.25959	0.0636382	0.949258	0.990395	DYRK4
ARID1A.c2	WT	ENST00000010299.10	97.6488	-0.359703	0.181916	-1.9773	0.0480073	0.178199	FAM76A
ARID1A.c2	WT	ENST00000010404.6	76.7727	-1.10736	2.56975	-0.430919	0.666527	0.874497	MGST1
ARID1A.c2	WT	ENST00000011292.8	0.214702	0	5.39768	0	1		CPA1
ARID1A.c2	WT	ENST00000011473.6	2.71762	6.28915	5.30359	1.18583	0.235691	0.518842	SYPL1
ARID1A.c2	WT	ENST00000011619.6	2061.42	0.371156	0.035758	10.3797	3.06785e-25	1.43491e-23	RANBP9
ARID1A.c2	WT	ENST00000011653.9	18.5892	0.215663	0.396574	0.543815	0.586569	0.82829	CD4
ARID1A.c2	WT	ENST00000011684.11	2.57015	2.51104	5.34382	0.469896	0.638429	0.859823	PLEKHG6
ARID1A.c2	WT	ENST00000011691.6	50.7284	-0.0140957	0.193144	-0.0729803	0.941822	0.988199	SS18L2
ARID1A.c2	WT	ENST00000011700.10	423.404	-0.296385	0.250763	-1.18194	0.237231	0.520877	VPS13D
ARID1A.c2	WT	ENST00000011898.10	1015.48	-0.693549	0.0783724	-8.8494	8.79948e-19	3.10015e-17	TSPAN9
ARID1A.c2	WT	ENST00000011989.11	1.44352	-4.18387	2.12444	-1.9694	0.0489074		CYP4F2
ARID1A.c2	WT	ENST00000012049.10	1031.06	0.150184	0.0394727	3.80475	0.000141946	0.00132691	QPCTL
ARID1A.c2	WT	ENST00000012134.7	121.364	1.091	0.385094	2.83309	0.00461005	0.0278695	HIVEP2
ARID1A.c2	WT	ENST00000012443.9	3041.44	-0.363344	0.0436023	-8.33314	7.87276e-17	2.50223e-15	PPP5C
ARID1A.c2	WT	ENST00000013034.3	2.90455	-1.35025	1.71999	-0.785029	0.432436	0.71858	NME1
ARID1A.c2	WT	ENST00000013070.11	1136.69	-0.718313	0.0419127	-17.1383	7.6811e-66	8.96189e-64	UBR7
ARID1A.c2	WT	ENST00000013125.9	416.382	-0.173515	0.629973	-0.275433	0.782984	0.929426	MAP4K5
ARID1A.c2	WT	ENST00000013222.5	698.298	0.201529	0.104219	1.9337	0.0531497	0.192147	INMT
ARID1A.c2	WT	ENST00000013807.9	526.268	0.648422	0.102485	6.327	2.49971e-10	5.1051e-09	ERCC1
ARID1A.c2	WT	ENST00000013894.3	10.8846	0.406026	0.720989	0.563151	0.573332	0.819903	ABHD5
ARID1A.c2	WT	ENST00000014914.6	9054.4	0.628649	0.0223016	28.1885	8.08277e-175	2.75856e-172	GPRC5A
ARID1A.c2	WT	ENST00000014930.9	827.591	-0.0752088	0.0509178	-1.47706	0.139658	0.374339	HEBP1
ARID1A.c2	WT	ENST00000014935.7	192.163	0.420986	0.225302	1.86854	0.061687	0.213998	DNASE1L1
ARID1A.c2	WT	ENST00000016171.6	1701.04	-0.0781187	0.0454789	-1.71769	0.0858528	0.270458	COX15
ARID1A.c2	WT	ENST00000016913.8	0.549712	1.78871	4.79143	0.373314	0.708915		MS4A12
ARID1A.c2	WT	ENST00000016946.8	1490.98	-0.245402	0.787238	-0.311725	0.75525	0.917417	RGPD5
ARID1A.c2	WT	ENST00000017003.7	1557.64	-0.206283	0.0645714	-3.19465	0.00139999	0.0100686	XYLT2
ARID1A.c2	WT	ENST00000019019.6	461.126	-1.05597	0.136498	-7.73616	1.02468e-14	2.90197e-13	FTSJ1
ARID1A.c2	WT	ENST00000019103.8	0.638919	1.51033	2.35904	0.640231	0.522023		SCTR
ARID1A.c2	WT	ENST00000019317.8	774.99	0.238381	0.223202	1.06801	0.285517	0.57801	RALBP1
ARID1A.c2	WT	ENST00000020673.6	8.06077	6.12435	2.36825	2.58602	0.00970907	0.0515017	PSD
ARID1A.c2	WT	ENST00000020926.8	40.0873	-0.277588	0.238868	-1.1621	0.245197	0.531182	SYT13
ARID1A.c2	WT	ENST00000020945.4	775.674	-1.68035	0.0708936	-23.7024	3.40908e-124	7.86875e-122	SNAI2
ARID1A.c2	WT	ENST00000022615.9	3449.88	-0.18368	0.0338244	-5.43039	5.62311e-08	9.03392e-07	VDAC3
ARID1A.c2	WT	ENST00000023064.9	0.486269	-0.152187	5.28001	-0.0288232	0.977006		SLC7A9
ARID1A.c2	WT	ENST00000023897.10	0.431562	0	5.39768	0	1		GABRA1
ARID1A.c2	WT	ENST00000023939.8	2290.68	-0.0163061	0.0752704	-0.216634	0.828494	0.94839	RTF2
ARID1A.c2	WT	ENST00000024061.7	30.5439	0.238094	1.18143	0.20153	0.840284	0.953241	SLC45A4
ARID1A.c2	WT	ENST00000025008.10	2880.71	-0.186476	0.115208	-1.6186	0.105533	0.311133	RB1CC1
ARID1A.c2	WT	ENST00000025301.4	7306.74	-0.220389	0.0185375	-11.8888	1.35323e-32	7.92697e-31	AKAP11
ARID1A.c2	WT	ENST00000025399.10	18.9486	1.06862	1.08666	0.983399	0.325411	0.61924	STRAP
ARID1A.c2	WT	ENST00000026218.9	94.8644	-0.519191	0.551581	-0.941278	0.346562	0.640879	PIGQ
ARID1A.c2	WT	ENST00000027335.8	20.3933	0.222809	0.298869	0.745509	0.455964	0.7366	CDH17
ARID1A.c2	WT	ENST00000028008.9	28.2984	1.41171	1.10212	1.28091	0.200226	0.470294	RNASET2
ARID1A.c2	WT	ENST00000029410.10	376.555	0.00200274	0.0858287	0.0233341	0.981384	1	B4GALT7
ARID1A.c2	WT	ENST00000031146.8	375.021	-0.417567	0.208291	-2.00473	0.0449924	0.169879	SLC39A9
ARID1A.c2	WT	ENST00000033079.7	739.485	-0.0960793	0.194376	-0.494295	0.621098	0.849361	FAM13B
ARID1A.c2	WT	ENST00000034275.12	10.2037	-6.55865	5.3036	-1.23664			RANBP3
ARID1A.c2	WT	ENST00000035307.7	781.382	0.123735	0.0534636	2.31437	0.0206474	0.0939998	CHPF2
ARID1A.c2	WT	ENST00000037243.7	2152.73	-0.0438367	0.0349508	-1.25424	0.209755	0.483173	GABARAPL2
ARID1A.c2	WT	ENST00000037502.11	0						MYOC
ARID1A.c2	WT	ENST00000037869.7	3812.96	0.131219	0.0272833	4.8095	1.51306e-06	2.03081e-05
ARID1A.c2	WT	ENST00000038176.8	1591.87	-0.348298	0.0504098	-6.90934	4.86923e-12	1.14271e-10	NSMAF
ARID1A.c2	WT	ENST00000039007.5	0.282884	0.566104	5.39768	0.104879	0.916472		OTC
ARID1A.c2	WT	ENST00000039989.9	1397.84	0.10115	0.0915797	1.1045	0.269375	0.559552	TTC17
ARID1A.c2	WT	ENST00000040584.6	738.157	0.054967	0.0527254	1.04251	0.297174	0.590804	HOXC8
ARID1A.c2	WT	ENST00000040663.8	1128.52	-0.363641	0.0386345	-9.41235	4.85182e-21	1.90846e-19	MRI1
ARID1A.c2	WT	ENST00000040738.10	2188.18	0.108097	0.0824262	1.31145	0.189707	0.45482	BOD1L1
ARID1A.c2	WT	ENST00000040877.2	249.084	1.0807	0.0824094	13.1138	2.74397e-39	1.92443e-37	TARBP1
ARID1A.c2	WT	ENST00000042381.9	4501.24	0.0805854	0.0509846	1.58058	0.113973	0.327424	RIPOR1
ARID1A.c2	WT	ENST00000042931.1	2.49075	0.433443	1.55032	0.279583	0.779798	0.928065	BEST2
ARID1A.c2	WT	ENST00000043402.8	212.333	-0.968725	0.218238	-4.43885	9.04418e-06	0.000107168	RTN4R
ARID1A.c2	WT	ENST00000044462.12	202.434	-0.499812	0.110566	-4.52047	6.17019e-06	7.51719e-05	PSMA4
ARID1A.c2	WT	ENST00000045083.6	18.9178	0.496785	1.5001	0.331168	0.740517	0.911079	RIPOR3
ARID1A.c2	WT	ENST00000045347.11	0						SPATA7
ARID1A.c2	WT	ENST00000046087.7	0						ZPBP
ARID1A.c2	WT	ENST00000046640.9	430.215	-0.0529797	0.115333	-0.459364	0.645972	0.863701	CTNS
ARID1A.c2	WT	ENST00000046794.10	0.84301	3.75053	2.66438	1.40766	0.159232		LCP2
ARID1A.c2	WT	ENST00000052569.10	2711.5	-0.754377	0.0367487	-20.528	1.21141e-93	2.02391e-91	GOPC
ARID1A.c2	WT	ENST00000052754.10	1.82909	0.10652	1.0157	0.104874	0.916476	0.979964	DCN
ARID1A.c2	WT	ENST00000053243.6	3.21347	0.916703	1.32133	0.693774	0.487824	0.761174	TNFRSF17
ARID1A.c2	WT	ENST00000053468.4	2037.12	-0.0215715	0.042028	-0.513265	0.607766	0.841501	MRPS10
ARID1A.c2	WT	ENST00000053867.8	4293.21	0.139156	0.0412039	3.37726	0.000732125	0.00571349	GRN
ARID1A.c2	WT	ENST00000054650.9	175.685	0.698001	0.197079	3.54173	0.000397506	0.00333914	THAP3
ARID1A.c2	WT	ENST00000054666.11	2710.05	-0.253379	0.0418262	-6.05789	1.37916e-09	2.63058e-08	VAMP3
ARID1A.c2	WT	ENST00000054668.5	0.661958	-1.74245	1.94021	-0.89807	0.369148		UTS2
ARID1A.c2	WT	ENST00000054950.4	10627.1	0.192567	0.0432785	4.44949	8.60734e-06	0.000102373	RCN1
ARID1A.c2	WT	ENST00000055077.8	1589.79	-0.333985	0.0755221	-4.42235	9.76328e-06	0.000114921	RFC2
ARID1A.c2	WT	ENST00000055335.11	18.7228	0.126097	0.476816	0.264456	0.791428	0.933447	PPP1R3F
ARID1A.c2	WT	ENST00000055682.12	36.7182	0.817093	1.04804	0.779641	0.435602	0.721147	NEXMIF
ARID1A.c2	WT	ENST00000056217.10	5.57518	-3.49133	2.46974	-1.41364	0.157468	0.404335	ARHGEF5
ARID1A.c2	WT	ENST00000056233.4	255.8	0.301605	0.0966752	3.11978	0.00180988	0.0125512	NFE2L3
ARID1A.c2	WT	ENST00000057513.8	137.021	0.356806	0.122762	2.90649	0.00365506	0.0229066	TNIP3
ARID1A.c2	WT	ENST00000060969.6	3203.92	-0.230555	0.07138	-3.22997	0.00123803	0.00905588	SIKE1
ARID1A.c2	WT	ENST00000061240.7	38.7694	-2.16949	0.359526	-6.0343	1.59649e-09	3.02793e-08	TLL1
ARID1A.c2	WT	ENST00000064571.3	10.663	1.30965	0.419557	3.12151	0.00179924	0.0124862	CBLN4
ARID1A.c2	WT	ENST00000064724.8	2.97508	-0.234521	1.46432	-0.160157	0.872758	0.965145	CLDN11
ARID1A.c2	WT	ENST00000064778.8	2175.84	-0.525419	0.14754	-3.5612	0.000369162	0.00312885	FAM168A
ARID1A.c2	WT	ENST00000064780.7	826.725	0.0266457	0.098864	0.269518	0.787531	0.931512	RELT
ARID1A.c2	WT	ENST00000066544.8	3141.31	-0.26003	0.034454	-7.54715	4.44873e-14	1.20001e-12	CDC27
ARID1A.c2	WT	ENST00000070846.11	66.236	-1.27617	0.988363	-1.29119	0.196637	0.465151	PKP2
ARID1A.c2	WT	ENST00000072516.7	101.526	-0.0519297	1.1307	-0.0459271	0.963368	0.995042	IL1RAP
ARID1A.c2	WT	ENST00000072644.7	518.987	0.0299477	0.091427	0.327559	0.743245	0.912204	YIPF1
ARID1A.c2	WT	ENST00000072869.9	396.329	0.68571	0.0996423	6.88171	5.91369e-12	1.38122e-10	ADCK2
ARID1A.c2	WT	ENST00000074304.9	1193.51	-0.341991	0.0598935	-5.70998	1.12987e-08	1.9603e-07
ARID1A.c2	WT	ENST00000075120.12	1423.77	0.563522	0.0535852	10.5164	7.26088e-26	3.46984e-24	SLC2A3
ARID1A.c2	WT	ENST00000075322.11	41.0773	-0.494063	0.7164	-0.689647	0.490416	0.763169	ENPP2
ARID1A.c2	WT	ENST00000075430.11	110.749	0.790018	0.687046	1.14988	0.250195	0.537361	CTDP1
ARID1A.c2	WT	ENST00000075503.8	146.851	-1.87954	0.120325	-15.6205	5.28233e-55	5.06572e-53	STYK1
ARID1A.c2	WT	ENST00000078429.9	4540.08	-0.229284	0.0264303	-8.67505	4.13373e-18	1.40966e-16	GNA11
ARID1A.c2	WT	ENST00000078445.7	1.14942	4.33026	1.54022	2.81146	0.00493169		CREB3L3
ARID1A.c2	WT	ENST00000078527.9	27.9229	-0.480546	2.04603	-0.234868	0.814311	0.943157	PIGV
ARID1A.c2	WT	ENST00000080059.12	9008.59	-0.025639	0.0275732	-0.929853	0.352447	0.646607	HDAC7
ARID1A.c2	WT	ENST00000081029.8	1446.51	0.275913	0.0621704	4.43802	9.07907e-06	0.000107542	MRPS35
ARID1A.c2	WT	ENST00000082468.11	13.4948	0.839837	4.45219	0.188634	0.850379	0.956951	BTN3A1
ARID1A.c2	WT	ENST00000083182.8	2991.57	-0.181437	0.0313337	-5.79049	7.01803e-09	1.24174e-07	APPBP2
ARID1A.c2	WT	ENST00000084795.9	0.970432	0	5.39768	0	1		RPL18
ARID1A.c2	WT	ENST00000084798.9	449.244	0.377065	0.0605647	6.22583	4.79022e-10	9.52093e-09	CA11
ARID1A.c2	WT	ENST00000085068.7	441.599	0.691336	0.132335	5.22413	1.74972e-07	2.65467e-06	ISOC2
ARID1A.c2	WT	ENST00000085079.11	3164.36	-0.345611	0.0459923	-7.51454	5.71116e-14	1.52891e-12	EPN1
ARID1A.c2	WT	ENST00000085219.10	109.97	0.717091	0.715372	1.0024	0.316149	0.609935	CD22
ARID1A.c2	WT	ENST00000086933.3	1.31015	1.64763	1.70876	0.964231	0.33493		GSC2
ARID1A.c2	WT	ENST00000155093.8	0						ZFY
ARID1A.c2	WT	ENST00000155674.9	9.48078	2.61088	3.2667	0.799241	0.424151	0.711226	HDHD5
ARID1A.c2	WT	ENST00000155840.12	7.10876	1.46336	1.23771	1.18231	0.237083	0.520685	KCNQ1
ARID1A.c2	WT	ENST00000155926.9	3548.43	-1.25828	0.0280751	-44.8184	0	0	TRIB2
ARID1A.c2	WT	ENST00000156084.8	801.563	0.0540954	0.0996785	0.542699	0.587337	0.828776	OTUD5
ARID1A.c2	WT	ENST00000156109.7	1035.89	0.0981805	0.0588969	1.66699	0.0955168	0.290943	GPKOW
ARID1A.c2	WT	ENST00000156471.10	737.105	-0.126793	0.072607	-1.74629	0.0807598	0.259082	AQR
ARID1A.c2	WT	ENST00000156476.6	0.465551	1.01597	5.2763	0.192553	0.847309		KLK13
ARID1A.c2	WT	ENST00000156499.7	1.98187	-3.08961	4.11695	-0.750459	0.452978	0.734219	KLK14
ARID1A.c2	WT	ENST00000156626.12	0.777593	0	5.39768	0	1		ST6GALNAC1
ARID1A.c2	WT	ENST00000156825.5	1022.02	-0.263426	0.0729829	-3.60942	0.000306883	0.0026501	MBD3
ARID1A.c2	WT	ENST00000157600.8	464.459	-3.39648	0.0895464	-37.9298	0	0	LMCD1
ARID1A.c2	WT	ENST00000157812.7	907.074	-0.209895	0.0550817	-3.81061	0.000138626	0.00129925	PSMC4
ARID1A.c2	WT	ENST00000158009.6	14.8263	0.526853	0.378644	1.39142	0.164098	0.415034	FNDC8
ARID1A.c2	WT	ENST00000158166.5	94.9453	-1.63665	0.173166	-9.45133	3.34541e-21	1.32613e-19	CAMKK1
ARID1A.c2	WT	ENST00000158526.9	162.242	0.0734201	0.136943	0.536138	0.591863	0.831526	FAM50A
ARID1A.c2	WT	ENST00000158762.8	6.23847	-1.53407	0.504244	-3.04231	0.00234768	0.0156908	ACAP1
ARID1A.c2	WT	ENST00000158771.9	480.021	-0.0868257	0.0672933	-1.29026	0.196962	0.465592	DERL2
ARID1A.c2	WT	ENST00000159060.3	1.2891	4.07075	1.31409	3.09777	0.00194983		NOX3
ARID1A.c2	WT	ENST00000159087.7	429.721	0.0367616	0.103498	0.355192	0.722446	0.902677	ANO8
ARID1A.c2	WT	ENST00000159111.9	582.342	-0.220146	0.161062	-1.36684	0.171676	0.427266	KDM4B
ARID1A.c2	WT	ENST00000159647.9	0.715673	0	5.39768	0	1		PANX2
ARID1A.c2	WT	ENST00000160262.10	0.842462	0.337628	5.23842	0.0644522	0.94861		ICAM3
ARID1A.c2	WT	ENST00000160298.9	90.0389	0.990102	1.20183	0.823831	0.410036	0.699225	CAMSAP3
ARID1A.c2	WT	ENST00000160373.8	135.715	-0.657329	0.160845	-4.08671	4.37535e-05	0.000457854	CTTNBP2
ARID1A.c2	WT	ENST00000160382.10	0.943477	-0.716938	1.91524	-0.374334	0.708156		ACTL6B
ARID1A.c2	WT	ENST00000160713.8	0.0609002	0.566176	5.39768	0.104893	0.916461		FAM135B
ARID1A.c2	WT	ENST00000160740.7	391.666	-1.18941	0.632489	-1.88052	0.0600375	0.209798	CIC
ARID1A.c2	WT	ENST00000160827.9	2427.4	-0.17566	0.0723249	-2.42877	0.0151503	0.0734674	KIF22
ARID1A.c2	WT	ENST00000161006.8	0						PRSS22
ARID1A.c2	WT	ENST00000161559.11	6.07169	4.65093	2.94352	1.58006	0.114094	0.327661	CEACAM1
ARID1A.c2	WT	ENST00000161863.9	1617.39	-0.306495	0.0432398	-7.08825	1.35817e-12	3.32425e-11	YTHDC2
ARID1A.c2	WT	ENST00000162044.14	51.3632	0.515112	1.3271	0.38815	0.697905	0.890824	TMEM161A
ARID1A.c2	WT	ENST00000162330.10	0						BCAR1
ARID1A.c2	WT	ENST00000162391.8	4643.71	-0.827207	0.0277305	-29.8302	1.58565e-195	6.18946e-193	FOXJ2
ARID1A.c2	WT	ENST00000162749.7	3472.07	-0.5086	0.0647714	-7.85223	4.08706e-15	1.18322e-13	TNFRSF1A
ARID1A.c2	WT	ENST00000163416.7	692.363	-0.818299	0.0461075	-17.7476	1.79807e-70	2.23911e-68	GOLGA5
ARID1A.c2	WT	ENST00000163678.11	525.71	-0.148471	0.0788822	-1.88219	0.0598106	0.20924	METTL22
ARID1A.c2	WT	ENST00000164024.5	2153.19	0.018783	0.0273887	0.685792	0.492844	0.765011	CELSR3
ARID1A.c2	WT	ENST00000164133.7	983.085	0.306703	0.0451841	6.78784	1.13822e-11	2.59763e-10	PPP2R5B
ARID1A.c2	WT	ENST00000164139.4	39.7783	0.359175	0.797928	0.450134	0.652614	0.867217	PYGM
ARID1A.c2	WT	ENST00000164227.10	643.298	0.613831	0.0851875	7.20565	5.77688e-13	1.45266e-11	BCL3
ARID1A.c2	WT	ENST00000164247.5	24.3139	2.48634	1.06125	2.34285	0.0191369	0.0884835	KCNAB2
ARID1A.c2	WT	ENST00000164305.10	274.966	-0.0558951	0.114433	-0.488452	0.62523	0.851713	PIGB
ARID1A.c2	WT	ENST00000164640.8	173.815	-0.0375592	0.295671	-0.127031	0.898916	0.973788	PDZD4
ARID1A.c2	WT	ENST00000165086.8	41.0161	-0.0869259	0.415352	-0.209282	0.834228	0.951025	NPIPB4
ARID1A.c2	WT	ENST00000165524.1	0.0376815	0	5.39768	0	1		PRLH
ARID1A.c2	WT	ENST00000165698.9	28.016	0.752076	0.349481	2.15198	0.0313988	0.129707	REEP1
ARID1A.c2	WT	ENST00000166139.9	5987.27	-1.48925	0.0365363	-40.7608	0	0	FSTL3
ARID1A.c2	WT	ENST00000166244.8	11.1665	1.62289	0.46204	3.51245	0.000444003	0.00367866	EPHA8
ARID1A.c2	WT	ENST00000166345.8	4589.82	-0.364051	0.0309805	-11.751	6.98047e-32	4.01171e-30	TRIP13
ARID1A.c2	WT	ENST00000166534.8	287.533	-0.817065	0.219637	-3.72007	0.00019917	0.00179944	P4HA2
ARID1A.c2	WT	ENST00000167106.9	718.656	-0.246565	0.0585692	-4.2098	2.55595e-05	0.000279944	VASH1
ARID1A.c2	WT	ENST00000167218.9	546.91	0.202381	0.138808	1.45799	0.144843	0.383194	PDCD2
ARID1A.c2	WT	ENST00000167462.9	0						LLGL2
ARID1A.c2	WT	ENST00000167586.7	74.8418	-3.69419	0.246022	-15.0157	5.79504e-51	5.16183e-49	KRT14
ARID1A.c2	WT	ENST00000167588.4	0.529961	3.08985	5.32954	0.57976	0.562077		KRT20
ARID1A.c2	WT	ENST00000167825.5	12.5254	0.262528	1.43412	0.183059	0.854752	0.958374	ARHGEF10L
ARID1A.c2	WT	ENST00000168148.8	0.0248949	0	5.39768	0	1		SPP2
ARID1A.c2	WT	ENST00000168216.11	2166.91	-0.572814	0.036218	-15.8157	2.42431e-56	2.37485e-54	HSD17B10
ARID1A.c2	WT	ENST00000168712.3	0.862311	0.288926	1.56469	0.184654	0.8535		FGF4
ARID1A.c2	WT	ENST00000168869.12	0.0394679	0	5.39768	0	1		RGS11
ARID1A.c2	WT	ENST00000168977.7	0.559702	3.31241	5.32539	0.622003	0.53394		NMRK2
ARID1A.c2	WT	ENST00000169293.10	0.196159	0	5.39768	0	1		MASP1
ARID1A.c2	WT	ENST00000169298.8	53.1473	1.70657	1.82839	0.933373	0.350627	0.644742	ST6GAL1
ARID1A.c2	WT	ENST00000169551.11	491.965	0.198041	0.0620084	3.19378	0.00140421	0.0100956	TIMM21
ARID1A.c2	WT	ENST00000170150.4	0.372479	1.56757	4.55675	0.34401	0.730839		BPIFB2
ARID1A.c2	WT	ENST00000170168.9	3612.33	0.0271626	0.0316496	0.858229	0.390766	0.68215	REXO1
ARID1A.c2	WT	ENST00000170447.12	829.845	-0.424108	0.100834	-4.20601	2.59918e-05	0.000284215	MKRN2
ARID1A.c2	WT	ENST00000170564.7	671.173	-0.110431	0.0520068	-2.12339	0.0337211	0.136977	GPATCH1
ARID1A.c2	WT	ENST00000170630.6	5.37873	0	5.39768	0	1	1	IL4R
ARID1A.c2	WT	ENST00000171111.10	1406.28	-0.0848944	0.0842367	-1.00781	0.313547	0.607545	KEAP1
ARID1A.c2	WT	ENST00000171757.3	61.816	0.363761	0.196981	1.84668	0.0647933	0.221594	P2RY10
ARID1A.c2	WT	ENST00000171887.8	4.49524	19.6151	5.30287	3.69896	0.000216485	0.00194008	TNS1
ARID1A.c2	WT	ENST00000172229.8	83.5448	-0.315927	0.20133	-1.5692	0.1166	0.332308	NGFR
ARID1A.c2	WT	ENST00000173229.7	1998.3	-0.383181	0.0318792	-12.0198	2.79685e-33	1.67368e-31	NTN1
ARID1A.c2	WT	ENST00000173527.6	1099.05	-0.150728	0.0450765	-3.34382	0.000826327	0.00635501	ISOC1
ARID1A.c2	WT	ENST00000173785.4	62.7949	-0.339506	0.689147	-0.492647	0.622262	0.849879	KLF6
ARID1A.c2	WT	ENST00000173898.12	1825.95	0.0206747	0.0522322	0.395823	0.692236	0.887888	TRO
ARID1A.c2	WT	ENST00000174618.5	2187.17	-0.333004	0.0357263	-9.32096	1.15288e-20	4.46873e-19	MNT
ARID1A.c2	WT	ENST00000174653.3	3.54806	2.29811	5.21719	0.440488
ARID1A.c2	WT	ENST00000175091.5	5379.47	-0.230918	0.0223582	-10.3281	5.25904e-25	2.44189e-23	LAPTM4A
ARID1A.c2	WT	ENST00000175238.10	0.754988	0	5.39768	0	1		ADAM7
ARID1A.c2	WT	ENST00000175506.8	660.158	0.0483751	0.114501	0.422485	0.672671	0.877548	ASNS
ARID1A.c2	WT	ENST00000175756.10	1816.65	-0.0157955	0.0409156	-0.38605	0.699459	0.891508	PTPN18
ARID1A.c2	WT	ENST00000176183.6	0.932171	3.76494	5.31869	0.707871	0.479025		DRD4
ARID1A.c2	WT	ENST00000176195.4	33.1596	0.00578564	0.248434	0.0232885	0.98142	1	SCT
ARID1A.c2	WT	ENST00000176643.11	405.076	0.0153108	0.214172	0.0714882	0.943009	0.988613	ALDH3A2
ARID1A.c2	WT	ENST00000176763.10	2191.47	0.398569	0.0359518	11.0862	1.46358e-28	7.59101e-27	STK10
ARID1A.c2	WT	ENST00000177648.13	20.0056	-1.56313	3.27323	-0.47755	0.632971	0.856429	ALPK1
ARID1A.c2	WT	ENST00000177694.2	0.7878	-0.22183	1.84145	-0.120465	0.904115		TBX21
ARID1A.c2	WT	ENST00000177742.7	708.221	0.168381	0.105724	1.59265	0.111239	0.322456	MRPS34
ARID1A.c2	WT	ENST00000178638.8	913.932	-1.38816	0.0587901	-23.6122	2.89127e-123	6.63755e-121	CA12
ARID1A.c2	WT	ENST00000178640.10	956.907	-0.0820454	0.0413925	-1.98213	0.0474645	0.176717	MAP2K5
ARID1A.c2	WT	ENST00000179259.6	1967.27	-0.137349	0.0339424	-4.04654	5.19796e-05	0.000534416	TIGAR
ARID1A.c2	WT	ENST00000180166.6	2.32531	0.467755	1.00871	0.463716	0.642851	0.861925	FGF20
ARID1A.c2	WT	ENST00000180173.10	119.942	0.244283	0.125735	1.94284	0.0520357	0.189132	MTMR7
ARID1A.c2	WT	ENST00000181383.10	9.91222	-0.451934	0.504655	-0.895532	0.370503	0.663412	CPB2
ARID1A.c2	WT	ENST00000181796.7	2.17682	5.16732	3.46515	1.49122	0.135903	0.36762	FAM107B
ARID1A.c2	WT	ENST00000181839.10	468.891	0.0820132	0.0663731	1.23564	0.216593	0.4932	CDK13
ARID1A.c2	WT	ENST00000182290.9	7.86087	0.899942	0.468338	1.92156	0.0546605	0.195997	TSPAN32
ARID1A.c2	WT	ENST00000182377.8	0.156406	0	5.39768	0	1		FAR2
ARID1A.c2	WT	ENST00000182527.4	9732.4	-0.274274	0.02051	-13.3727	8.72896e-41	6.32698e-39	TRAM2
ARID1A.c2	WT	ENST00000183605.10	42.9194	-0.198109	0.270276	-0.732987	0.463566	0.743022	CLDN18
ARID1A.c2	WT	ENST00000184183.8	7.44652	-0.506504	0.498803	-1.01544	0.309896	0.603785	ROPN1
ARID1A.c2	WT	ENST00000184266.3	1725.35	-0.118291	0.0763039	-1.55026	0.12108	0.340979	NDUFB4
ARID1A.c2	WT	ENST00000184956.11	2998.73	-0.415524	0.0312947	-13.2778	3.11438e-40	2.23329e-38	HEATR6
ARID1A.c2	WT	ENST00000185150.9	2257.8	0.00167453	0.0468639	0.0357318	0.971496	0.997705	ERLEC1
ARID1A.c2	WT	ENST00000185206.12	5.13125	2.84907	1.60391	1.77633	0.0756783	0.24766	CLIC5
ARID1A.c2	WT	ENST00000186436.10	8508.07	0.231786	0.0227137	10.2047	1.88943e-24	8.63173e-23	TMEM131
ARID1A.c2	WT	ENST00000187397.8	0.422507	-0.876481	4.59071	-0.190925	0.848584		ARPP21
ARID1A.c2	WT	ENST00000187608.13	0.0618327	0.566176	5.39768	0.104893	0.916461		CEACAM21
ARID1A.c2	WT	ENST00000187762.7	235.902	0.32428	0.0803901	4.03383	5.48739e-05	0.00056155	TMEM38A
ARID1A.c2	WT	ENST00000187830.2	131.832	2.01645	0.760899	2.65009	0.00804691	0.044111	PVR
ARID1A.c2	WT	ENST00000187879.12	3.36247	-4.83842	4.09994	-1.18012	0.237953	0.521752	ZNF222
ARID1A.c2	WT	ENST00000187910.7	0						PSG6
ARID1A.c2	WT	ENST00000188312.7	248.5	0.122615	0.129204	0.949005	0.342618	0.637045	ACTR6
ARID1A.c2	WT	ENST00000188376.9	1229.1	0.267754	0.15329	1.74672	0.080686	0.258942	SLC25A3
ARID1A.c2	WT	ENST00000188403.7	0.0736457	0	5.39768	0	1		NR1H4
ARID1A.c2	WT	ENST00000188790.9	517.415	-2.32921	0.10697	-21.7744	4.05341e-105	7.68775e-103	FAP
ARID1A.c2	WT	ENST00000189444.11	293.892	2.62276	1.31246	1.99835	0.0456783	0.171828	NFKB2
ARID1A.c2	WT	ENST00000189978.10	0.523548	4.15744	5.31434	0.782306	0.434035		MUSK
ARID1A.c2	WT	ENST00000190165.3	37.8537	-0.306143	0.243797	-1.25573	0.209213	0.482402	DMRT3
ARID1A.c2	WT	ENST00000190611.9	90.0867	0.375779	0.273466	1.37414	0.1694	0.423553	OSBPL6
ARID1A.c2	WT	ENST00000190983.5	0.248339	-1.9762	5.34609	-0.369653	0.711641		CCN5
ARID1A.c2	WT	ENST00000191018.9	312.823	-0.227701	0.210198	-1.08327	0.278688	0.570351	CTSA
ARID1A.c2	WT	ENST00000191063.8	13.6684	0.135317	0.779998	0.173484	0.862271	0.961454	ANKRD16
ARID1A.c2	WT	ENST00000192314.7	15.2866	-0.575346	0.357893	-1.60759	0.107925	0.316008	GAL3ST2
ARID1A.c2	WT	ENST00000192788.6	4710.29	0.0899698	0.0217875	4.12943	3.63672e-05	0.000386735	BLTP3A
ARID1A.c2	WT	ENST00000193322.8	151.44	-3.05457	1.56025	-1.95775	0.0502597	0.184367	OSTM1
ARID1A.c2	WT	ENST00000193391.8	66.3921	-0.278722	0.153839	-1.81178	0.070021	0.234313	IMPG2
ARID1A.c2	WT	ENST00000193403.10	22789.7	-0.154573	0.0246002	-6.28341	3.31236e-10	6.67819e-09	ACTN1
ARID1A.c2	WT	ENST00000194097.8	0						NAIP
ARID1A.c2	WT	ENST00000194118.8	1073.07	0.190895	0.0602222	3.16985	0.00152518	0.0108419	DELE1
ARID1A.c2	WT	ENST00000194130.7	1.56139	0.137097	0.973147	0.14088	0.887965		SLC13A1
ARID1A.c2	WT	ENST00000194152.4	73.8484	-0.318054	0.145864	-2.18048	0.0292217	0.122787	PCDHB4
ARID1A.c2	WT	ENST00000194155.7	719.581	-0.244058	0.0637008	-3.83132	0.000127457	0.0012043	PCDHB2
ARID1A.c2	WT	ENST00000194214.10	627.636	-0.190931	0.0718374	-2.65782	0.00786468	0.0433167	IFT25
ARID1A.c2	WT	ENST00000194530.8	954.595	-0.376109	0.0543433	-6.92097	4.4856e-12	1.05462e-10	STRADB
ARID1A.c2	WT	ENST00000194672.11	34.3145	0.136397	1.12273	0.121487	0.903305	0.975186	FAM135A
ARID1A.c2	WT	ENST00000194900.8	24.8077	-1.49857	1.5841	-0.946007	0.344145	0.63858	DLG3
ARID1A.c2	WT	ENST00000195173.8	0.288849	0	5.39768	0	1		SEMA5B
ARID1A.c2	WT	ENST00000195649.10	0						SNAP91
ARID1A.c2	WT	ENST00000196061.5	10121.9	-0.280081	0.023337	-12.0016	3.48656e-33	2.07668e-31	PLOD1
ARID1A.c2	WT	ENST00000196169.7	46.7358	0.408017	0.2517	1.62104	0.105008	0.3101	TDRD3
ARID1A.c2	WT	ENST00000196371.10	1342.25	-0.439037	0.0461997	-9.50302	2.03898e-21	8.17142e-20	OXCT1
ARID1A.c2	WT	ENST00000196482.4	505.117	0.036347	0.0956065	0.380173	0.703817	0.89347	ZNF324
ARID1A.c2	WT	ENST00000196489.4	299.713	-0.203642	0.0700044	-2.90899	0.00362601	0.0227469	ZNF416
ARID1A.c2	WT	ENST00000196551.8	32932.2	0.043489	0.0280881	1.54831	0.121548	0.34183	RPS5
ARID1A.c2	WT	ENST00000197268.13	680.373	0.0877024	0.066246	1.32389	0.18554	0.448391	FAM234B
ARID1A.c2	WT	ENST00000198536.7	37.0842	-0.361252	0.2256	-1.6013	0.109311	0.318707	PILRA
ARID1A.c2	WT	ENST00000198767.11	208.322	-9.3387	2.06353	-4.5256	6.02257e-06	7.34856e-05	RRN3
ARID1A.c2	WT	ENST00000198801.10	0.0916341	0	5.39768	0	1		MOGAT2
ARID1A.c2	WT	ENST00000198939.6	439.439	0.398319	0.208163	1.91349	0.0556851	0.198563	CHERP
ARID1A.c2	WT	ENST00000199280.4	1.02742	-0.739073	1.52047	-0.486082	0.626909		AQP2
ARID1A.c2	WT	ENST00000199320.9	0						DIMT1
ARID1A.c2	WT	ENST00000199389.11	12951.4	-0.530813	0.0318364	-16.6731	2.05553e-62	2.24633e-60	EIF2AK1
ARID1A.c2	WT	ENST00000199447.9	0.423608	-1.59097	5.39554	-0.294869	0.768094		NME8
ARID1A.c2	WT	ENST00000199448.9	1786.18	-0.556812	0.0399381	-13.9419	3.52449e-44	2.76845e-42	EPDR1
ARID1A.c2	WT	ENST00000199706.13	831.239	0.0425448	0.0730312	0.582556	0.560192	0.811667	MRPL28
ARID1A.c2	WT	ENST00000199708.3	5.15716	0.81062	0.573139	1.41435	0.157259	0.404027	HBQ1
ARID1A.c2	WT	ENST00000199764.7	0.404164	2.7959	2.15385	1.2981	0.194255		CEACAM6
ARID1A.c2	WT	ENST00000199814.9	4417.33	-0.0878712	0.0294762	-2.98109	0.00287228	0.0186615	RBM22
ARID1A.c2	WT	ENST00000199936.9	0.355117	2.22702	5.3532	0.416016	0.677398		HSD17B2
ARID1A.c2	WT	ENST00000199940.10	84.9414	-0.135309	0.138371	-0.977872	0.328138	0.621906	MAP2
ARID1A.c2	WT	ENST00000200135.8	4259.08	-0.599923	0.0376234	-15.9455	3.06296e-57	3.06637e-55	ZW10
ARID1A.c2	WT	ENST00000200181.8	140.815	-0.108985	0.294953	-0.369499	0.711756	0.897612	ITGB4
ARID1A.c2	WT	ENST00000200453.6	1782.46	0.987774	0.0794785	12.4282	1.83747e-35	1.16223e-33	PPP1R15A
ARID1A.c2	WT	ENST00000200457.9	4192.36	-0.0628314	0.0361683	-1.73719	0.0823531	0.262668	TRIP6
ARID1A.c2	WT	ENST00000200557.11	230.493	0.919262	0.166019	5.5371	3.07517e-08	5.07657e-07	ADAM11
ARID1A.c2	WT	ENST00000200639.9	606.163	-0.113362	0.061543	-1.842	0.0654756	0.223294	LAMP2
ARID1A.c2	WT	ENST00000200652.4	354.2	-0.560379	0.068791	-8.14611	3.7583e-16	1.14902e-14	SLC22A4
ARID1A.c2	WT	ENST00000200676.8	0.797847	-1.82752	2.66488	-0.68578	0.492852		CETP
ARID1A.c2	WT	ENST00000200691.5	0.0971102	0	5.39768	0	1		MT3
ARID1A.c2	WT	ENST00000201015.8	9.59464	4.23059	3.51216	1.20455	0.228376	0.509293	PTHLH
ARID1A.c2	WT	ENST00000201031.3	2.148	0.0154055	0.88871	0.0173347	0.98617	1	TFAP2C
ARID1A.c2	WT	ENST00000201586.7	0.302339	-1.60765	2.9308	-0.548534	0.583325		SULT2B1
ARID1A.c2	WT	ENST00000201647.11	0.228989	-2.55197	5.35092	-0.476921	0.633418		EPS8L1
ARID1A.c2	WT	ENST00000201943.10	0.632072	0.25921	3.88052	0.0667978	0.946743		CACNB4
ARID1A.c2	WT	ENST00000201961.6	64.0703	-1.05161	0.182229	-5.77085	7.88718e-09	1.38726e-07	NOL4L
ARID1A.c2	WT	ENST00000201963.3	52.1516	-0.433217	1.18264	-0.366312	0.714132	0.898771	DNMT3B
ARID1A.c2	WT	ENST00000201979.3	7.87008	0.476434	0.513694	0.927465	0.353685	0.647726	REM1
ARID1A.c2	WT	ENST00000202017.6	874.356	0.516813	0.0708359	7.29592	2.96631e-13	7.60446e-12	PDRG1
ARID1A.c2	WT	ENST00000202028.9	932.839	0.0765684	0.114158	0.670721	0.502399	0.771538	EPB41L1
ARID1A.c2	WT	ENST00000202556.14	122.148	0.118463	0.449593	0.26349	0.792173	0.933747	PPP1R13B
ARID1A.c2	WT	ENST00000202625.7	0.0281569	0	5.39768	0	1		TGM6
ARID1A.c2	WT	ENST00000202677.12	1862.44	0.471561	0.0871067	5.41361	6.17669e-08	9.86739e-07	RALGAPA2
ARID1A.c2	WT	ENST00000202773.14	19523.4	-0.00579922	0.0283636	-0.20446	0.837994	0.952257	RPL6
ARID1A.c2	WT	ENST00000202816.5	57.6871	-0.544262	1.32921	-0.409463	0.6822	0.882673	ESF1
ARID1A.c2	WT	ENST00000202831.7	0						SLC8B1
ARID1A.c2	WT	ENST00000202834.11	2379.31	-0.307819	0.0560597	-5.49092	3.99849e-08	6.53071e-07	TMEM230
ARID1A.c2	WT	ENST00000202917.10	0						OAS1
ARID1A.c2	WT	ENST00000202967.4	22.7247	0.323074	0.228901	1.41142	0.158122	0.405435	SIRT4
ARID1A.c2	WT	ENST00000203001.7	1160.55	0.444686	0.119806	3.71171	0.000205861	0.00185477	TRMT6
ARID1A.c2	WT	ENST00000203166.10	897.505	-0.387637	0.100376	-3.86186	0.000112529	0.00107704	HAUS5
ARID1A.c2	WT	ENST00000203407.6	3446.7	-0.241911	0.0745539	-3.24478	0.00117542	0.00865622	UQCRC1
ARID1A.c2	WT	ENST00000203556.9	427.69	0.414525	0.173349	2.39128	0.0167898	0.079719	GMIP
ARID1A.c2	WT	ENST00000203629.3	18.3751	-0.117655	0.594339	-0.19796	0.843077	0.95421	LAG3
ARID1A.c2	WT	ENST00000203630.10	10963.5	-0.571075	0.0230081	-24.8207	5.36612e-136	1.36171e-133	MLF2
ARID1A.c2	WT	ENST00000203664.10	368.917	0.368698	0.0781864	4.71563	2.40969e-06	3.13887e-05	OTUB2
ARID1A.c2	WT	ENST00000204005.13	5492.13	-0.329783	0.0528806	-6.23638	4.47817e-10	8.92571e-09	LTBP4
ARID1A.c2	WT	ENST00000204517.11	702.915	-0.308298	0.0855353	-3.60434	0.00031295	0.00269557	TFAP4
ARID1A.c2	WT	ENST00000204549.9	1875.55	0.209156	0.0331696	6.30566	2.86962e-10	5.82235e-09	PDCD7
ARID1A.c2	WT	ENST00000204566.7	3899.52	-0.345127	0.0611082	-5.6478	1.62516e-08	2.76437e-07	SPG21
ARID1A.c2	WT	ENST00000204604.6	13.7572	-0.0487384	2.18435	-0.0223125	0.982199	1	CHRD
ARID1A.c2	WT	ENST00000204637.6	3.32705	-3.6379	4.30017	-0.84599	0.397558	0.688382	FLT3LG
ARID1A.c2	WT	ENST00000204679.9	149.605	-0.429221	0.271476	-1.58107	0.113863	0.327225	GNPTG
ARID1A.c2	WT	ENST00000204726.9	78.34	0.298505	2.25289	0.132499	0.89459	0.972328	GOLGA3
ARID1A.c2	WT	ENST00000204801.12	0						CD209
ARID1A.c2	WT	ENST00000204961.5	833.554	0.522691	0.0445719	11.7269	9.27853e-32	5.30614e-30	EFNB1
ARID1A.c2	WT	ENST00000205061.9	61.7975	-0.781443	0.392541	-1.99073	0.0465108	0.174052	GLG1
ARID1A.c2	WT	ENST00000205135.8	1756.51	0.20882	0.0623726	3.34795	0.000814118	0.00627207	PLEKHG2
ARID1A.c2	WT	ENST00000205143.4	32.0563	-0.270849	0.323966	-0.836041	0.403132	0.693401	DLL3
ARID1A.c2	WT	ENST00000205194.5	294.761	-0.319191	0.109238	-2.92198	0.00347814	0.0219476	NAT14
ARID1A.c2	WT	ENST00000205214.11	401.34	-0.778376	0.134905	-5.76982	7.93563e-09	1.39521e-07	AASDH
ARID1A.c2	WT	ENST00000205386.8	0.131958	0	5.39768	0	1		LAMB4
ARID1A.c2	WT	ENST00000205402.10	785.154	0.460897	0.0851773	5.41103	6.26634e-08	1.00094e-06	DLD
ARID1A.c2	WT	ENST00000205557.12	0						ABCC6
ARID1A.c2	WT	ENST00000205636.4	2957.73	-0.340323	0.0297185	-11.4515	2.31016e-30	1.26176e-28	CMTM6
ARID1A.c2	WT	ENST00000205948.11	0.152248	-0.155108	5.39768	-0.0287361	0.977075		APOH
ARID1A.c2	WT	ENST00000206020.8	342.156	-0.2678	0.074488	-3.59521	0.000324131	0.00278323	SPAG7
ARID1A.c2	WT	ENST00000206249.8	24.9227	-0.818058	1.14346	-0.715423	0.474348	0.750676	ESR1
ARID1A.c2	WT	ENST00000206262.2	425.777	0.0856766	0.0665309	1.28777	0.197826	0.466813	RGS17
ARID1A.c2	WT	ENST00000206380.8	624.553	0.09436	0.0954887	0.98818	0.323064	0.616871	TMEM101
ARID1A.c2	WT	ENST00000206423.8	2895.6	-1.15417	0.0248695	-46.4091	0	0	CCDC80
ARID1A.c2	WT	ENST00000206446.4	0.413488	-0.876458	2.33364	-0.375576	0.707232		CMA1
ARID1A.c2	WT	ENST00000206451.11	768.984	0.198003	0.0415715	4.76296	1.90778e-06	2.52083e-05	PSME1
ARID1A.c2	WT	ENST00000206474.11	148.127	-0.335541	0.258758	-1.29674	0.194722	0.462286	HAUS4
ARID1A.c2	WT	ENST00000206513.6	0.388644	0.69584	2.41052	0.288668	0.772835		CEBPE
ARID1A.c2	WT	ENST00000206542.9	370.776	-0.180374	0.103103	-1.74945	0.0802137	0.257946	OSGEP
ARID1A.c2	WT	ENST00000206544.8	147.453	-0.388818	0.67648	-0.574767	0.565449	0.814708	SLC22A17
ARID1A.c2	WT	ENST00000206595.11	538.79	-0.279385	0.0934094	-2.99097	0.00278091	0.018151	G2E3
ARID1A.c2	WT	ENST00000206765.11	38.2936	0.153328	0.260668	0.588212	0.55639	0.809321	TGM1
ARID1A.c2	WT	ENST00000207157.7	209.635	-0.858702	0.469695	-1.82821	0.0675177	0.228312	TBX15
ARID1A.c2	WT	ENST00000207457.8	0						TEKT2
ARID1A.c2	WT	ENST00000207549.9	2355.46	-4.0739	0.161115	-25.2856	4.60192e-141	1.20616e-138	UNC13D
ARID1A.c2	WT	ENST00000207636.9	50.1785	0.66366	0.898527	0.738608	0.460145	0.739957	COMT
ARID1A.c2	WT	ENST00000207870.8	448.696	-0.230525	0.249645	-0.923412	0.355793	0.649602	XYLB
ARID1A.c2	WT	ENST00000209540.2	0						OR1I1
ARID1A.c2	WT	ENST00000209665.8	0						ADH7
ARID1A.c2	WT	ENST00000209668.3	0.253408	0	4.72747	0	1		ADH1A
ARID1A.c2	WT	ENST00000209718.8	0.461595	0	5.39768	0	1		KRT23
ARID1A.c2	WT	ENST00000209728.9	1612.39	-0.292543	0.0356111	-8.21492	2.12303e-16	6.58537e-15	CDC6
ARID1A.c2	WT	ENST00000209873.9	1790.86	0.0688548	0.0826089	0.833504	0.404561	0.694679	AAAS
ARID1A.c2	WT	ENST00000209875.9	17084.8	-0.775422	0.0134919	-57.4731	0	0	CBX5
ARID1A.c2	WT	ENST00000209884.5	892.102	-0.126164	0.0507692	-2.48505	0.0129532	0.0648815	KLHL20
ARID1A.c2	WT	ENST00000209929.10	0.667697	1.28634	1.75879	0.731378	0.464548		FMO2
ARID1A.c2	WT	ENST00000210060.12	1137.11	-0.128827	0.0712752	-1.80746	0.0706912	0.235927	DHPS
ARID1A.c2	WT	ENST00000210187.11	140.552	0.0358294	0.175198	0.204508	0.837957	0.952237	RAB26
ARID1A.c2	WT	ENST00000210227.4	1.75326	3.43112	2.77659	1.23573	0.216559	0.493153	PTBP3
ARID1A.c2	WT	ENST00000210313.8	2266.58	-1.1925	0.0324371	-36.7636	7.04596e-296	4.91454e-293	PSMD5
ARID1A.c2	WT	ENST00000210444.6	819.268	0.687897	0.0742894	9.2597	2.05003e-20	7.86031e-19	NANS
ARID1A.c2	WT	ENST00000210633.4	347.597	0.256199	0.13242	1.93474	0.0530225	0.191812	SEMA4G
ARID1A.c2	WT	ENST00000211076.5	1.35929	2.17134	1.29099	1.68192	0.0925847		TPSD1
ARID1A.c2	WT	ENST00000211122.4	0						GSTA3
ARID1A.c2	WT	ENST00000211287.9	131.524	0.0998152	0.529495	0.18851	0.850477	0.956951	MAPK13
ARID1A.c2	WT	ENST00000211314.5	1321.6	-0.124252	0.0364292	-3.41077	0.000647791	0.00513797	TMEM14A
ARID1A.c2	WT	ENST00000211372.9	11.9203	-0.649941	0.428891	-1.5154	0.129671	0.356921	RPS18
ARID1A.c2	WT	ENST00000211377.7	0						GPANK1
ARID1A.c2	WT	ENST00000211379.9	0						BAG6
ARID1A.c2	WT	ENST00000211402.10	0.374016	0	5.39768	0	1		VARS1
ARID1A.c2	WT	ENST00000211413.10	53.6655	1.16738	1.19188	0.979443	0.327361	0.621255	PRRT1
ARID1A.c2	WT	ENST00000211921.11	0.621841	3.73969	4.53599	0.824447	0.409686		LST1
ARID1A.c2	WT	ENST00000211936.10	55.4614	-1.38048	0.857641	-1.60963	0.107479	0.315144	ZNF184
ARID1A.c2	WT	ENST00000211998.10	9385.32	-0.291956	0.0215007	-13.5789	5.34109e-42	3.98683e-40	VCL
ARID1A.c2	WT	ENST00000212015.11	1616.99	-0.176276	0.062819	-2.80609	0.0050147	0.0298882	SIRT1
ARID1A.c2	WT	ENST00000212355.9	393.992	0.240449	0.114065	2.10801	0.0350304	0.140968	TGFBR3
ARID1A.c2	WT	ENST00000214869.7	370.008	-0.317685	0.0784329	-4.0504	5.11295e-05	0.000526439	TMED1
ARID1A.c2	WT	ENST00000214893.10	509.733	0.535368	0.135448	3.95257	7.73148e-05	0.000766732	ERMP1
ARID1A.c2	WT	ENST00000215057.7	161.431	-0.436217	0.39747	-1.09748	0.272431	0.563128	MZF1
ARID1A.c2	WT	ENST00000215061.9	4.64239	1.20202	3.53659	0.339883	0.733945	0.908034	OCEL1
ARID1A.c2	WT	ENST00000215071.9	0						PSMD8
ARID1A.c2	WT	ENST00000215095.11	47.3381	0.41463	0.179113	2.31491	0.0206178	0.0938918	STX1B
ARID1A.c2	WT	ENST00000215115.5	583.087	-0.241267	0.0615771	-3.91813	8.92394e-05	0.000874391	BCL7C
ARID1A.c2	WT	ENST00000215368.4	294.878	-1.92731	0.0719766	-26.7769	6.00254e-158	1.79432e-155	EFNA2
ARID1A.c2	WT	ENST00000215375.7	1821.87	-0.00836187	0.0977066	-0.0855814	0.931799	0.98506	ATP5F1D
ARID1A.c2	WT	ENST00000215376.7	20.2266	0.594964	1.08546	0.548123	0.583607	0.826605	CBARP
ARID1A.c2	WT	ENST00000215473.7	0.0640603	0	5.39768	0	1		PCDH11Y
ARID1A.c2	WT	ENST00000215530.7	153.448	0.230373	0.124081	1.85663	0.063364	0.218126	FGF22
ARID1A.c2	WT	ENST00000215531.6	0.869529	-1.07332	2.00505	-0.535305	0.592439		SMIM24
ARID1A.c2	WT	ENST00000215539.4	24.8445	-0.592241	0.377069	-1.57064	0.116266	0.3316	IGFALS
ARID1A.c2	WT	ENST00000215555.7	16.9539	-0.649265	1.41685	-0.458244	0.646777	0.864119	MARCHF2
ARID1A.c2	WT	ENST00000215565.3	954.979	-0.147156	0.0695772	-2.11501	0.0344292	0.139079	NDUFB7
ARID1A.c2	WT	ENST00000215567.10	2900.91	-0.302559	0.0493792	-6.12726	8.94077e-10	1.73648e-08	TECR
ARID1A.c2	WT	ENST00000215570.8	560.594	0.0524087	0.0838809	0.624799	0.532103	0.792277	TIMM13
ARID1A.c2	WT	ENST00000215574.9	1693.71	0.200169	0.0511122	3.91626	8.99337e-05	0.000880248	CDC34
ARID1A.c2	WT	ENST00000215582.8	1647.15	-1.69206	0.052544	-32.2028	1.61406e-227	7.8634e-225	MISP
ARID1A.c2	WT	ENST00000215587.11	28.4991	-2.09862	1.20552	-1.74085	0.0817099	0.261178	POLR2E
ARID1A.c2	WT	ENST00000215631.9	663.08	-1.10887	0.0677007	-16.379	2.70325e-60	2.85164e-58	GADD45B
ARID1A.c2	WT	ENST00000215637.8	0.115903	1.15686	5.3893	0.214659	0.830033		MADCAM1
ARID1A.c2	WT	ENST00000215659.13	380.216	-0.287551	0.228188	-1.26015	0.207616	0.480004	MAPK12
ARID1A.c2	WT	ENST00000215727.10	24.9147	1.42581	0.377197	3.78002	0.000156817	0.0014511	SERPIND1
ARID1A.c2	WT	ENST00000215730.12	2321.63	-0.425723	0.0267902	-15.891	7.31665e-57	7.27912e-55	SNAP29
ARID1A.c2	WT	ENST00000215742.9	70.9149	0.317281	0.680727	0.466091	0.64115	0.86096	THAP7
ARID1A.c2	WT	ENST00000215743.8	0.0483339	0.566187	5.39768	0.104894	0.91646		MMP11
ARID1A.c2	WT	ENST00000215754.8	19658.3	0.0083598	0.0261929	0.319163	0.749603	0.915087	MIF
ARID1A.c2	WT	ENST00000215770.6	88.6237	-0.218417	0.553642	-0.39451	0.693205	0.888374	DDTL
ARID1A.c2	WT	ENST00000215781.3	3.66547	-0.175038	0.733479	-0.238641	0.811384	0.941832	OSM
ARID1A.c2	WT	ENST00000215790.12	320.278	-0.158157	0.0712097	-2.221	0.0263508	0.113443	TBC1D10A
ARID1A.c2	WT	ENST00000215793.13	9952.91	-0.187213	0.0172334	-10.8633	1.72354e-27	8.66807e-26	SF3A1
ARID1A.c2	WT	ENST00000215794.8	130.516	0.44615	0.150083	2.97269	0.00295198	0.0190986	USP18
ARID1A.c2	WT	ENST00000215798.10	232.786	0.186175	0.123835	1.50341	0.132734	0.361771	RNF215
ARID1A.c2	WT	ENST00000215812.9	0.0883121	1.15687	5.3893	0.214661	0.830031		SEC14L3
ARID1A.c2	WT	ENST00000215829.8	2854.85	-0.0914065	0.0320366	-2.85319	0.00432824	0.0264123	SNRPD3
ARID1A.c2	WT	ENST00000215832.11	11016.5	-0.453137	0.0178777	-25.3466	9.80668e-142	2.60238e-139	MAPK1
ARID1A.c2	WT	ENST00000215838.8	56.0577	0.783862	1.01571	0.771736	0.440271	0.724992	TCN2
ARID1A.c2	WT	ENST00000215855.7	5.82541	-2.09996	0.658574	-3.18865	0.0014294	0.0102495	CRYBB3
ARID1A.c2	WT	ENST00000215862.8	611.906	0.238436	0.102628	2.32331	0.0201623	0.0922752	MORC2
ARID1A.c2	WT	ENST00000215882.10	2721.22	-0.575755	0.0579513	-9.93515	2.92729e-23	1.26831e-21	SLC25A1
ARID1A.c2	WT	ENST00000215885.4	3.92876	-0.0780595	0.702012	-0.111194	0.911463	0.978204	PLA2G3
ARID1A.c2	WT	ENST00000215886.6	61.5381	-0.557595	0.181821	-3.06672	0.00216419	0.0146284	LGALS2
ARID1A.c2	WT	ENST00000215904.7	1828.64	-0.0328213	0.0611256	-0.536949	0.591303	0.831327	PDXP
ARID1A.c2	WT	ENST00000215906.6	1411.89	-0.739317	0.0353955	-20.8873	6.98859e-97	1.2203e-94	ASPHD2
ARID1A.c2	WT	ENST00000215909.10	43558.3	0.0150321	0.0162165	0.926959	0.353948	0.647918	LGALS1
ARID1A.c2	WT	ENST00000215912.10	185.274	0.588173	0.216447	2.7174	0.00657978	0.0373718	PIK3IP1
ARID1A.c2	WT	ENST00000215917.11	4752.11	-0.952372	0.0232789	-40.9114	0	0	SRRD
ARID1A.c2	WT	ENST00000215919.3	1203.59	0.156747	0.0427858	3.66353	0.000248764	0.00219378	PATZ1
ARID1A.c2	WT	ENST00000215941.9	2334.25	-0.242526	0.0285653	-8.49021	2.06266e-17	6.76818e-16	ANKRD54
ARID1A.c2	WT	ENST00000215956.10	2186.8	-0.0694356	0.0851886	-0.815081	0.415026	0.703152	SNU13
ARID1A.c2	WT	ENST00000215957.10	7679.8	-0.20613	0.0254166	-8.11002	5.06094e-16	1.53587e-14	MICALL1
ARID1A.c2	WT	ENST00000215980.10	1665.28	-0.41637	0.0323903	-12.8548	8.08792e-38	5.4709e-36	CENPM
ARID1A.c2	WT	ENST00000216014.9	1123.54	-0.439142	0.0589925	-7.44402	9.7664e-14	2.57616e-12	KDELR3
ARID1A.c2	WT	ENST00000216019.11	10136.5	-0.128768	0.0454663	-2.83216	0.00462349	0.0279322	DDX17
ARID1A.c2	WT	ENST00000216024.7	4.9573	-0.260538	2.7428	-0.0949897	0.924323	0.982471	DMC1
ARID1A.c2	WT	ENST00000216027.8	112.777	-0.355895	0.229811	-1.54864	0.121467	0.34169	HSCB
ARID1A.c2	WT	ENST00000216029.8	206.763	-0.758447	0.282245	-2.68719	0.00720557	0.040318	CBY1
ARID1A.c2	WT	ENST00000216034.6	5459.02	-0.26435	0.038186	-6.9227	4.43113e-12	1.04258e-10	TOMM22
ARID1A.c2	WT	ENST00000216036.9	1.63651	2.74548	1.26129	2.17672	0.0295013		RSPH14
ARID1A.c2	WT	ENST00000216037.10	1791.56	-0.339916	0.603188	-0.563533	0.573072	0.819709	XBP1
ARID1A.c2	WT	ENST00000216038.6	3307.9	-0.197765	0.0433195	-4.56526	4.98879e-06	6.17094e-05	RTCB
ARID1A.c2	WT	ENST00000216039.9	4396.54	-0.49049	0.0431396	-11.3698	5.90937e-30	3.18801e-28	JOSD1
ARID1A.c2	WT	ENST00000216044.10	3895.5	-0.250637	0.0275052	-9.11232	8.06363e-20	3.00689e-18	GTPBP1
ARID1A.c2	WT	ENST00000216061.9	369.229	-0.299319	0.152861	-1.95812	0.0502164	0.184231	PPP6R2
ARID1A.c2	WT	ENST00000216068.9	248.126	-0.591927	0.103398	-5.72474	1.03594e-08	1.80271e-07	DNAL4
ARID1A.c2	WT	ENST00000216071.5	1.52202	3.84158	1.56009	2.46241	0.0138006		C22orf31
ARID1A.c2	WT	ENST00000216075.11	17.6188	-0.992876	1.67709	-0.592023	0.553835	0.807418	MIOX
ARID1A.c2	WT	ENST00000216080.5	362.739	-0.32607	0.78626	-0.414711	0.678354	0.88048	LMF2
ARID1A.c2	WT	ENST00000216083.6	3936.45	-0.156938	0.0427998	-3.66679	0.000245612	0.00216943	CBX6
ARID1A.c2	WT	ENST00000216085.12	124.026	-0.159669	0.188812	-0.845651	0.397748	0.688571	RHBDD3
ARID1A.c2	WT	ENST00000216099.13	306.24	0.648939	0.0943518	6.87787	6.0756e-12	1.41774e-10	APOBEC3D
ARID1A.c2	WT	ENST00000216101.7	46.9635	0.508409	0.44464	1.14342	0.252866	0.540605	RASL10A
ARID1A.c2	WT	ENST00000216106.6	1818.17	-0.7543	0.140161	-5.38168	7.3792e-08	1.16977e-06	HMGXB4
ARID1A.c2	WT	ENST00000216115.3	74.7515	0.285567	0.120691	2.36609	0.017977	0.08416	BIK
ARID1A.c2	WT	ENST00000216117.9	1155.54	1.34402	0.0752803	17.8536	2.71113e-71	3.4094e-69	HMOX1
ARID1A.c2	WT	ENST00000216121.12	1849.18	-0.202473	0.0384584	-5.26472	1.40403e-07	2.15426e-06	NIPSNAP1
ARID1A.c2	WT	ENST00000216122.9	3852.12	-0.512507	0.0461051	-11.1161	1.04801e-28	5.4533e-27	MCM5
ARID1A.c2	WT	ENST00000216124.10	1009.24	-0.195623	0.046898	-4.17125	3.02936e-05	0.000327107	ARSA
ARID1A.c2	WT	ENST00000216127.5	270.567	-0.882365	0.0751564	-11.7404	7.91297e-32	4.54149e-30	RASD2
ARID1A.c2	WT	ENST00000216129.7	5713.39	0.121303	0.0200331	6.05516	1.40279e-09	2.67445e-08	TTLL12
ARID1A.c2	WT	ENST00000216133.10	1336.71	0.206549	0.0439049	4.70447	2.54523e-06	3.30161e-05	CBX7
ARID1A.c2	WT	ENST00000216139.10	2.27136	-1.24497	0.905013	-1.37563	0.168935	0.422916	ACR
ARID1A.c2	WT	ENST00000216144.4	117.87	-3.32737	0.134893	-24.6668	2.43233e-134	6.09956e-132	CABP7
ARID1A.c2	WT	ENST00000216146.9	33863.6	-0.102575	0.0441913	-2.32116	0.0202784	0.0926771	RPL3
ARID1A.c2	WT	ENST00000216155.11	18.3751	-0.378161	0.989108	-0.382325	0.70222	0.892721	SYNGR1
ARID1A.c2	WT	ENST00000216160.11	1734.96	-0.141841	0.0379738	-3.73523	0.000187544	0.00170405	TAB1
ARID1A.c2	WT	ENST00000216177.9	24.8564	-0.0692127	0.253884	-0.272615	0.785149	0.930387	PNPLA5
ARID1A.c2	WT	ENST00000216180.8	631.382	-0.314319	0.057743	-5.4434	5.22719e-08	8.42329e-07	PNPLA3
ARID1A.c2	WT	ENST00000216181.11	42720.1	-0.548626	0.0503442	-10.8975	1.18446e-27	5.98521e-26	MYH9
ARID1A.c2	WT	ENST00000216185.7	2557.56	-0.338482	0.0362422	-9.33944	9.6843e-21	3.76523e-19	TXN2
ARID1A.c2	WT	ENST00000216187.10	681.463	-0.284644	0.388645	-0.7324	0.463924	0.743278	FOXRED2
ARID1A.c2	WT	ENST00000216190.13	4631.21	-0.0712514	0.118068	-0.603477	0.546191	0.802124	EIF3D
ARID1A.c2	WT	ENST00000216194.11	167.559	-1.15623	0.63934	-1.80847	0.070533	0.235562	ADSL
ARID1A.c2	WT	ENST00000216200.9	0.521268	-2.69759	5.34609	-0.504591	0.613846		PVALB
ARID1A.c2	WT	ENST00000216211.9	0.0394679	0	5.39768	0	1		UPK3A
ARID1A.c2	WT	ENST00000216214.7	7.15224	0.432919	2.29389	0.188728	0.850306	0.956928	FAM118A
ARID1A.c2	WT	ENST00000216218.8	10627.6	-0.194601	0.0240479	-8.0922	5.85976e-16	1.7724e-14	ST13
ARID1A.c2	WT	ENST00000216223.10	1026.73	-0.112025	0.105532	-1.06153	0.288451	0.581185	IL2RB
ARID1A.c2	WT	ENST00000216225.9	725.226	-0.624332	0.0635013	-9.83179	8.21447e-23	3.48922e-21	RBX1
ARID1A.c2	WT	ENST00000216237.10	2078.44	-0.184107	0.0343764	-5.35563	8.52583e-08	1.34187e-06	L3MBTL2
ARID1A.c2	WT	ENST00000216241.14	12.686	-0.518479	2.65219	-0.195491	0.845009	0.954966	CHADL
ARID1A.c2	WT	ENST00000216252.4	2814.15	-0.218039	0.0457132	-4.76971	1.84496e-06	2.44444e-05	PHF5A
ARID1A.c2	WT	ENST00000216254.9	4478.94	-0.436866	0.0533857	-8.18321	2.76381e-16	8.52532e-15	ACO2
ARID1A.c2	WT	ENST00000216259.8	1091.44	-0.125542	0.0377796	-3.32302	0.000890476	0.00678459	PMM1
ARID1A.c2	WT	ENST00000216264.13	3578	-0.61527	0.0296943	-20.7201	2.28159e-95	3.93549e-93	CERK
ARID1A.c2	WT	ENST00000216267.12	0						BRD1
ARID1A.c2	WT	ENST00000216268.6	6437.41	-0.0415525	0.0165802	-2.50616	0.0122051	0.0619164	ZBED4
ARID1A.c2	WT	ENST00000216271.10	499.06	0.533107	0.164159	3.24751	0.00116419	0.00858698	HDAC10
ARID1A.c2	WT	ENST00000216274.10	0						RIPK3
ARID1A.c2	WT	ENST00000216277.13	4693.05	-0.649274	0.038485	-16.8708	7.37645e-64	8.30286e-62	PAPOLA
ARID1A.c2	WT	ENST00000216281.13	23048.7	0.187268	0.0246026	7.61171	2.70496e-14	7.42988e-13	HSP90AA1
ARID1A.c2	WT	ENST00000216286.10	23.3244	0.340129	0.30652	1.10965	0.26715	0.557191	NID2
ARID1A.c2	WT	ENST00000216288.11	1.34468	0	5.39768	0	1		MARK3
ARID1A.c2	WT	ENST00000216294.5	4204.34	0.323068	0.0396858	8.14065	3.93172e-16	1.20061e-14	SNAPC1
ARID1A.c2	WT	ENST00000216297.7	7879.62	-0.270827	0.0243017	-11.1444	7.62871e-29	3.97934e-27	SUPT16H
ARID1A.c2	WT	ENST00000216327.10	1.42368	0.0455805	1.18662	0.0384119	0.969359		ABHD4
ARID1A.c2	WT	ENST00000216330.7	14.0467	-0.368756	0.665017	-0.554506	0.579233	0.823759	FKBP3
ARID1A.c2	WT	ENST00000216336.3	0.070636	0	5.39768	0	1		CTSG
ARID1A.c2	WT	ENST00000216338.9	0.185815	-0.155111	5.39768	-0.0287366	0.977075		GZMH
ARID1A.c2	WT	ENST00000216341.9	1.0465	-1.25524	3.8104	-0.329425	0.741835		GZMB
ARID1A.c2	WT	ENST00000216350.12	0.710526	3.24337	5.32661	0.608899	0.542591		PRMT5
ARID1A.c2	WT	ENST00000216361.9	0.173316	1.6481	5.37752	0.30648	0.759239		COCH
ARID1A.c2	WT	ENST00000216366.9	41.4647	0.424199	0.309733	1.36956	0.170823	0.425888	AP4S1
ARID1A.c2	WT	ENST00000216367.10	539.617	-0.201842	0.129458	-1.55914	0.118964	0.336952	POLE2
ARID1A.c2	WT	ENST00000216373.10	1389.97	-0.255811	0.0489153	-5.22967	1.69815e-07	2.58089e-06	SOS2
ARID1A.c2	WT	ENST00000216378.2	61.9254	-0.0883294	0.273056	-0.323485	0.746328	0.913633	CDKL1
ARID1A.c2	WT	ENST00000216392.8	1953.64	-1.1743	0.0359308	-32.6823	2.7908e-234	1.41922e-231	PYGL
ARID1A.c2	WT	ENST00000216407.4	0
ARID1A.c2	WT	ENST00000216410.8	3537.23	-0.171793	0.0358943	-4.78609	1.7006e-06	2.26467e-05	GNPNAT1
ARID1A.c2	WT	ENST00000216414.12	1.86893	-0.987383	0.906347	-1.08941	0.275973	0.567169	CDKN3
ARID1A.c2	WT	ENST00000216416.9	650.289	-0.38548	0.0654988	-5.8853	3.97324e-09	7.21823e-08	CNIH1
ARID1A.c2	WT	ENST00000216420.12	148.707	-0.685886	0.15768	-4.34985	1.36231e-05	0.000156388	CGRRF1
ARID1A.c2	WT	ENST00000216442.12	1843.44	-0.15287	0.049826	-3.06808	0.00215436	0.0145735	ATP6V1D
ARID1A.c2	WT	ENST00000216445.8	89.3994	-0.881151	0.180188	-4.89018	1.00744e-06	1.38853e-05	CCDC198
ARID1A.c2	WT	ENST00000216446.9	1712.15	-0.636104	0.033303	-19.1005	2.5023e-81	3.62953e-79	PLEK2
ARID1A.c2	WT	ENST00000216450.7	0						LRRC74A
ARID1A.c2	WT	ENST00000216452.9	424.442	0.126186	0.0871552	1.44783	0.147665	0.387968	PIGH
ARID1A.c2	WT	ENST00000216455.9	3885.26	-0.171504	0.0459221	-3.73466	0.000187968	0.00170766	PSMA3
ARID1A.c2	WT	ENST00000216456.6	2282.01	-0.445615	0.0360377	-12.3652	4.03014e-35	2.52288e-33	VTI1B
ARID1A.c2	WT	ENST00000216463.8	13.4242	1.12411	0.507218	2.21623	0.0266755	0.114492	TIMM9
ARID1A.c2	WT	ENST00000216465.10	355.063	-0.607789	0.0935962	-6.49373	8.37376e-11	1.78022e-09	GSTZ1
ARID1A.c2	WT	ENST00000216468.8	1395.11	-0.0482343	0.0381094	-1.26568	0.205628	0.477284	TMED8
ARID1A.c2	WT	ENST00000216471.5	124.15	-0.290875	0.124922	-2.32846	0.0198876	0.0912764	SAMD15
ARID1A.c2	WT	ENST00000216479.8	1402.16	0.29685	0.090183	3.29164	0.000996063	0.00748452	AHSA1
ARID1A.c2	WT	ENST00000216481.10	0.413085	0	5.39768	0	1		ISM2
ARID1A.c2	WT	ENST00000216484.7	1567.09	-0.116993	0.0660218	-1.77204	0.0763878	0.249241	SPTLC2
ARID1A.c2	WT	ENST00000216487.12	882.803	-0.75573	0.228937	-3.30104	0.000963277	0.00726467	RIN3
ARID1A.c2	WT	ENST00000216489.8	363.988	-0.0737931	0.113299	-0.651315	0.514843	0.78036	ALKBH1
ARID1A.c2	WT	ENST00000216492.10	0.861152	0.479825	2.52237	0.190228	0.84913		CHGA
ARID1A.c2	WT	ENST00000216500.9	6.95295	0.137267	2.86651	0.0478866	0.961807	0.994554	DHRS7
ARID1A.c2	WT	ENST00000216513.5	1910.61	-0.0548028	0.0331197	-1.65469	0.0979879	0.295773	SIX4
ARID1A.c2	WT	ENST00000216517.10	2.94989	-0.853767	2.62331	-0.325454	0.744838	0.912953	CEP128
ARID1A.c2	WT	ENST00000216520.6	10.5324	-1.56857	0.70045	-2.23937	0.0251318	0.109435	ERH
ARID1A.c2	WT	ENST00000216540.5	93.4159	0.315438	0.133466	2.36344	0.0181062	0.0846244	SLC10A1
ARID1A.c2	WT	ENST00000216554.8	422.04	-0.558802	0.0950985	-5.87603	4.20219e-09	7.61032e-08	EIF5
ARID1A.c2	WT	ENST00000216568.11	0						SLC8A3
ARID1A.c2	WT	ENST00000216602.10	27.1535	-1.82465	0.882883	-2.0667	0.0387627	0.152023	ZFYVE21
ARID1A.c2	WT	ENST00000216629.11	69.4953	-0.51406	0.158923	-3.23466	0.00121789	0.00892692	BDKRB1
ARID1A.c2	WT	ENST00000216639.8	0						VRK1
ARID1A.c2	WT	ENST00000216658.9	179.991	0.0965675	0.298663	0.323332	0.746444	0.913646	PAPLN
ARID1A.c2	WT	ENST00000216714.8	339.783	-0.173134	0.355553	-0.486942	0.626299	0.852307	APEX1
ARID1A.c2	WT	ENST00000216727.9	1641.89	-0.544111	0.0786183	-6.92093	4.48692e-12	1.05473e-10	PABPN1
ARID1A.c2	WT	ENST00000216733.8	0.184184	-0.876441	5.39768	-0.162374	0.871011		EFS
ARID1A.c2	WT	ENST00000216743.6	582.414	-0.175391	0.156107	-1.12353	0.261211	0.550126	ARHGAP5
ARID1A.c2	WT	ENST00000216756.11	261.6	-0.601081	0.0815258	-7.37289	1.66972e-13	4.34244e-12	CINP
ARID1A.c2	WT	ENST00000216774.11	897.577	-0.235819	0.174038	-1.35499	0.175422	0.432951	SRP54
ARID1A.c2	WT	ENST00000216780.9	364.046	-0.199064	0.0611665	-3.25446	0.00113607	0.00840733	PCK2
ARID1A.c2	WT	ENST00000216797.10	819.543	1.07062	0.0792704	13.5059	1.44303e-41	1.06469e-39	NFKBIA
ARID1A.c2	WT	ENST00000216799.9	62.9836	-0.364038	0.234845	-1.55012	0.121113	0.341041	EMC9
ARID1A.c2	WT	ENST00000216802.10	526.896	0.360355	0.111972	3.21825	0.00128977	0.00937468	PSME2
ARID1A.c2	WT	ENST00000216807.12	381.571	-0.22265	0.0776833	-2.86612	0.00415537	0.0255184	BRMS1L
ARID1A.c2	WT	ENST00000216832.9	3232.83	-0.0949065	0.0341211	-2.78146	0.00541149	0.0317813	PNN
ARID1A.c2	WT	ENST00000216840.11	401.56	0.125306	0.134814	0.929472	0.352644	0.646847	RABGGTA
ARID1A.c2	WT	ENST00000216862.8	493.946	-1.20197	0.103416	-11.6226	3.16195e-31	1.77483e-29	CYP24A1
ARID1A.c2	WT	ENST00000216877.10	139.985	-0.537695	0.324	-1.65955	0.0970042	0.293994	PTPRA
ARID1A.c2	WT	ENST00000216879.9	3658.85	-0.216895	0.0491	-4.41743	9.98833e-06	0.000117267	NSFL1C
ARID1A.c2	WT	ENST00000216923.5	1474.72	-0.101968	0.0786129	-1.29708	0.194602	0.462137	ZFP64
ARID1A.c2	WT	ENST00000216927.4	0.135244	0.92687	5.37752	0.17236	0.863154		SIRPG
ARID1A.c2	WT	ENST00000216962.9	4390.43	0.555564	0.026848	20.693	4.00878e-95	6.88679e-93	PYGB
ARID1A.c2	WT	ENST00000216968.5	1285.83	1.43598	0.0461423	31.1208	1.26146e-212	5.51422e-210	PROCR
ARID1A.c2	WT	ENST00000217026.5	10105.1	-0.624695	0.0333815	-18.7138	3.81977e-78	5.29384e-76	MYBL2
ARID1A.c2	WT	ENST00000217043.4	46.659	-3.48986	0.236238	-14.7727	2.19787e-49	1.90973e-47	R3HDML
[truncated: 204,505+ more rows]

## Sheet: GSEA in KLF5.c5 vs WT
differential	reference	term	ddu_stat	ddu_padj	u_n	ddd_stat	ddd_padj	d_n	t_n	direction	final_padj	sig	l2fc_mean	l2fc_sd	external_gene_name	Kind
[truncated: 144 more rows]

[truncated: 1 more sheets: GSEA in ARID1A.c2 vs WT]
