# Supplementary material for: KLF5 loss sensitizes cells to ATR inhibition and is synthetic lethal with ARID1A deficiency
Source: Nat Commun. 2025 Jan 8;16:480. doi: 10.1038/s41467-024-55637-5 (PMC11711288; doi:10.1038/s41467-024-55637-5)
Supplement: Supplementary file 7 — Source Data [file 41467_2024_55637_MOESM7_ESM.xlsx]

## Sheet: Fig. 1f
WT ctrlsi			WT KLF5si1			WT KLF5si2			ARID1A KO2 ctrlsi			ARID1A KO2 KLF5si1			ARID1A KO2 KLF5si2
1	1	1	1.0771	1.40606	0.839347	1.07546	1.22876	0.771609	1	1	1	0.201965	0.116277	0.25881	0.438261	0.310211	0.146224	Normalized number of colonies
								Scle bar 200um

## Sheet: Fig. 2b
ATRi (uM)	WT				KLF5 KO2				KLF5 KO5
0	100	100	100	100	100	100	100	100	100	100	100	100
0.0625	88.1381	83.3503	93.1973	67	72.0445	76.5983	67.6692	78	90.5444	72.2892	62.585	47
0.125	78.3784	71.1675	77.6644	69	62.1697	51.8697	38.3459	68	54.4413	27.51	32.3129	29
0.25	36.6366	35.0254	40.8163	52	21.4186	10.9771	9.77444	40	8.88252	3.01205	2	4
0.5	7.95796	2.2335	4.08163	10	0.69541	0	0	1	0.01	0.092	0.01	0.02

## Sheet: Fig. 2c
		ATRi(uM)	WT			KLF5 KO1			KLF5 KO18
		0	100	100	100	100	100	100	100	100	100
		0.5	134	138	94	30	36	75	55	72	77
		1	71	69	77	4	5	11	10	16	46
		2	7	13	5	3	2	3	3	4	1

## Sheet: Fig. 2d
		ATRi	WT			KLF5 KO31			KLF5 KO30			KLF5 KO32			KLF5 KO41
		0	100	100	100	100	100	100	100	100	100	100	100	100	100	100	100
		0.0625	118	84	93	60	68	81	62	61	67	84	82	84	70	63	73
		0.125	105	78	87	49	51	60	46	31	50	61	52	63	50	35	56
		0.25	74	54	60	20	7	43	28	1	18	39	15	34	35	14	28
		0.5	47	33	30	2	3	20	9	1	1	16	3	6	16	2	4
		1	11	12	11	1	1	4	1.342	1	1	3	1	1	3	1	1

## Sheet: Fig. 2e
ATRi uM	WT				KLF5KO5				KLF5 KO5 + WT KLF5
0	100	100	100		100	100	100		100	100	100
0.06	146	75	68		68	55	48		88	67	81
0.125	57	30	47		21	19	30		57	28	60
0.25	19	11	14		0	1	4		15	2	24
0.5	2	2	3		0.01	0.092	0.01		0	2	5

## Sheet: Fig. 2f
CHk1i (uM)	WT			KLF5 KO2			KLF5 KO5
0	100	100	100	100	100	100	100	100	100
0.03	112.4	95.1	97.4	99.4	95.9	101.7	105.3	89.9	93.3
0.06	117.3	101.3	99.6	105.4	91.5	86.4	102.5	88.8	91.5
0.125	106.9	96.8	97.2	81.8	79.1	74.4	68.8	57.5	63.1
0.25	63.8	52.5	51.6	37.4	35.3	35.6	13.7	15	12.6
0.5	13.8	11.4	11.2	15.1	13.7	12.9	2.3	2.2	1.9

## Sheet: Fig. 2g
HU (uM)	WT				KLF5 KO2				KLF5 KO5
0	100	100	100		100	100	100		100	100	100
0.025	101	89	87		97	111	83		95	98	89
0.05	85	94	82		73	31	70		70	79	83
0.1	79	70	48		24	11	18		27	46	38
0.2	29	42	31			3	1		4	9	11

## Sheet: Fig. 2h
CPT(nM)	WT				KLF5 KO2				KLF5 KO5
0	100	100	100			100	100	100	100	100	100
1.5	94.8093	89.9497	87			37.8788	47.8088	58	87.9167	95.723	55
3	82.7331	78.4925	91			22.0539	15.9363	11	42.0833	64.9695	12
6	53.4958	50.8543	41			0.3367		1	10		3

## Sheet: Fig. 3a
				G1			S			G2/M			Other
			WT-UT	43.4	44.8	43	43.4	38.5	41.6	10.5	10.1	9.94	2.7	6.6	5.46
			WT-ATRi	56.1	56.5	53.1	28.2	27.5	29	8.45	8.14	8.03	7.25	7.86	9.87
			KO5-UT	36.5	39.2	39.2	46.9	46.5	46.2	9.89	9.14	10.1	6.71	5.16	4.5
			KO5-ATRi	57.8	56.7	58.4	27.3	29.1	28.6	8.11	7.92	8.31	6.79	6.28	4.69

## Sheet: Fig. 3b
				WT-UT			WT-ATRi			KO5-UT			KO5-ATRi
				44	41.9	44.4	31.9	31.5	33.5	49.1	48.3	47	31.1	32.4	30

[truncated: 42 more sheets: Fig. 3e , Fig. 3f, Fig. 3g , Fig. 4a, Fig. 4b, Fig. 5a, Fig. 5b, Fig. 5c, Fig. 5d, Fig. 5e, Fig. 6a, Fig. 6d, Fig. 6e , Supp Fig.1a, Supp Fig. 1b, Supp Fig. 1d, Supp Fig. 1e, Supp Fig. 1f, Supp Fig. 1g, Supp Fig. 1h …]
